# Supplementary material for: Multidimensional evaluation of quality differences for Dendrobium officinale stems grown under different cultivation environments based on widely targeted metabolomics, network pharmacology, molecular docking, and cell experiments
Source: Front Plant Sci. 2025 Mar 28;16:1501545. doi: 10.3389/fpls.2025.1501545 (PMC11985527; doi:10.3389/fpls.2025.1501545)
Supplement: Supplementary Table 1 — Degree values of differential metabolite targets. [file Table1.xlsx]

## Sheet: up
Name	Degree
MAOA	35
TNF	33
SLC6A4	30
ESR1	30
DRD2	30
STAT3	28
PTGS2	28
SLC6A3	27
SLC6A2	27
ACE	25
DRD1	22
CHRNA4	21
HTR3A	21
OPRM1	21
HTR2A	20
HTR2C	20
HSP90AA1	19
ADRB2	18
CYP2D6	17
SLC18A2	16
GRM2	16
IL2	15
FGF2	15
ACHE	15
HTR1B	15
DRD4	15
ESR2	15
ADRA2A	14
DRD3	14
ADRA1D	13
ADRB1	13
ADRA2C	12
HTR2B	12
GRIA1	12
SELP	11
LPAR1	11
ADRA1A	11
CYP19A1	11
GRIA2	11
CALM1	11
LGALS3	10
ADRA2B	10
CSNK2A1	10
DRD5	10
SIGMAR1	10
LPAR3	10
LPAR2	10
XDH	9
TYR	8
OPRD1	8
TRPV1	8
ENPP2	8
LPAR5	8
AKR1B1	7
ADORA1	7
EPHX2	7
CDK1	7
TERT	7
FGF1	7
P2RY10	7
LPAR6	7
LPAR4	7
NOX4	6
AMY2A	6
LTA4H	6
GRIA4	6
NMUR2	6
HRH3	5
MTNR1A	5
GPR55	5
ADRB3	5
ALOX5	5
KDM1A	5
TAAR1	5
SLC5A2	4
CD38	4
RPS6KA3	4
ELANE	4
LGALS4	4
RORC	4
SLC5A1	3
PDE5A	3
CA12	3
CA4	3
CA2	3
COL18A1	3
PTP4A3	3
FABP3	3
MTNR1B	3
PIM1	3
PTAFR	3
CHRNA7	2
PSEN2	2
CA7	2
CACNA2D1	2
NQO2	2
NISCH	2
GLRA1	2
GLRA2	2
GPR174	2
LGALS8	2
HTR6	2
PLD1	2
KDM4E	1
SLC28A3	1

## Sheet: down
Name	Degree
SRC	29
PTGS2	27
PPARG	25
ESR1	23
PPARA	19
PTGS1	12
ESR2	12
CYP19A1	12
PRKCA	11
PTGER4	10
AKR1B1	9
PPARD	9
FAAH	9
PTGER2	9
ACLY	8
FABP5	8
SHBG	8
ADORA2A	8
CNR1	8
PTGER3	8
ABCG2	7
CYP1B1	7
FABP3	7
ADA	7
PTPN1	7
SERPINE1	7
HSD17B1	7
FABP1	7
PTGER1	7
PTGDR	7
SLC29A1	6
ADORA1	6
PRKCD	6
CBR1	6
HSD11B1	6
SRD5A2	6
RARS1	6
PTGIR	6
PTGFR	6
MAOB	5
LTB4R	5
CALM1	5
SQLE	4
ADORA3	4
CNR2	4
BACE1	4
CA12	4
TERT	4
CA4	3
HSPA8	3
PNP	3
CDA	3
ALOX12	3
CDC25B	3
PRKCQ	3
PTPN2	3
FBP1	2
CDC25A	2
SLC22A6	1
SLC6A12	1
AMY1A	1
CA7	1
TAS2R31	1
