# Supplementary material for: Multidimensional evaluation of quality differences for Dendrobium officinale stems grown under different cultivation environments based on widely targeted metabolomics, network pharmacology, molecular docking, and cell experiments
Source: Front Plant Sci. 2025 Mar 28;16:1501545. doi: 10.3389/fpls.2025.1501545 (PMC11985527; doi:10.3389/fpls.2025.1501545)
Supplement: Supplementary Table 2 — Metabolomic raw data of D. officinale stems in different cultivation environments. [file Table2.xlsx]

## Sheet: Sheet1
Index	Q1 (Da)	Q3 (Da)	Molecular weight (Da)	Formula	Ionization model	Compounds	Class I	Class II	CAS	Level	SEC-1	SEC-2	SEC-3	TEC-1	TEC-2	TEC-3	GC-1	GC-2	GC-3	QC01	QC02	QC03	cpd_ID	kegg_map
Sakn002857	447.15	315.11	448.158	C19H28O12	[M-H]-	3,4-Dihydroxyphenethyl alcohol-8-O-[β-D-apinosyl(1→3)]-β-D-glucoside	Phenolic acids	Phenolic acids	-	2	714440	748524	705952	859191	805924	875751	921088	957632	950940	726026	725403	725736	-	-
pme3009	175.02	98.98	174.016	C6H6O6	[M+H]+	trans-Aconitic acid	Organic acids	Organic acids	4023-65-8	3	5.59147e+06	5.54671e+06	5.80634e+06	2.53925e+06	2.56947e+06	2.56655e+06	3.66972e+06	3.71013e+06	3.71676e+06	3.95552e+06	3.94903e+06	3.95256e+06	C02341	ko00660,ko01100
Lazn003560	469.17	195.07	470.179	C22H30O11	[M-H]-	Methoxy-erythro-Guaiacyl glycerol β-threo-syringyl glycerol ether	Lignans and Coumarins	Lignans	-	1	1.35853e+06	1.22226e+06	1.07091e+06	562323	502298	559051	1.01152e+06	1.05021e+06	980567	897691	896725	898395	-	-
MWS201054	162.08	56.05	161.069	C6H11NO4	[M+H]+	O-Acetyl-L-homoserine	Amino acids and derivatives	Amino acids and derivatives	250736-84-6	3	130344	153751	157656	108369	98575.5	170427	130369	121558	113249	140944	140505	140921	-	-
MWStz221	314.14	177.06	313.131	C18H19NO4	[M+H]+	N-Cis-Feruloyltyramine*	Alkaloids	Phenolamine	80510-09-4	1	3.71922e+06	2.12141e+06	2.51324e+06	2.74787e+06	2.41207e+06	2.26049e+06	3.40272e+06	4.085e+06	3.98109e+06	3.02299e+06	3.01591e+06	3.0073e+06	-	-
Hmgn001653	137.02	93.04	138.032	C7H6O3	[M-H]-	Protocatechualdehyde	Others	Aldehyde compounds	139-85-5	2	1.11992e+06	1.20814e+06	1.20901e+06	2.0937e+06	1.95205e+06	1.82509e+06	1.66602e+06	1.65622e+06	1.45891e+06	1.55354e+06	1.55171e+06	1.5623e+06	C16700	ko00950
Wahp006589	303.09	153.02	302.079	C16H14O6	[M+H]+	Homeriodictyol	Flavonoids	Flavanones	-	2	391449	422220	507700	523765	481466	515062	359292	488694	427679	448001	450581	451494	-	-
pmb2799	295.23	195.14	296.235	C18H32O3	[M-H]-	12,13-Epoxy-9-Octadecenoic Acid	Lipids	Free fatty acids	6799-85-5	1	33258.8	33243.7	32108.4	160035	176259	172433	61423.6	48567.4	47002.8	79005.7	78581.3	79218.6	C14826	ko00591,ko01100
Zmyn004449	309.21	171.1	310.214	C18H30O4	[M-H]-	9-Hydroxy-12-oxo-10(E),15(Z)-octadecadienoic acid	Lipids	Free fatty acids	-	1	82792.3	74069.7	80417	250612	261763	255284	171413	168214	179094	161689	163147	162254	C21923	ko00592,ko01110
Zbln008497	301.11	256.04	302.115	C17H18O5	[M-H]-	phoyunbene A	Others	Stilbene	-	1	74694.4	93021.1	73193.6	55501	52249	49645.6	67588.4	81186.5	71996	65568.5	65367.3	65963.2	-	-
Wcgn003981	329.09	167.03	330.095	C14H18O9	[M-H]-	Woodorien	Others	Saccharides	155112-92-8	1	137543	139694	135101	137147	112063	125906	105439	144578	134047	144682	145291	143780	-	-
pme2960	273.08	153.02	272.068	C15H12O5	[M+H]+	Naringenin chalcone; 2',4,4',6'-Tetrahydroxychalcone	Flavonoids	Chalcones	73692-50-9	1	2.75421e+06	2.48731e+06	2.76573e+06	3.06866e+06	2.62401e+06	2.7607e+06	2.01219e+06	2.27024e+06	2.16242e+06	2.45996e+06	2.48722e+06	2.47631e+06	C06561	ko00941,ko01100,ko01110
Zbln010360	271.1	213.06	272.105	C16H16O4	[M-H]-	3,7-dihydroxy-2,4-dimethoxy-9,10-dihydrophenanthrene*	Quinones	PhenAnthraquinones	-	1	52564.7	42834.8	47917.6	37780.1	52044.2	50974	61278.8	66719.7	59134.1	48984.7	49054.1	49488.8	-	-
mws0256	118.09	72.08	117.079	C5H11NO2	[M+H]+	L-Valine	Amino acids and derivatives	Amino acids and derivatives	72-18-4	1	1.14331e+07	1.17351e+07	1.18666e+07	1.80568e+07	1.72468e+07	1.63305e+07	9.38356e+06	9.99789e+06	9.75826e+06	1.25358e+07	1.25215e+07	1.24085e+07	C00183	ko00280,ko00290,ko00460,ko00770,ko00966,ko00970,ko01100,ko01110,ko01210,ko01230,ko01240,ko02010
pme0193	147.08	84.04	146.069	C5H10N2O3	[M+H]+	L-Glutamine	Amino acids and derivatives	Amino acids and derivatives	56-85-9	1	1.35744e+06	1.41429e+06	1.49352e+06	301284	312087	281416	377338	379212	400182	599615	596835	591697	C00064	ko00220,ko00230,ko00240,ko00250,ko00470,ko00630,ko00750,ko00910,ko00970,ko01100,ko01230,ko01232,ko01240,ko02010
Lmbn003970	329.23	211.14	330.241	C18H34O5	[M-H]-	9,12,13-TriHOME; 9(S),12(S),13(S)-Trihydroxy-10(E)-octadecenoic acid	Lipids	Free fatty acids	97134-11-7	2	198051	178856	200914	2.17051e+06	2.26837e+06	2.3875e+06	433976	375362	381214	923045	934509	924368	C14833	ko00591
MWS04447	130.09	70.07	129.079	C6H11NO2	[M+H]+	Homoproline	Amino acids and derivatives	Amino acids and derivatives	56879-46-0	2	653717	561246	614836	910754	875226	973949	1.01009e+06	1.08459e+06	1.12552e+06	864924	854521	853519	-	-
Qmdp112404	349.27	179.14	348.266	C22H36O3	[M+H]+	Viteagnusin B	Terpenoids	Ditepenoids	-	3	2.02624e+06	1.71814e+06	1.76313e+06	8.5697e+06	7.80088e+06	9.53197e+06	4.37931e+06	5.20883e+06	3.7218e+06	5.90319e+06	5.84209e+06	5.92603e+06	-	-
WaYp007721	290.27	242.25	289.262	C16H35NO3	[M+H]+	2-Aminohexadecane-1,16,16-triol	Lipids	Sphingolipids	-	2	3.69237e+06	3.63946e+06	4.07488e+06	4.50774e+06	1.71414e+06	5.61623e+06	6.20879e+06	3.95109e+06	4.23517e+06	3.64746e+06	3.62948e+06	3.68477e+06	-	-
Zmsp009059	531.24	273.11	530.231	C32H34O7	[M+H]+	2-({4-hydroxy-2-[2-(3-hydroxyphenyl)ethyl]-6-methoxyphenyl}methyl)-5-[2-(4-hydroxy-3-methoxyphenyl)ethyl]-3-methoxyphenol	Others	Stilbene	-	2	141230	129727	151296	97163.7	83799.4	115461	73567.9	99131.3	94201.7	96919.7	97232.2	95789.1	-	-
MWS1752	117.09	89.06	116.084	C6H12O2	[M+H]+	Ethyl butyrate*	Organic acids	Organic acids	105-54-4	3	36285.1	32397.5	25640	75259	51524.4	51524.4	56200.5	46118.8	66501.5	46625.3	47373.2	47163.6	-	-
MWS2085	117.09	89.06	116.084	C6H12O2	[M+H]+	Ethyl isobutyrate*	Organic acids	Organic acids	97-62-1	3	36285.1	32397.5	25640	75259	51524.4	51524.4	56200.5	46118.8	66501.5	46625.3	47373.2	47163.6	-	-
Lmcp000282	162.11	85.03	161.105	C7H15NO3	[M+H]+	L-Carnitine	Alkaloids	Alkaloids	541-15-1	3	593795	621394	578503	246246	265790	285830	245808	264912	251854	321031	318941	324480	C00318	-
Zmgp004060	463.12	301.07	462.116	C22H22O11	[M+H]+	paratensein-7-O-glucoside	Flavonoids	Isoflavones	-	3	326937	380729	344473	426223	395617	398828	307407	145919	206882	375189	380169	381584	-	-
Hmln007772	293.18	221.16	294.183	C17H26O4	[M-H]-	Nordihydrocapsiate	Phenolic acids	Phenolic acids	220012-53-3	3	708937	710267	681578	708699	692067	776948	718014	630082	704412	688094	700224	697738	-	-
Wbtp005759	303.05	303.05	302.043	C15H10O7	[M+H]+	1,2,5,7,8-pentahydroxy-3-methylanthracene-9,10-dione	Flavonoids	Other Flavonoids	-	2	2.41171e+06	1.62636e+06	1.61073e+06	4.02654e+06	4.16855e+06	4.26409e+06	993152	962626	939295	2.11688e+06	2.07991e+06	2.11412e+06	-	-
Wbtp005613	303.05	303.05	302.043	C15H10O7	[M+H]+	robustaquinone F	Flavonoids	Other Flavonoids	-	3	2.41171e+06	1.62636e+06	1.61073e+06	4.02654e+06	4.16855e+06	4.26409e+06	993152	962626	939295	2.11688e+06	2.07991e+06	2.11412e+06	-	-
Wdjp010260	259.14	151.08	258.126	C16H18O3	[M+H]+	3,5-Dimethoxy-3'-hydroxybibenzyl	Others	Others	-	2	6.05488e+06	5.66124e+06	5.49577e+06	2.62825e+06	2.26756e+06	2.51124e+06	2.39665e+06	3.29232e+06	2.88523e+06	3.8547e+06	3.87464e+06	3.92834e+06	-	-
Wbmp001002	152.07	107.05	151.063	C8H9NO2	[M+H]+	4-methoxybenzamide	Alkaloids	Alkaloids	3424-93-9	3	154004	152566	96594.4	1.49448e+06	1.4155e+06	1.37556e+06	154022	79558.1	108423	517449	510081	519786	-	-
Lmbn006152	279.23	59.01	280.24	C18H32O2	[M-H]-	(9Z,11E)-Octadecadienoic acid*	Lipids	Free fatty acids	2540-56-9	1	27696.5	34881.4	29642.6	36832.2	32493.2	33985.6	33797.6	32041.2	32565.9	35079	34680.7	34384.8	C04056	ko00591
mws1491	279.233	59.0139	280.24	C18H32O2	[M-H]-	Linoleic acid*	Lipids	Free fatty acids	60-33-3	1	27696.5	34881.4	29642.6	36832.2	32493.2	33985.6	33797.6	32041.2	32565.9	35079	34680.7	34384.8	C01595	ko00591,ko01040,ko01100
Zahp013600	282.28	69.07	281.272	C18H35NO	[M+H]+	Octadec-2-enamide	Alkaloids	Alkaloids	-	1	7.53878e+07	7.89687e+07	7.56076e+07	7.08665e+07	5.73712e+07	5.76876e+07	6.12151e+07	6.86298e+07	6.44712e+07	6.17891e+07	6.06397e+07	6.16234e+07	-	-
Yaap010131	273.11	195.06	272.105	C16H16O4	[M+H]+	Uvangoletin	Flavonoids	Chalcones	-	3	687785	588352	659961	726916	736794	704819	932115	1.11501e+06	960280	777346	764509	778842	-	-
Zmjp003291	595.17	433.12	594.159	C27H30O15	[M+H]+	Vitexin-2''-O-galactoside*	Flavonoids	Flavones	-	1	1.30023e+07	1.21113e+07	1.01361e+07	5.74051e+06	7.20301e+06	6.67411e+06	8.13878e+06	9.57899e+06	9.26804e+06	8.77914e+06	8.95981e+06	8865757	-	-
pme2117	426.02	158.93	427.029	C10H15N5O10P2	[M-H]-	Adenosine 5'-diphosphate	Nucleotides and derivatives	Nucleotides and derivatives	58-64-0	3	55399.4	40632.7	49571.3	102835	60239.9	85752.9	28794.8	36439.1	41313.2	57768.6	58883.7	57953.2	C00008	ko00190,ko00195,ko00230,ko00908,ko01100,ko01110,ko01232,ko01240
MWS1962	153.13	83.05	152.12	C10H16O	[M+H]+	cis-Citral	Terpenoids	Monoterpenoids	5392-40-5	3	913368	896369	951766	1.02382e+06	1.02827e+06	1.21302e+06	1.52691e+06	1.53613e+06	1.4625e+06	1.18992e+06	1.17424e+06	1.16579e+06	C09847	ko01110
HJN084	535.11	331.05	536.117	C24H24O14	[M-H]-	Laricitrin-3-O-(6''-acetyl)glucoside	Flavonoids	Flavonols	-	3	561990	573971	554643	717229	661351	647232	583216	634696	581892	571405	559585	568372	-	-
pmb0819	157.08	130.07	156.069	C10H8N2	[M+H]+	3-Indoleacetonitrile	Alkaloids	Plumerane	771-51-7	3	224018	217420	234921	2.1997e+06	2.13477e+06	2.06741e+06	162995	162584	149948	926381	928132	909654	C02938	ko00380,ko01100
pmb0818	206.08	145.05	205.074	C11H11NO3	[M+H]+	Methoxyindoleacetic acid	Alkaloids	Plumerane	3471-31-6	3	323442	287253	294624	3.3637e+06	3.4026e+06	3.27143e+06	389681	431623	410568	1.37356e+06	1.34315e+06	1.35651e+06	C05660	ko00380
pmb0789	332.13	152.07	331.127	C14H21NO8	[M+H]+	Pyridoxine-5'-O-glucoside	Others	Vitamin	-	3	6.05315e+06	5.3833e+06	6.36547e+06	6.09994e+06	5.81485e+06	6.16224e+06	5.49998e+06	5.7811e+06	5.23162e+06	5.38726e+06	5.372e+06	5.2755e+06	C03996	-
pmb2984	491.12	287.1	492.127	C23H24O12	[M-H]-	Eriodictyol-7-O-(6''-acetyl)glucoside	Flavonoids	Flavanones	-	3	29619.1	41667.3	27710.7	21041.1	21631.4	20501.7	52871.6	54967.9	53886.5	32289.1	31752.4	32448.9	-	-
Wcdp006247	518.32	184.08	517.317	C26H48NO7P	[M+H]+	1-18:3-LysoPC	Others	Others	-	1	8.13609e+06	8.20449e+06	8.48472e+06	6.17086e+06	6.49016e+06	5.60363e+06	5.19956e+06	5.13473e+06	4.52458e+06	6.26057e+06	6.12176e+06	6.21162e+06	-	-
Lmhp001732	263.14	70.06	262.132	C14H18N2O3	[M+H]+	L-Prolyl-L-Phenylalanine	Amino acids and derivatives	Amino acids and derivatives	13589-02-1	3	33983.4	23720.6	18924.2	59514.3	60753	60789.7	28359.7	32114.2	28808.5	39050.2	38463.8	38192.2	-	-
Zblp006699	305.14	150.07	304.131	C17H20O5	[M+H]+	Dendrocandin A	Others	Stilbene	-	1	2.68045e+06	3.37991e+06	2.79338e+06	2.18849e+06	1.9696e+06	1.97139e+06	2.94901e+06	2.83465e+06	2.78296e+06	2.42836e+06	2.46881e+06	2.48316e+06	-	-
Zahp007439	177.05	149.02	176.047	C10H8O3	[M+H]+	3,4-Methylenedioxycinnamaldehyde	Others	Aldehyde compounds	58095-77-5	1	678982	560645	699264	550397	503001	596867	628723	556375	611733	566569	565680	554871	-	-
MWSmce294	209.11	153.05	208.11	C12H16O3	[M+H]+	Elemicin	Phenolic acids	Phenolic acids	487-11-6	1	752741	284996	819591	398805	410175	476180	607369	295086	378021	551496	546369	559261	C10451	-
pme2828	140.03	98.96	139.027	C6H5NO3	[M+H]+	4-Nitrophenol	Phenolic acids	Phenolic acids	100-02-7	3	2.52701e+07	2.41687e+07	2.44044e+07	1.04406e+07	1.10064e+07	1.09221e+07	1.40978e+07	1.46295e+07	1.41551e+07	1.63759e+07	1.64151e+07	1.67405e+07	C00870	-
Lsjp211206	193.16	133.1	192.151	C13H20O	[M+H]+	β-ionone(ISO1)	Terpenoids	Monoterpenoids	-	1	5.12227e+06	5.7603e+06	5.70064e+06	4.66981e+06	6.21575e+06	4.60539e+06	8.28631e+06	8.28295e+06	7.62346e+06	6.32787e+06	6.30374e+06	6.17969e+06	-	-
WaYp005128	262.24	200.2	261.23	C14H31NO3	[M+H]+	2-Aminotetradecane-1,5,13-triol	Lipids	Sphingolipids	-	1	3.25799e+06	226464	2.85077e+06	286529	2.57012e+06	2.69743e+06	2.5576e+06	205602	217327	1.7391e+06	1.74988e+06	1.78202e+06	-	-
Zjtp092403	275.13	121.06	274.12	C16H18O4	[M+H]+	3,4'-dihydroxy-4,5-dimethoxybibenzyl	Others	Stilbene	-	1	1.45397e+07	1.40884e+07	1.01921e+07	7.0929e+06	8.91854e+06	9.62186e+06	5.5609e+06	9.09467e+06	4.50826e+06	8.54544e+06	8.33021e+06	8.43788e+06	-	-
Smhp004476	565.15	433.11	564.148	C26H28O14	[M+H]+	Isovitexin-2''-O-xyloside*	Flavonoids	Flavones	-	3	4.08888e+06	3.1982e+06	4.49903e+06	2.9269e+06	4175340	3.2681e+06	3.62585e+06	4.25199e+06	4.17676e+06	3.90271e+06	3.867e+06	3.80474e+06	-	-
MWSHC2022	359.1	197.05	360.106	C15H20O10	[M-H]-	Glucosyringic acid	Phenolic acids	Phenolic acids	33228-65-8	1	4.7018e+06	4.90882e+06	4.72628e+06	1.67588e+07	1.59986e+07	1.68772e+07	1.36968e+07	1.26227e+07	1.47337e+07	12858563	1.30983e+07	1.27786e+07	-	-
Ymjm000090	459.34	165.09	458.34	C29H46O4	[M+H]+	Viburnol E	Terpenoids	Triterpene	-	3	50344.8	58421.3	59408.6	59386.1	41400.3	45972.5	57624.1	62655	53679.5	54753.4	55355.3	56201.1	-	-
Hmcp001636	509.13	347.07	508.122	C23H24O13	[M+H]+	Limocitrin-7-O-glucoside	Flavonoids	Flavonols	-	3	481263	440512	484355	249511	363326	343892	581431	272026	476927	441320	443058	432112	-	-
pme0278	191.1	128.07	190.095	C7H14N2O4	[M+H]+	2,6-Diaminooimelic acid	Organic acids	Organic acids	583-93-7	3	5.54902e+06	5.13364e+06	4.80658e+06	1.0002e+06	973867	979941	1.89376e+06	1.68031e+06	1.91793e+06	2.56356e+06	2.54992e+06	2.49892e+06	C00666	ko00300,ko00470,ko01100,ko01110,ko01230
Zblp002839	167.07	123.05	166.063	C9H10O3	[M+H]+	3-(3-Hydroxyphenyl)-propionic acid	Phenolic acids	Phenolic acids	621-54-5	1	2.08946e+07	1.78244e+07	1.9255e+07	3.25095e+07	3.58277e+07	3.06969e+07	3.24579e+07	3.32517e+07	3.40116e+07	2.77023e+07	2.76384e+07	2.70181e+07	C11457	ko00360,ko01100
Lmbp000728	121.06	77.04	120.058	C8H8O	[M+H]+	(S)-2-Phenyloxirane	Phenolic acids	Phenolic acids	20780-54-5	1	2.87324e+06	2.7939e+06	2.64193e+06	526451	553353	552317	2.63907e+06	2.67478e+06	2.58726e+06	1.80615e+06	1.84354e+06	1.795e+06	C20782	ko01100
pmp001264	274.27	256.27	273.267	C16H35NO2	[M+H]+	Hexadecylsphingosine	Lipids	Sphingolipids	-	1	1.90924e+07	8.53222e+06	1.78127e+07	7.48551e+06	1.27768e+07	1.27565e+07	1.77263e+07	7.33464e+06	8.45644e+06	1.52141e+07	1.53419e+07	1.49263e+07	-	-
Hmcp004865	233.15	131.08	232.146	C15H20O2	[M+H]+	Costunolide	Terpenoids	Sesquiterpenoids	553-21-9	1	86102.1	41711.9	85560.7	60262.7	58039.7	52402.4	93614.9	29286.9	41843.3	58071.9	58011.8	56641.1	C09382	ko00909,ko01110
mws0044	303.05	125.02	304.058	C15H12O7	[M-H]-	Taxifolin(Dihydroquercetin)	Flavonoids	Flavanonols	480-18-2	3	209403	197588	252000	209179	223985	247733	88371.6	106830	82755.7	205570	202897	199842	C01617	ko00941,ko01100,ko01110
YC512118	282.28	247.24	281.272	C18H35NO	[M+H]+	Oleamide (9-Octadecenamide)	Lipids	Free fatty acids	301-02-0	1	1.17966e+07	1.35558e+07	1.36022e+07	1.16467e+07	1.03059e+07	1.06864e+07	1.13474e+07	1.23606e+07	1.14668e+07	1.08813e+07	1.11689e+07	1.09167e+07	C19670	-
Lalp008646	289.11	181.05	288.1	C16H16O5	[M+H]+	Benzyl 2-hydroxy-3,6-dimethoxybenzoate	Phenolic acids	Phenolic acids	-	2	2.01825e+06	2.16584e+06	1.67514e+06	1.08082e+06	1.02247e+06	1.06635e+06	1.06997e+06	1.2829e+06	1.23871e+06	1.29187e+06	1.31219e+06	1.3298e+06	-	-
HJN003	385.11	223.06	386.121	C17H22O10	[M-H]-	1-O-Sinapoyl-β-D-glucose	Phenolic acids	Phenolic acids	-	3	858825	760994	730784	882432	1.00022e+06	892316	1.09657e+06	1.32277e+06	1.09157e+06	933800	957212	959399	C01175	ko00940,ko01110
Yacp000453	116.07	70.06	115.063	C5H9NO2	[M+H]+	3-hydroxy-1-methylpyrrolidin-2-one	Alkaloids	Pyrrole alkaloids	132996-63-5	3	5.91691e+06	6.036e+06	6.05982e+06	7.81519e+06	7.19254e+06	7.27369e+06	4.43353e+06	4.73592e+06	4707521	5.9938e+06	6.00101e+06	5.84327e+06	-	-
Ymjm000116	313.09	151.04	314.1	C14H18O8	[M-H]-	6-O-Acetylarbutin	Phenolic acids	Phenolic acids	10338-88-2	2	422013	439173	443734	577732	594614	588565	400594	417815	424206	466943	463365	453510	-	-
pmb2319	482.32	184.07	481.317	C23H48NO7P	[M+H]+	LysoPC 15:0*	Lipids	LPC	108273-89-8	1	6.49921e+06	6.09588e+06	6.69447e+06	8.04783e+06	7.70703e+06	8.67265e+06	6.07525e+06	6.01502e+06	5.83191e+06	7.3148e+06	7.18289e+06	7.09728e+06	-	-
Layp000971	332.13	152.07	331.127	C14H21NO8	[M+H]+	Hydroxymenisdaurin D	Alkaloids	Alkaloids	-	3	2.35579e+07	2.63549e+07	2.41307e+07	2.32365e+07	2.47158e+07	2.71261e+07	2.1343e+07	2.27998e+07	2.31839e+07	2.22872e+07	2.17761e+07	2.24197e+07	-	-
pme3732	244.09	112.05	243.085	C9H13N3O5	[M+H]+	Cytidine	Nucleotides and derivatives	Nucleotides and derivatives	65-46-3	3	182723	189565	184620	748244	861134	772599	360325	397616	371700	460438	471265	457521	C00475	ko00240,ko01100,ko01232,ko02010
mws0359	241.22	241.22	242.225	C15H30O2	[M-H]-	Pentadecanoic Acid	Lipids	Free fatty acids	1002-84-2	2	253712	257047	260686	472796	475597	476557	247362	250632	230315	381456	371835	382686	C16537	-
Lmqp006559	330.34	312.33	329.329	C20H43NO2	[M+H]+	2-Amino-1,3-eicosanediol	Others	Alcohol compounds	-	2	8.43042e+06	1.41716e+06	7.96481e+06	1.02909e+06	6.52156e+06	6.65908e+06	9.5122e+06	1.91671e+06	1.22821e+06	5.29681e+06	5.30656e+06	5.15907e+06	-	-
Lmyn012331	281.25	281.25	282.256	C18H34O2	[M-H]-	Petroselinic acid*	Lipids	Free fatty acids	593-39-5	1	1.21822e+06	1.2661e+06	1.17961e+06	1.79757e+06	1.87279e+06	2.00768e+06	1.4524e+06	1.28854e+06	1.14915e+06	1.35798e+06	1.37655e+06	1.40143e+06	C08363	-
Lmjp002718	207.14	95.08	206.131	C13H18O2	[M+H]+	Arteannuin A	Terpenoids	Sesquiterpenoids	82442-48-6	3	783888	612928	723457	1.42437e+06	1.22307e+06	1.29185e+06	1558485	747668	826820	939999	916001	943481	-	-
Zbln007388	287.09	151	288.1	C16H16O5	[M-H]-	4,6-dimethoxy-9,10-dihydrophenanthrene-2,3,7-triol	Quinones	PhenAnthraquinones	-	1	640126	485437	657692	683158	624782	640751	524603	608376	522845	599429	612962	594223	-	-
MWSHC2029	227.08	167.06	226.074	C13H10N2O2	[M+H]+	Harman-3-carboxylic acid	Alkaloids	Plumerane	22329-38-0	3	283978	178608	241850	170149	174436	137980	210336	379164	204552	238566	234611	242278	-	-
Zjyp110109	181.12	121.1	180.115	C11H16O2	[M+H]+	oxyphyllone F	Terpenoids	Sesquiterpenoids	-	3	458839	358040	531844	1.71213e+06	1.5634e+06	1.5053e+06	548910	386231	558466	834363	855231	829796	-	-
MWSmce637	167.07	135.04	166.063	C9H10O3	[M+H]+	Methyl anisate	Phenolic acids	Phenolic acids	121-98-2	3	1.55277e+06	1.37503e+06	1.10463e+06	1.64519e+06	1.6491e+06	1.55518e+06	1.85592e+06	1.68245e+06	1.61571e+06	1.60093e+06	1.54952e+06	1.58034e+06	-	-
Cmsp006710	275.13	137.06	274.12	C16H18O4	[M+H]+	3',4-Dihydroxy-3,5'-dimethoxybibenzyl	Others	Stilbene	83088-28-2	3	9.42998e+06	5.18965e+06	6.73098e+06	3.13445e+06	2.98342e+06	3.20486e+06	2.45965e+06	6.0208e+06	2.11514e+06	3.99404e+06	3.99717e+06	4.11086e+06	-	-
Zahp012577	280.26	81.07	279.256	C18H33NO	[M+H]+	Octadecadienamide	Alkaloids	Alkaloids	-	2	9.17169e+06	9.19074e+06	8.74815e+06	5.638e+06	3.31389e+06	4.01784e+06	4.24867e+06	8.27967e+06	8.2742e+06	6.05901e+06	6.16154e+06	5.95935e+06	-	-
Yamp013334	459.35	165.09	458.34	C29H46O4	[M+H]+	Cabraleahydroxylactone acetate	Terpenoids	Triterpene	35833-70-6	3	144745	136352	141610	118880	121906	121769	163038	176237	191784	143470	146550	148297	-	-
Wbtn005631	405.08	243.03	406.09	C19H18O10	[M-H]-	1,3,7-trihydroxy-2-[3,4,5-trihydroxy-6-(hydroxymethyl)oxan-2-yl]xanthen-9-one	Flavonoids	Other Flavonoids	-	3	491251	498109	422708	368501	333185	353984	928953	871465	889350	571616	553953	556846	-	-
Sagp007656	271.06	225.06	270.053	C15H10O5	[M+H]+	4,4',6-Trihydroxyaurone	Flavonoids	Other Flavonoids	25078-14-2	2	460055	477302	579528	474397	359543	440172	419274	442670	392264	461669	457138	472536	-	-
mws0011	371.13	209.08	372.142	C17H24O9	[M-H]-	Syringin	Phenolic acids	Phenolic acids	118-34-3	3	162597	91792.3	145967	150911	141290	161747	125729	105204	119562	118001	118485	114790	C01533	ko00940
Zmfn000481	535.04	323.03	536.044	C14H22N2O16P2	[M-H]-	Uridine-5'-Diphosphate-D-Xylose	Nucleotides and derivatives	Nucleotides and derivatives	3616-06-6	1	898882	850361	895446	734837	637657	669386	482520	467409	471231	625806	636672	647773	C00190	ko00520,ko00908,ko01100,ko01250
MWSHC20102	197.08	151.04	196.074	C10H12O4	[M+H]+	3-Hydroxy-1-(4-Hydroxy-3-Methoxyphenyl)Propan-1-One	Phenolic acids	Phenolic acids	2196-18-1	2	5.21328e+06	5.29498e+06	5.32825e+06	7.1525e+06	6.54401e+06	7.67428e+06	6.44277e+06	6.26932e+06	6.76969e+06	5.99712e+06	6.19081e+06	6.16915e+06	-	-
pme3382	160.06	98.02	161.069	C6H11NO4	[M-H]-	N-Acetyl-L-threonine	Amino acids and derivatives	Amino acids and derivatives	17093-74-2	3	64022	75026.7	74278.5	75706.2	65487.9	68418.6	53954	47992.5	43688.6	55018.6	54812.5	56589.3	-	-
pme0021	166.09	120.08	165.079	C9H11NO2	[M+H]+	L-Phenylalanine	Amino acids and derivatives	Amino acids and derivatives	63-91-2	1	5.85809e+06	5.51628e+06	5.55935e+06	2.61789e+07	2.4337e+07	2.41029e+07	8.9886e+06	1.02861e+07	9.6424e+06	1.32017e+07	1.32723e+07	1.36426e+07	C00079	ko00360,ko00400,ko00460,ko00470,ko00940,ko00960,ko00966,ko00970,ko00996,ko00999,ko01100,ko01110,ko01210,ko01230,ko02010
Lcyn000106	551.18	193.05	552.184	C26H32O13	[M-H]-	Dichotomoside A	Lignans and Coumarins	Lignans	-	2	487392	507711	539491	1.0513e+06	872110	1.04844e+06	1.2704e+06	1.25084e+06	1.33074e+06	920243	903786	936391	-	-
Walp008102	302.31	88.08	301.298	C18H39NO2	[M+H]+	2-Aminooctadecane-1,4-diol	Lipids	Sphingolipids	-	3	8.56246e+06	538174	8.4549e+06	433325	6.12241e+06	5.87471e+06	8.60932e+06	621025	599880	4.46063e+06	4.61902e+06	4.57062e+06	-	-
MWSmce210	183	67.02	184.001	C7H4O6	[M-H]-	Chelidonic acid	Organic acids	Organic acids	99-32-1	1	1.61031e+06	1.50272e+06	1.46227e+06	966354	1.50137e+06	1.50771e+06	866057	1.06766e+06	982477	1.28987e+06	1.33613e+06	1.32019e+06	C08476	-
Zbzp007397	181.12	135.12	180.115	C11H16O2	[M+H]+	5,6,7,7a-tetrahydro-4,4,7a-trimethyl-2(4H)-benzofuranone	Others	Others	15356-74-8	1	1.02178e+06	597917	984610	2.40559e+06	2.4938e+06	2.19503e+06	825289	718633	800386	1.37447e+06	1.35923e+06	1.40751e+06	-	-
Wcop008480	181.12	135.12	180.115	C11H16O2	[M+H]+	2,5-dimethyl-2,3,3a,7a-tetrahydro-1H-indene-1,3-diol	Terpenoids	Sesquiterpenoids	-	3	1.02178e+06	597917	984610	2.40559e+06	2.4938e+06	2.19503e+06	825289	718633	800386	1.37447e+06	1.35923e+06	1.40751e+06	-	-
Lmtn004049	263.13	204.12	264.136	C15H20O4	[M-H]-	Abscisic acid	Organic acids	Organic acids	21293-29-8	1	16548.4	19120.9	20105.5	36251.3	43116.6	43478.2	16570.1	17909.5	14200.3	22340.9	23046.4	22332.9	C06082	ko00906,ko01100,ko01110,ko04075
pmb2804	311.22	171.14	312.23	C18H32O4	[M-H]-	13S-Hydroperoxy-9Z,11E-octadecadienoic acid	Lipids	Free fatty acids	33964-75-9	3	247555	230353	224432	1.158e+06	1.22639e+06	1.04006e+06	611968	582797	473920	650604	639298	662924	C04717	ko00591,ko01100
pme2589	159.03	87.04	160.037	C6H8O5	[M-H]-	2-Oxoadipic acid	Organic acids	Organic acids	3184-35-8	3	76112.8	97556.4	46895.4	52000.4	77169	68843.2	42384.6	48421.2	47366.6	46091.8	44660.4	44678.3	C00322	ko00300,ko00310,ko00380,ko00785,ko01100,ko01110,ko01210,ko01230,ko01240
mws0064	287.06	135.05	288.063	C15H12O6	[M-H]-	Eriodictyol (5,7,3',4'-Tetrahydroxyflavanone)	Flavonoids	Flavanones	552-58-9	3	178660	175110	169038	403154	380833	394515	284387	256814	224547	252703	243785	250120	C05631	ko00941,ko01100,ko01110
pmp001273	520.34	184.07	519.332	C26H50NO7P	[M+H]+	LysoPC 18:2	Lipids	LPC	-	1	18513494	1.46162e+07	1.85152e+07	2.07107e+07	1.90978e+07	1.97153e+07	1.42732e+07	1.55394e+07	1.38752e+07	1.77349e+07	1.75765e+07	1.82095e+07	-	-
pmb2871	315.07	153.02	316.079	C13H16O9	[M-H]-	1-O-Gentisoyl-β-D-glucoside*	Phenolic acids	Phenolic acids	23445-11-6	1	4.0424e+06	4.11486e+06	4.06198e+06	3.83839e+06	4.24101e+06	4.57597e+06	1.40799e+07	1.57373e+07	1.41455e+07	7.0619e+06	7.29639e+06	7.06933e+06	-	-
pmn001367	315.07	153.02	316.079	C13H16O9	[M-H]-	Protocatechuic acid-4-O-glucoside*	Phenolic acids	Phenolic acids	-	1	4.0424e+06	4.11486e+06	4.06198e+06	3.83839e+06	4.24101e+06	4.57597e+06	1.40799e+07	1.57373e+07	1.41455e+07	7.0619e+06	7.29639e+06	7.06933e+06	-	-
pmf0085	427.39	345.32	426.386	C30H50O	[M+H]+	9,19-Cyclolanost-24-en-3-ol (Cycloartenol)	Terpenoids	Triterpene	469-38-5	3	347339	365924	346952	333492	330892	335595	345078	346394	349763	339025	332115	344791	C01902	ko00100,ko01100,ko01110
Zbjp003056	611.16	449.11	610.153	C27H30O16	[M+H]+	Orientin-7-O-glucoside*	Flavonoids	Flavones	-	1	9.91377e+06	1.16733e+07	1.15058e+07	8.71371e+06	7.73817e+06	8.68832e+06	1.00902e+07	1.03001e+07	9.84748e+06	9.20039e+06	9.11701e+06	9.45217e+06	-	-
Wcdp006912	274.28	88.08	273.267	C16H35NO2	[M+H]+	Lauryldiethanolamine	Others	Others	1541-67-9	2	1.60562e+07	7.71887e+06	1.57858e+07	6.36172e+06	1.07881e+07	1.12635e+07	1.43889e+07	6.26277e+06	6.61035e+06	1.17251e+07	1.13151e+07	1.16511e+07	-	-
Wmhp000012	389.14	209.03	390.153	C17H26O10	[M-H]-	Ajugoside	Terpenoids	Monoterpenoids	52916-96-8	2	61907.8	41656.7	38835.5	50114.2	55983.8	53271.8	61852.1	45616.9	46569.1	50101.9	49660.7	48292.9	-	-
Zbbp004710	505.26	175.15	504.257	C24H40O11	[M+H]+	Platanionoside G	Others	Others	-	3	86639.6	95760.6	102567	65778.7	25005	71070.2	30010	100032	112111	100976	98343.8	97235.2	-	-
Zmcn004206	771.18	609.14	772.185	C36H36O19	[M-H]-	kaempferol-3-caffeoyldiglucoside	Flavonoids	Flavonols	-	2	961715	1.04425e+06	966209	646691	755712	760615	85815	117039	112829	555040	548231	534168	-	-
Lmgn007652	329.23	211.13	330.241	C18H34O5	[M-H]-	Tianshic acid	Organic acids	Organic acids	-	1	135078	134456	141443	1.92545e+06	1.92048e+06	1.78926e+06	334180	287310	270249	756597	743970	773593	-	-
Lmbn005662	295.23	171.1	296.235	C18H32O3	[M-H]-	9(10)-EpOME;(9R,10S)-(12Z)-9,10-Epoxyoctadecenoic acid	Lipids	Free fatty acids	16833-56-0	1	38485.4	35557.2	37443.4	207285	204233	197903	62520.8	49872.7	54780.7	97848.9	98063.6	94667.9	C14825	ko00591,ko01100
pme0033	137.05	119.04	136.038	C5H4N4O	[M+H]+	Hypoxanthine	Nucleotides and derivatives	Nucleotides and derivatives	68-94-0	3	1.32222e+07	1.29077e+07	1.15407e+07	8.38018e+06	8.31542e+06	7.84128e+06	4.35395e+06	4.31156e+06	3.74003e+06	7.07356e+06	7.35574e+06	7.18255e+06	C00262	ko00230,ko01100,ko01232
Hmqn003054	329.23	311.22	330.241	C18H34O5	[M-H]-	9,10,11-Trihydroxy-12-octadecenoic acid	Lipids	Free fatty acids	61911-67-9	1	13284.9	10460.9	9820.08	115590	111687	116525	29848.1	24471.2	24017.1	53090.3	51962.5	51034.3	-	-
Zmdp006894	305.14	151.07	304.131	C17H20O5	[M+H]+	cannabistilbene Ⅱ	Others	Stilbene	91865-42-8	1	9.31961e+06	1.0752e+07	6.50711e+06	4.29751e+06	3.76395e+06	3.61575e+06	5.99383e+06	1.74976e+07	5.67628e+06	7.08575e+06	7.22397e+06	6.94047e+06	-	-
pma0134	121.05	93.06	120.042	C4H8O4	[M+H]+	D-Threose	Others	Saccharides	95-43-2	3	5.08207e+06	5.14265e+06	4.98787e+06	1.17822e+06	1.05419e+06	1.1583e+06	5.01984e+06	4.63322e+06	4.67961e+06	3.66588e+06	3.52407e+06	3.61954e+06	C06463	-
Walp007043	274.27	88.08	273.267	C16H35NO2	[M+H]+	2-Aminohexadecane-1,4-diol	Lipids	Sphingolipids	-	1	1.66387e+07	7.47421e+06	1.64775e+07	6.6205e+06	1.24886e+07	1.13781e+07	1.59598e+07	6.75396e+06	6.80489e+06	1.21119e+07	1.23592e+07	1.26102e+07	-	-
Cmpp003619	193.05	105.07	192.042	C10H8O4	[M+H]+	6,7-Dihydroxy-4-methylcoumarin	Lignans and Coumarins	Coumarins	529-84-0	2	1.05974e+07	1.02212e+07	1.13917e+07	1.10333e+07	1.01501e+07	1.14152e+07	1.10242e+07	1.19932e+07	1.24455e+07	9.56615e+06	9.96034e+06	9.75952e+06	-	-
Lakn002075	431.12	137.02	432.127	C18H24O12	[M-H]-	4-Hydroxybenzoic acid glucosyl xyloside	Phenolic acids	Phenolic acids	-	2	1.41994e+06	1.65603e+06	1.74391e+06	2.91164e+06	2.52513e+06	2.6823e+06	1.88725e+06	1.99304e+06	2.08915e+06	1.68747e+06	1.7433e+06	1.75244e+06	-	-
Zbln007957	271.1	213.06	272.105	C16H16O4	[M-H]-	phoyunbene C	Quinones	PhenAnthraquinones	-	2	29263.5	26658.8	31351.1	26668.4	18970.2	23551.2	18985.6	21626	12799.1	25640.3	25082.4	26138.4	-	-
Zmzp000145	189.16	84.08	188.153	C9H20N2O2	[M+H]+	Trimethyllysine	Amino acids and derivatives	Amino acids and derivatives	23284-33-5	3	1.31032e+06	1.3193e+06	1.3174e+06	1.54713e+06	1.53243e+06	1.49928e+06	1.85107e+06	2.01479e+06	2.04349e+06	1.61792e+06	1.56142e+06	1.56125e+06	C03793	ko00310,ko01100
Wtmp011507	383.19	327.12	382.178	C23H26O5	[M+H]+	2-benzoyl-4-[(2r)-1-hydroxy-7-methyl-3-methylideneoct-6-en-1-yl]benzene-1,3,5-triol	Others	Ketone compounds	-	2	466467	450416	408620	376046	368158	390372	407791	415778	449745	399333	408078	416316	-	-
Lahp004442	273.07	153.02	272.068	C15H12O5	[M+H]+	3,4-Dihydro-4-(4'-hydroxyphenyl)-5,7-dihydroxycoumarin	Lignans and Coumarins	Coumarins	-	2	2.74813e+06	2.1532e+06	2.40463e+06	2.63952e+06	2.41647e+06	2.73086e+06	1.8695e+06	1.9025e+06	1.82583e+06	2.08883e+06	2.12011e+06	2.03444e+06	-	-
Lmmn003323	271.23	225.22	272.235	C16H32O3	[M-H]-	2-Hydroxyhexadecanoic acid	Organic acids	Organic acids	764-67-0	1	219946	230272	231978	174305	160056	173837	178011	199406	203127	181122	176471	183934	-	-
Lcyp000673	331.08	315.05	330.074	C17H14O7	[M+H]+	Prudomestin	Flavonoids	Flavonols	3443-28-5	2	470850	449501	423025	709148	695438	639127	351543	371151	323317	463404	454227	473584	-	-
MW0122604	261.11	121.06	260.105	C15H16O4	[M+H]+	8-Deoxylactucin	Terpenoids	Sesquiterpenoids	65725-10-2	3	2.4397e+07	1.83666e+07	1.95273e+07	2.48726e+07	2.44411e+07	2.83118e+07	2.12609e+07	2.2154e+07	1.65127e+07	2.17747e+07	2.19578e+07	2.26552e+07	C09392	-
pmb0069	122.06	105.03	121.053	C7H7NO	[M+H]+	Benzamide	Alkaloids	Alkaloids	55-21-0	3	99787	97988.3	83990.1	384501	391274	351233	155626	136354	153715	200363	205342	196928	C09815	-
MWS5235	299.26	253.25	300.266	C18H36O3	[M-H]-	12-Hydroxyoctadecanoic acid	Lipids	Free fatty acids	106-14-9	3	49521.8	43121.6	38725.6	54954.4	54162.3	51960.6	46371.3	45639.1	45084.3	39553.9	41083.4	39687	-	-
mws1708	285.1	123.05	286.105	C13H18O7	[M-H]-	Gastrodin	Phenolic acids	Phenolic acids	62499-27-8	1	38542.6	44438.6	54313	38802.3	50902.4	43159.4	47106.1	42960.4	45391.3	41528.9	42815.7	41117.9	C16964	-
Zmgn000216	125	78.96	126.008	C2H7O4P	[M-H]-	2-Hydroxyethylphosphonic acid	Organic acids	Organic acids	22987-21-9	3	23545.2	23452.9	21152.9	17307.3	16428	11652.7	15118.3	13413.6	9724.07	17850.4	18464.4	17755.7	C06451	ko00440,ko01100,ko01110
mws0237	187.1	125.1	188.105	C9H16O4	[M-H]-	Azelaic acid	Organic acids	Organic acids	123-99-9	1	1.64583e+06	1.87648e+06	1.85309e+06	3.60627e+06	4.86507e+06	3.86602e+06	2.98852e+06	1.91809e+06	1.79296e+06	2.05486e+06	2.00824e+06	1.96892e+06	C08261	-
Wcdp000380	104.11	60.08	103.1	C5H13NO	[M+H]+	L-Valinol	Amino acids and derivatives	Amino acids and derivatives	2026-48-4	1	481221	416296	412600	372698	378384	370520	296387	308143	282728	355790	368058	353768	-	-
pmb0484	104.11	60.08	104.107	C5H14NO+	[M]+	Choline	Alkaloids	Alkaloids	62-49-7	3	481221	416296	412600	372698	378384	370520	296387	308143	282728	355790	368058	353768	C00114	ko00260,ko00564,ko01100,ko02010
Zmgn002106	206.08	58.03	207.089	C11H13NO3	[M-H]-	N-Acetyl-L-phenylalanine	Amino acids and derivatives	Amino acids and derivatives	2018-61-3	1	48162.9	52892.9	42928.5	112509	108289	129532	91104	71883.4	97915	70153.9	71910.7	68894.4	C03519	ko00360,ko01100
Wcdp009119	279.23	81.07	278.225	C18H30O2	[M+H]+	Elaidolinolenic acid	Phenolic acids	Phenolic acids	28290-79-1	2	313547	354228	731917	3.17362e+06	5.29549e+06	3.64796e+06	4.28127e+06	257784	241823	307106	312148	320520	-	-
Hmgp002036	479.12	317.06	478.111	C22H22O12	[M+H]+	Nepetin-7-O-glucoside(Nepitrin)	Flavonoids	Flavones	569-90-4	3	218505	153484	155090	197891	177001	171954	116454	181154	149783	159192	162749	155830	-	-
pmb3012	461.11	299.06	462.116	C22H22O11	[M-H]-	Chrysoeriol-7-O-glucoside	Flavonoids	Flavones	19993-32-9	3	1.06297e+06	929517	749134	390160	335862	394322	262702	318019	234381	445421	427151	441152	-	-
pmb0876	454.29	313.27	453.286	C21H44NO7P	[M+H]+	LysoPE 16:0	Lipids	LPE	53862-35-4	1	5.79201e+06	6.09795e+06	5.01416e+06	1.05299e+07	1.05157e+07	1.07946e+07	6.90369e+06	7.41475e+06	6.85228e+06	8.0925e+06	7.79103e+06	7.7945e+06	-	-
Rfmb091	295.23	195.14	296.235	C18H32O3	[M-H]-	9S-Hydroxy-10E,12Z-octadecadienoic acid*	Lipids	Free fatty acids	15514-85-9	1	271798	236670	255111	1.94088e+06	1.91541e+06	1.79934e+06	635428	522295	526300	881059	920550	897098	C14767	ko00591
Wcdp000970	121.06	103.05	120.058	C8H8O	[M+H]+	acetophenone	Others	Others	98-86-2	2	2.47462e+07	2.55407e+07	2.3521e+07	4.857e+06	4.61134e+06	5.04293e+06	2.33565e+07	2.46794e+07	2.22283e+07	1.67579e+07	1.62496e+07	1.6966e+07	C07113	-
pme3961	252.11	136.06	251.102	C10H13N5O3	[M+H]+	2'-Deoxyadenosine*	Nucleotides and derivatives	Nucleotides and derivatives	958-09-8	1	201563	136498	137543	5.34747e+06	6.04428e+06	5.48085e+06	352834	533148	478625	1.92145e+06	1.95698e+06	2.0079e+06	C00559	ko00230,ko01100,ko01232,ko02010
Zmbp002538	205.1	146.06	204.09	C11H12N2O2	[M+H]+	1-Methoxy-indole-3-acetamide	Alkaloids	Plumerane	-	1	127736	102184	112687	1.28686e+06	1.14703e+06	1.39127e+06	70097.8	90844	66814.3	525863	507747	504866	-	-
Lmzp004885	331.08	315.05	330.074	C17H14O7	[M+H]+	Tricin (5,7,4'-Trihydroxy-3',5'-dimethoxyflavone)	Flavonoids	Flavones	520-32-1	2	433621	416286	408612	561232	549310	636128	271564	370056	320263	479751	465538	486262	C10193	-
Zmcp102201	205.09	149.02	204.079	C12H12O3	[M+H]+	Senkyunolide B	Others	Lactones	93236-67-0	1	2.63549e+06	2.36527e+06	2.22356e+06	2.92179e+06	3.12816e+06	3.06616e+06	3.79099e+06	2.9109e+06	2.80314e+06	4.47358e+06	4.31305e+06	4.49228e+06	C09921	-
Zmxp005470	579.13	331.08	578.127	C26H26O15	[M+H]+	Tricin-7-O-(6''-O-malonyl)glucoside	Flavonoids	Flavones	-	3	564567	637534	548487	443682	445738	466367	424754	429509	443770	452293	471882	467857	-	-
Lmfp009701	353.27	261.22	352.261	C21H36O4	[M+H]+	Glycerol 9(E),11(Z),13(E)-octadecatrienoyl ester	Lipids	Glycerol ester	-	1	1.1683e+07	1.07652e+07	1.14817e+07	1.79524e+07	1.77473e+07	1.66754e+07	2.20193e+07	1.83683e+07	1.91196e+07	1.57984e+07	1.55571e+07	1.62555e+07	-	-
Wbjp001317	203.08	130.07	202.074	C11H10N2O2	[M+H]+	vasicinone	Alkaloids	Alkaloids	486-64-6	3	9.95424e+06	1.09522e+07	1.00403e+07	7.39911e+06	6.90681e+06	6.97408e+06	7.04059e+06	6.50833e+06	7.32052e+06	7.64377e+06	7.33661e+06	7.61278e+06	-	-
Walp007188	334.3	88.08	333.288	C18H39NO4	[M+H]+	2-Aminooctadecane-1,5,7,17-tetraol	Lipids	Sphingolipids	-	3	49958.9	26901.5	44519.5	34797.5	79875.1	50619.3	67118.9	16030.1	30238.6	35931.4	37142.9	37514.7	-	-
mws3133	174.08	86.06	173.069	C7H11NO4	[M+H]+	Oxaceprol	Amino acids and derivatives	Amino acids and derivatives	33996-33-7	3	520961	508761	509128	705511	731422	685927	565498	557820	667206	593685	579602	606320	-	-
mws1050	148.06	88.04	147.053	C5H9NO4	[M+H]+	O-Acetylserine	Amino acids and derivatives	Amino acids and derivatives	5147-00-2	3	440239	443571	450518	453988	463137	471402	408434	445377	413323	432999	446698	452553	C00979	ko00270,ko00908,ko00920,ko01100,ko01110,ko01200,ko01230,ko04122
Yamp001634	179.07	91.05	178.063	C10H10O3	[M+H]+	dehydroconiferyl alcohol	Others	Others	-	3	1.02606e+07	8.44255e+06	9.11321e+06	1.16506e+07	1.4189e+07	1.5231e+07	1.11699e+07	1.06614e+07	1.02031e+07	1.12974e+07	1.12964e+07	1.17467e+07	-	-
mws0712	130.05	86.06	131.058	C5H9NO3	[M-H]-	N-Propionylglycine	Amino acids and derivatives	Amino acids and derivatives	21709-90-0	3	45667.2	41200.4	45682.6	125231	237343	237863	127542	105633	93256.9	79488.6	76135.4	78833.6	-	-
Lmyp008903	285.08	257.08	284.068	C16H12O5	[M+H]+	5-Hydroxydigitolutein	Quinones	Anthraquinone	-	1	2.81902e+06	3.38848e+06	2.92527e+06	2.78377e+07	2.44868e+07	2.68169e+07	2.7322e+06	8.05467e+06	3.90091e+06	1.38909e+07	1.45122e+07	1.43649e+07	-	-
Cmhn002057	403.16	343.14	404.168	C18H28O10	[M-H]-	2,7-Dimethyl-2,4-diene-deca-α,x-diacid 8-O-β-glucoside	Tannins	Tannin	-	3	66042.6	69120.9	64230.4	18499.7	37807.5	49834.9	45290.1	59014.3	44242.1	55883.9	53390.6	54844.3	-	-
Hmlp005401	243.09	225.09	242.094	C15H14O3	[M+H]+	4,5-Dihydroxy-2-methoxy-9,10-dihydrophenanthrene	Quinones	PhenAnthraquinones	-	2	41025.9	58882.2	36581.6	83301.2	87494.9	80142.2	46664.9	230135	43617.2	77202.9	77625.1	74401.2	-	-
Lmbn005487	313.24	251.24	314.246	C18H34O4	[M-H]-	12,13-DHOME; (9Z)-12,13-Dihydroxyoctadec-9-enoic acid	Lipids	Free fatty acids	263399-35-5	1	53333.2	57067.7	66111.1	92545.5	83633.9	87494.8	71332.1	68413.3	72396.7	72557	72357.1	75375.5	C14829	ko00591
Qmjp081206	233.15	187.15	232.146	C15H20O2	[M+H]+	Isogermafurenolide	Terpenoids	Sesquiterpenoids	-	1	102488	53193.8	118060	66053.1	49513.3	66273.8	143656	29616.9	46347.6	79667.9	76664.3	76491.4	-	-
mws0567	146.09	87.04	145.085	C5H11N3O2	[M+H]+	4-Guanidinobutyric acid	Organic acids	Organic acids	463-00-3	3	1.53297e+06	1.47131e+06	1.63261e+06	2.5146e+06	2.31945e+06	2.43386e+06	2.01492e+06	1.843e+06	2.01386e+06	1.76228e+06	1.68957e+06	1.7549e+06	C01035	ko00330,ko01100
MWSmce119	175.11	70.06	174.112	C6H14N4O2	[M+H]+	L-Arginine	Amino acids and derivatives	Amino acids and derivatives	74-79-3	1	6.65576e+06	6.66521e+06	5.87315e+06	4.73412e+06	4.1428e+06	5.03314e+06	3.11061e+06	2.48969e+06	3.00006e+06	4.47252e+06	4.41593e+06	4.27548e+06	C00062	ko00220,ko00261,ko00330,ko00470,ko00970,ko01100,ko01110,ko01230,ko02010
Cmsp007094	271.1	225.09	270.089	C16H14O4	[M+H]+	Nudol	Quinones	PhenAnthraquinones	86630-46-8	1	503640	452719	613731	517499	447402	450397	429559	501095	401679	455502	474898	457133	-	-
mws0254	156.08	110.07	155.07	C6H9N3O2	[M+H]+	L-Histidine	Amino acids and derivatives	Amino acids and derivatives	71-00-1	1	8.9519e+06	6.55259e+06	8.36561e+06	1.24301e+07	1.31104e+07	1.29812e+07	5.07199e+06	5.18826e+06	5.29871e+06	8.73597e+06	8.52362e+06	8.33906e+06	C00135	ko00340,ko00410,ko00470,ko00970,ko01100,ko01110,ko01230,ko02010
Walp013004	337.27	263.24	336.266	C21H36O3	[M+H]+	Glycidyl Linoleate	Lipids	Glycerol ester	24305-63-3	1	105671	85488.6	105489	168252	128702	154692	176051	144560	136947	128717	130131	124416	-	-
Zblp007662	319.15	165.09	318.147	C18H22O5	[M+H]+	Chrysotoxine (4-Hydroxy-3,5,3',4'-tetramethoxybibenzyl)*	Others	Stilbene	156951-82-5	2	702861	854098	643162	434301	345244	332451	382015	910243	621950	607313	635988	618082	-	-
Yajp005210	221.19	81.07	220.183	C15H24O	[M+H]+	awabukinol	Terpenoids	Monoterpenoids	-	3	239819	258319	217859	96104.2	113033	165755	425871	399184	397580	253546	252596	242985	-	-
Wbmp010456	277.22	93.07	276.209	C18H28O2	[M+H]+	Macrophypene B	Terpenoids	Ditepenoids	-	3	803513	871143	730233	3.12772e+06	2.44958e+06	2.49734e+06	2.18849e+06	1.67917e+06	1.59357e+06	1.67328e+06	1.7214e+06	1.64341e+06	-	-
Zbzp001964	773.21	287.05	773.213	C33H41O21+	[M]+	Cyanidin-3-di-glucoside-5-glucoside	Flavonoids	Anthocyanidins	-	2	898678	848856	818006	263303	243509	239875	688371	723508	856560	545250	567618	545014	-	-
pme0026	147.11	84.08	146.106	C6H14N2O2	[M+H]+	L-Lysine	Amino acids and derivatives	Amino acids and derivatives	56-87-1	1	1.69152e+06	1.55338e+06	1.54052e+06	314229	344330	317990	409888	399226	447351	646964	618241	640443	C00047	ko00300,ko00310,ko00470,ko00780,ko00960,ko00970,ko01100,ko01110,ko01210,ko01230,ko02010
pmb0501	131.13	114.1	130.122	C5H14N4	[M+H]+	Agmatine	Alkaloids	Alkaloids	306-60-5	3	28261.6	28434.3	31605.3	40561	38096.5	38856.2	23304.3	15173	28978.5	38652.2	37201.3	37005.6	C00179	ko00330,ko00999,ko01100,ko01110
Cmsp005585	273.11	195.08	272.105	C16H16O4	[M+H]+	Ephemeranthol A	Quinones	PhenAnthraquinones	135545-86-7	1	6.28787e+06	5.14718e+06	5.84747e+06	5.48114e+06	5.55307e+06	5.5343e+06	5.30646e+06	5.24612e+06	4.67259e+06	5.50438e+06	5.77013e+06	5.59918e+06	-	-
pmp001125	275.13	151.08	274.12	C16H18O4	[M+H]+	Dendrobin A	Alkaloids	Alkaloids	-	3	6.63665e+06	3.43364e+06	4.35874e+06	2.21481e+06	2.22334e+06	2.22952e+06	1.89082e+06	3.69126e+06	1.53866e+06	3.14143e+06	3.17504e+06	3.03226e+06	-	-
mws1422	275.09	107.05	274.084	C15H14O5	[M+H]+	Epiafzelechin	Flavonoids	Flavanols	24808-04-6	3	56685	29860	16675	36492.6	39152.4	45356.4	43251.4	35004.8	25228	41158	42485.9	40526.4	C12128	ko00941,ko01110
Lmyp003934	349.27	123.08	348.266	C22H36O3	[M+H]+	Anacardic acid	Organic acids	Organic acids	16611-84-0	2	444200	414722	432469	1.94775e+06	1.82328e+06	1.9637e+06	1.08864e+06	1.30189e+06	1.02586e+06	1.45455e+06	1.52691e+06	1.48558e+06	C10759	-
mws0752	185.15	185.16	186.162	C11H22O2	[M-H]-	Undecylic Acid	Lipids	Free fatty acids	112-37-8	2	1.5043e+06	1.28394e+06	1.47922e+06	1.50975e+06	1.3608e+06	1.42213e+06	1.31816e+06	1.35413e+06	1.24256e+06	1.34829e+06	1.28437e+06	1.31016e+06	C17715	-
pmn001606	309.28	309.28	310.287	C20H38O2	[M-H]-	Eicosenoic acid	Lipids	Free fatty acids	26764-41-0	3	1.45669e+06	1.38303e+06	1.49908e+06	1.83399e+06	1.52745e+06	1.55491e+06	3.58594e+06	1.64244e+06	1.67407e+06	1.39517e+06	1.3326e+06	1.34416e+06	C16526	ko01040
MWS2984	153.05	136.03	152.045	C4H4N6O	[M+H]+	8-Azaguanine	Nucleotides and derivatives	Nucleotides and derivatives	134-58-7	3	20198.2	23384	15607.3	2.10024e+06	2.04442e+06	2.14045e+06	73882	85643	78092.2	791611	754387	765933	-	-
mws0264	341.11	119.03	342.116	C12H22O11	[M-H]-	D-Trehalose*	Others	Saccharides	99-20-7	1	2.52318e+07	2.54348e+07	2.48704e+07	1.21139e+07	1.458e+07	1.46005e+07	1.39801e+07	1.46821e+07	1.37377e+07	1.64394e+07	1.60489e+07	1.56431e+07	C01083	ko00500,ko01100,ko01110,ko02010
Lmqp000427	146.08	82.07	145.074	C6H11NO3	[M+H]+	N-Methyl-Trans-4-Hydroxy-L-Proline	Amino acids and derivatives	Amino acids and derivatives	4252-82-8	3	1.40025e+06	1.27021e+06	1.18772e+06	1.472e+06	1.70017e+06	1.40152e+06	1.43143e+06	1.28915e+06	1.45108e+06	1.36663e+06	1.41273e+06	1.43549e+06	-	-
pme3011	104.07	69.03	103.063	C4H9NO2	[M+H]+	γ-Aminobutyric acid	Organic acids	Organic acids	56-12-2	3	275449	254455	245998	468438	436189	427227	263067	235154	260561	342496	359342	346801	C00334	ko00250,ko00330,ko00410,ko00650,ko00760,ko01100
pme2433	106.09	88.08	105.079	C4H11NO2	[M+H]+	Diethanolamine	Alkaloids	Alkaloids	111-42-2	3	103353	101632	86770.2	138849	97406.5	94964.4	58023.8	76149.5	72536.1	82823.1	82228.7	86122.8	C06772	ko00564
MWSmce023	319.15	151.07	318.147	C18H22O5	[M+H]+	Erianin; 3'-Hydroxy-3,4,4',5-tetramethoxybibenzyl	Others	Stilbene	95041-90-0	2	908648	925074	1.08031e+06	635961	559155	576669	491508	729117	669841	757056	727094	762027	-	-
pme0066	116.05	74.02	117.054	C3H7N3O2	[M-H]-	Guanidinoacetate	Alkaloids	Alkaloids	352-97-6	3	65856.2	69889	58687.8	76432.7	80536.1	67118.6	57553.9	59772.4	63248.2	83710	80250	84003.3	C00581	ko00260,ko00330,ko01100
pmf0096	88.99	70.98	89.9953	C2H2O4	[M-H]-	Oxalic acid	Organic acids	Organic acids	144-62-7	3	137878	150595	147116	108422	166919	157502	86127.6	109830	59959.5	158481	153188	150865	C00209	ko00230,ko00630,ko01100
mws0147	117.06	59.01	118.063	C5H10O3	[M-H]-	β-Hydroxyisovaleric acid	Organic acids	Organic acids	625-08-1	1	886934	902439	1.00012e+06	2.45938e+06	2.39572e+06	2.51726e+06	975142	1.12311e+06	1.03005e+06	1.261e+06	1.31772e+06	1.3187e+06	C20827	ko00280,ko01100
Wbmn011269	377.23	295.23	378.241	C22H34O5	[M-H]-	Vitexilactone	Terpenoids	Ditepenoids	61263-49-8	1	506300	402084	543677	2.61033e+06	3.00644e+06	2.68089e+06	1.13883e+06	832444	800049	1.38396e+06	1.45775e+06	1.41809e+06	-	-
MWS2027	129.03	69	128.022	C4H4N2O3	[M+H]+	Barbituric acid;Malonylurea;2,4,6-Pyrimidinetrione	Nucleotides and derivatives	Nucleotides and derivatives	67-52-7	3	3.68016e+06	3.61833e+06	3.76646e+06	9.46511e+06	9.69051e+06	1.017e+07	1.25904e+07	1.41882e+07	1.40353e+07	8.80345e+06	9.20544e+06	8.80106e+06	C00813	ko00240,ko01100
Wcsn011332	279.23	261.23	280.24	C18H32O2	[M-H]-	Ethyl (10Z,13Z)-hexadeca-10,13-dienoate	Others	Others	-	3	65433.8	59900.9	75464.1	80903	87201.1	72223.8	80107.4	70357.8	83821.2	81405.1	85453.1	84969.8	-	-
Zbqp000676	203.15	116.07	202.143	C8H18N4O2	[M+H]+	3-(triazan-2-yl)propyl L-prolinate	Amino acids and derivatives	Amino acids and derivatives	-	3	136184	131847	120064	101241	117059	135729	89610.3	95792.2	88405.7	91069.3	86389.5	89027.1	-	-
Jmwn002057	477.16	315.11	478.169	C20H30O13	[M-H]-	2-(3-β-D-glucopyranosyloxy-4-hydroxyphenyl)ethanol-1-O-β-D-glucopyranoside	Phenolic acids	Phenolic acids	-	3	10406.3	10512.5	13907.6	0	0	0	20286.3	17590.3	17274.3	12765.8	12116.1	12535.6	-	-
pme1936	114.07	86.07	113.059	C4H7N3O	[M+H]+	Creatinine	Organic acids	Organic acids	60-27-5	3	521177	486251	493014	656230	657432	620640	724696	678121	670503	638994	612219	643092	C00791	ko00330,ko01100
MWS0952	380.26	78.96	381.264	C18H40NO5P	[M-H]-	Dihydrosphingosine-1-Phosphate	Lipids	Sphingolipids	19794-97-9	3	3238.91	6942.27	6625.7	11029.9	12577.3	14222	11064.9	13216.4	15119.5	8411.59	8855.74	8533.54	C01120	ko00600,ko01100
pmn001423	385.19	223.14	386.194	C19H30O8	[M-H]-	Roseoside	Others	Ketone compounds	54835-70-0	3	1.41555e+06	1.53707e+06	1.28254e+06	1.5737e+06	1.35603e+06	1.58788e+06	2.00976e+06	1.97826e+06	1.57611e+06	1.67721e+06	1.73376e+06	1.64444e+06	-	-
pmp001133	279.23	173.13	278.212	C17H28NO2+	[M+H]+	N-Methyldendrobine	Alkaloids	Sesquiterpene alkaloids	-	3	204643	187192	239866	994149	1.07478e+06	971935	618790	293485	270123	472533	495820	474345	-	-
pme1002	138.09	103.05	137.084	C8H11NO	[M+H]+	L-Tyramine	Alkaloids	Alkaloids	51-67-2	1	1.0322e+07	9.55476e+06	9.74521e+06	1.86857e+06	1.75359e+06	1.91968e+06	9.75969e+06	9.32732e+06	9.53927e+06	6.89562e+06	7.00927e+06	6.64743e+06	C00483	ko00350,ko00950,ko01100,ko01110,ko01240
Zmln000668	493.12	169.01	494.127	C19H26O15	[M-H]-	Monogalloyl-diglucose	Phenolic acids	Phenolic acids	-	2	72740.9	70495.1	69222.6	173763	214316	198094	102239	90250.8	95809.7	111341	114094	108081	-	-
pmb0865	518.32	184.07	517.317	C26H48NO7P	[M+H]+	LysoPC 18:3(2n isomer)	Lipids	LPC	-	1	9.59719e+06	1.07588e+07	1.05234e+07	7.60635e+06	8.21459e+06	6.76557e+06	6.31359e+06	5.76006e+06	5.9425e+06	7.87421e+06	7.45838e+06	7.68312e+06	-	-
Cmmn012997	301.22	301.22	302.225	C20H30O2	[M-H]-	Abietic acid*	Terpenoids	Ditepenoids	514-10-3	2	39008.1	56940.7	41992	41464.5	34635	40666.3	50177.7	39901.8	41657.2	38380	40513.5	39217.9	C06087	ko00904,ko01100,ko01110
Zbln008199	285.08	227.04	286.084	C16H14O5	[M-H]-	bulbophylol B	Quinones	PhenAnthraquinones	-	2	60252.7	55461.5	40764.2	560168	480987	445771	104003	180467	114970	231732	224489	237077	-	-
Zmgn001039	266.09	134.05	267.078	C9H17NO6S	[M-H]-	S-Ribosyl-L-homocysteine	Amino acids and derivatives	Amino acids and derivatives	-	3	163687	149141	138722	89633.7	94832.5	61122.5	39028.8	65175.4	59105.9	86072	86487.1	82268.2	C03539	ko00270,ko01100,ko01230
Hahp000801	118.08	72.08	117.079	C5H11NO2	[M+H]+	alanine betaine	Alkaloids	Alkaloids	-	1	2.81247e+06	2.46662e+06	2.75962e+06	4.14941e+06	3.90953e+06	4.08447e+06	2.29702e+06	2.51713e+06	2.55245e+06	3.08589e+06	2.9265e+06	2.96787e+06	-	-
mws1598	138.02	79.96	139.03	C3H9NO3S	[M-H]-	3-Amino-1-propionic sulfonic acid	Organic acids	Organic acids	3687-18-1	3	212077	198273	219698	290879	312387	313419	177579	189189	152132	266601	256602	270914	-	-
Lmcp002302	312.13	180.09	311.123	C12H17N5O5	[M+H]+	N6-(2-Hydroxyethyl)adenosine*	Nucleotides and derivatives	Nucleotides and derivatives	4338-48-1	1	297078	274429	281601	414865	384767	384372	338087	298793	317829	319647	317474	334055	-	-
pme3967	312.13	180.09	311.123	C12H17N5O5	[M+H]+	2-(Dimethylamino)guanosine*	Nucleotides and derivatives	Nucleotides and derivatives	2140-67-2	1	297078	274429	281601	414865	384767	384372	338087	298793	317829	319647	317474	334055	-	-
Zmzp006646	317.07	302.04	316.058	C16H12O7	[M+H]+	Capillarisin	Others	Chromone	56365-38-9	3	127865	110167	117021	430653	422586	457650	156472	159653	181298	239313	247564	234296	C08999	-
MA10039492	173.01	71.03	174.016	C6H6O6	[M-H]-	Dehydroascorbic acid	Others	Vitamin	490-83-5	3	311294	326913	355142	500212	453848	501194	494063	506526	424177	441132	459588	435955	C05422	ko00053,ko00480,ko01100
Zmfn007930	273.11	121.03	274.12	C16H18O4	[M-H]-	aloifol I	Others	Stilbene	-	1	2.55904e+06	1.47688e+06	1.67515e+06	811377	863063	850670	771268	1.55777e+06	596469	1.1471e+06	1.21316e+06	1.18508e+06	-	-
pmn001689	311.22	223.17	312.23	C18H32O4	[M-H]-	9-Hydroxy-12-oxo-15(Z)-octadecenoic acid	Lipids	Free fatty acids	-	2	97132.4	103911	108624	394839	366929	378142	869179	871748	892685	423413	444973	444387	C21924	ko00592,ko01110
Wdjp001467	433.14	139.05	432.142	C22H24O9	[M+H]+	2-(7-hydroxy-2,4-dimethoxyphenanthren-3-yl)oxy-6-(hydroxymethyl)oxane-3,4,5-triol	Others	Others	-	1	3.21983e+06	3.73035e+06	3.59038e+06	7.2487e+06	6.67893e+06	7.84204e+06	5.19855e+06	5.08293e+06	4.61333e+06	5.09378e+06	4.88748e+06	4.82983e+06	-	-
ML10195036	300.3	60.05	299.282	C18H37NO2	[M+H]+	3-Dehydrosphinganine	Lipids	Sphingolipids	16105-69-4	3	565707	611135	666682	653602	600668	648756	965557	983809	1.15342e+06	804197	800866	764181	C02934	ko00600,ko01100
Lmzp002365	465.14	303.09	464.132	C22H24O11	[M+H]+	Hesperetin-7-O-glucoside	Flavonoids	Flavanones	31712-49-9	3	393811	534209	416018	311490	392284	261696	89998.9	258575	102407	231717	234977	244542	C16422	ko00941
Walp006011	246.24	88.08	245.236	C14H31NO2	[M+H]+	2-Aminotetradecane-1,4-diol	Lipids	Sphingolipids	-	2	1.20262e+06	143975	1.00486e+06	171473	926711	890510	868202	146437	144685	673615	712571	692206	-	-
MWS1830	167.07	121.03	166.063	C9H10O3	[M+H]+	Ethylsalicylate	Phenolic acids	Phenolic acids	118-61-6	3	275301	215737	226245	207361	296213	196262	274956	394727	263585	323234	341301	336706	-	-
Walp008255	390.36	328.32	389.351	C22H47NO4	[M+H]+	2-aminodocoSane-1,5,7,21-tetraol	Lipids	Sphingolipids	-	3	1.78505e+06	49784.6	1.90698e+06	58204.9	1.44857e+06	1.37466e+06	1.91972e+06	52567.1	60988	1.04783e+06	1.0826e+06	1.02342e+06	-	-
Lmlp002990	595.17	313.07	594.159	C27H30O15	[M+H]+	Isosaponarin(Isovitexin-4'-O-glucoside)	Flavonoids	Flavones	19416-87-6	1	1.13278e+06	1.12093e+06	1.1106e+06	1.1852e+06	1.36408e+06	1.04272e+06	1.49609e+06	1.63079e+06	1.56075e+06	1.28966e+06	1.36478e+06	1.32942e+06	-	-
Wcgp002561	265.14	119.09	264.136	C15H20O4	[M+H]+	6-(1,2-dihydroxyethyl)-3-hydroxy-2,2,5,7-tetramethyl-3H-inden-1-one	Others	Others	-	3	498768	548202	539881	1.32641e+06	1.24995e+06	1.30118e+06	432550	446034	473066	789604	746288	764200	-	-
pmb3101	175.06	115.04	176.069	C7H12O5	[M-H]-	2-Isopropylmalic Acid	Organic acids	Organic acids	49601-06-1	1	114339	128413	141708	195063	185768	187716	838478	796557	800750	315461	319505	333020	C02504	ko00290,ko00620,ko01100,ko01110,ko01210,ko01230
MWSHY0176	301.11	181.05	300.1	C17H16O5	[M+H]+	Farrerol (6,8-Dimethyl-5,7,4'-trihydroxyflavanone)	Flavonoids	Flavanones	24211-30-1	3	527878	577762	545495	504176	420141	444403	640054	688807	753028	481595	498128	509832	C09734	-
Lafp003256	227.09	181.05	226.084	C11H14O5	[M+H]+	3,4'-Dihydroxy-3',5'-dimethoxypropiophenone	Others	Ketone compounds	136196-47-9	2	7.93772e+06	8.12527e+06	9.22026e+06	8.81948e+06	7.87247e+06	8.61893e+06	6.85562e+06	7.10339e+06	6.09027e+06	8.3268e+06	7.86472e+06	8.06716e+06	-	-
Zjbn102551	253.05	210.03	254.058	C15H10O4	[M-H]-	7-hydroxy-2-methoxyphenanthrene-3,4-dione(iso-1)	Others	Others	-	3	31406.3	27225.7	32676.9	224598	175058	193105	28820.8	63231.3	37379.4	135417	143019	137136	-	-
Qmdp112410	337.27	263.24	336.266	C21H36O3	[M+H]+	Vitetrifolin H	Terpenoids	Ditepenoids	-	2	86160.5	77108.7	80440.6	116977	100872	109301	142386	135303	122890	117754	121237	114452	-	-
Wbtn007603	299.06	284.03	300.063	C16H12O6	[M-H]-	9,11-dimethoxy-2h-[1,3]dioxolo[4,5-b]xanthen-10-one	Flavonoids	Other Flavonoids	-	3	131869	106864	124614	141931	137928	136954	74627.5	91837.9	90775.2	116271	114221	120812	-	-
Zbzn008048	293.18	221.15	294.183	C17H26O4	[M-H]-	Embelin	Quinones	Quinones	550-24-3	1	757869	705667	732540	734183	764899	744979	729287	738215	750219	771731	731006	738757	-	-
Lmbp005578	316.28	60.04	315.277	C18H37NO3	[M+H]+	4-Hydroxy-8-sphingenine	Lipids	Sphingolipids	-	1	1.10447e+06	1.14685e+06	1.22894e+06	3.42317e+06	2.9878e+06	3.27866e+06	4.47224e+06	4.43969e+06	4.51632e+06	3.11367e+06	3.29521e+06	3.24042e+06	-	-
Wcfp007836	302.3	88.08	301.298	C18H39NO2	[M+H]+	Tetradecyldiethanolamine	Alkaloids	Alkaloids	18924-66-8	2	7.63543e+06	526070	8.79915e+06	482081	6.18417e+06	5.6128e+06	7.11637e+06	623278	578149	4.53064e+06	4.73353e+06	4.48254e+06	-	-
Zmyn014236	309.17	96.96	310.181	C14H30O5S	[M-H]-	2-Dodecoxyethyl Hydrogen Sulfate	Phenolic acids	Phenolic acids	48073-44-5	2	466264	379838	435332	582231	410258	505716	1.05983e+06	513645	481040	391880	415583	404713	-	-
pme3459	317.21	299.2	316.204	C20H28O3	[M+H]+	Cafestol	Terpenoids	Ditepenoids	469-83-0	3	221705	237563	260990	210307	325742	228867	398138	369640	351299	302050	293572	311359	C09066	-
Zjtp092407	319.154	165.086	318.147	C18H22O5	[M+H]+	iso-4-hydroxy-3,5,3',5'-tetramethoxybibenzyl*	Others	Stilbene	-	2	737065	1.00841e+06	713410	432103	319194	369035	379285	896784	632315	614643	590105	625294	-	-
mws1346	162.08	98.06	161.069	C6H11NO4	[M+H]+	DL-2-Aminoadipic acid	Alkaloids	Alkaloids	542-32-5	3	854024	821661	823088	744917	867436	853174	764760	709884	683813	804287	809118	766257	C00956	ko00300,ko00310,ko01100,ko01110,ko01210,ko01230
pme3188	323.03	211	324.036	C9H13N2O9P	[M-H]-	Uridine 5'-monophosphate	Nucleotides and derivatives	Nucleotides and derivatives	58-97-9	3	78500.4	51431	63307.4	44599.7	54237.1	92791.8	34493.1	43654.2	43746.2	47839	47224.2	49955.7	C00105	ko00240,ko01100,ko01232,ko01240
Hasp010605	353.27	261.22	352.261	C21H36O4	[M+H]+	(S)-2,3-dihydroxypropyl (9Z,12Z,15Z)-octadeca-9,12,15-trienoate	Others	Others	129828-41-7	3	2.93209e+06	2.51159e+06	2.43395e+06	2.86843e+06	2.59686e+06	2.80508e+06	2.71074e+06	2.82568e+06	2.80007e+06	2.9455e+06	3.00117e+06	2.831e+06	-	-
Lmbn005287	311.22	249.22	312.23	C18H32O4	[M-H]-	7S,8S-DiHODE; (9Z,12Z)-(7S,8S)-Dihydroxyoctadeca-9,12-dienoic acid*	Lipids	Free fatty acids	143288-65-7	1	27008.1	26698.7	27521.3	65636.1	72184.6	70401.5	67871.3	58981.7	55649.8	50093.5	47278.4	48169.7	C07354	ko00591
mws0183	153.02	109.03	154.027	C7H6O4	[M-H]-	3,4-Dihydroxybenzoic acid (Protocatechuic acid)*	Phenolic acids	Phenolic acids	99-50-3	3	327067	391060	386641	349780	329499	394706	328933	364275	359678	327573	339777	320426	C00230	ko00400,ko01100,ko01110
Cmyp002064	463.12	301.08	462.116	C22H22O11	[M+H]+	Yuanhuanin	Flavonoids	Flavones	83133-14-6	3	362872	255956	510920	362214	422037	319752	344749	329751	388970	405960	392344	416345	-	-
MA10002917	183	109.02	184.012	C6H4N2O5	[M-H]-	2,4-Dinitrophenol	Phenolic acids	Phenolic acids	51-28-5	2	276583	266215	270468	179008	139230	160946	196232	182596	170410	200275	205795	193896	C02496	-
pmb0197	298.11	166.07	297.107	C11H15N5O5	[M+H]+	N7-Methylguanosine	Nucleotides and derivatives	Nucleotides and derivatives	20244-86-4	3	43491	57340.2	75142.8	239779	212085	271349	100158	86860.3	102623	111701	117914	112387	C20674	-
Wdtp004957	443.19	399.2	442.184	C21H30O10	[M+H]+	6-[2,3-Dihydroxy-4-ethoxy-4-oxobutyl]-alpha-hydroxy-2-(4-methoxyphenyl)-1,3-dioxane-4-acetic acid ethyl ester	Phenolic acids	Phenolic acids	-	2	162113	261910	174262	131120	176149	146691	220107	218679	172242	139872	136039	131751	-	-
mws0675	335.06	123.06	334.057	C11H15N2O8P	[M+H]+	β-Nicotinamide mononucleotide	Nucleotides and derivatives	Nucleotides and derivatives	1094-61-7	3	1.8491e+06	1.29985e+06	1.63152e+06	905697	912967	1.03381e+06	805503	586118	911602	1.14483e+06	1.19588e+06	1.12973e+06	C00455	ko00760,ko01100
Lchn000012	537.2	327.12	538.205	C26H34O12	[M-H]-	Alangilignoside D	Others	Others	-	3	282048	260056	279346	167564	221254	186538	388912	400733	424277	301914	303031	286951	-	-
Wcfp008029	302.3	60.04	301.298	C18H39NO2	[M+H]+	Dihydrosphingosine	Lipids	Sphingolipids	764-22-7	2	6.48258e+06	4.74305e+06	6.88832e+06	4.48688e+06	4.15094e+06	4.51222e+06	7.40891e+06	6.71477e+06	8.91297e+06	7.64529e+06	7.19877e+06	7.38611e+06	C00836	ko00600,ko01100
Lmmn006306	293.21	293.21	294.219	C18H30O3	[M-H]-	Machilusolide D	Others	Lactones	-	2	632273	460289	756329	2.1135e+06	2.13137e+06	2.2954e+06	864359	664732	667528	1.16521e+06	1.16168e+06	1.10328e+06	-	-
Zasp002472	345.16	137.1	344.147	C16H24O8	[M+H]+	Mudanpioside F	Terpenoids	Monoterpenoids	-	2	348116	342717	377042	323584	368704	366016	570376	553865	621391	412494	434909	435205	-	-
mws0396	281.25	281.25	282.256	C18H34O2	[M-H]-	Elaidic Acid*	Lipids	Free fatty acids	112-79-8	1	4.40359e+06	4.15083e+06	4.73475e+06	6.24865e+06	6.50142e+06	7.47788e+06	5.07567e+06	4.098e+06	4.01927e+06	4.82389e+06	5.11532e+06	5.05212e+06	C01712	-
Zmcp102206	381.2	299.2	382.214	C24H30O4	[M-H]-	(Z)-3,8-Dihydro 6,6·;7,3'a-diligustilide	Others	Others	-	1	201029	201098	175476	180236	180432	183993	183497	175963	180968	204652	192603	200467	-	-
Wcdp005073	318.3	60.05	317.293	C18H39NO3	[M+H]+	4-Hydroxysphinganine; Phytosphingosine	Lipids	Sphingolipids	554-62-1	1	6.4423e+06	7.10037e+06	6.82228e+06	8.07712e+06	7.0085e+06	7.81389e+06	1.02379e+07	1.21446e+07	1.2455e+07	9.16617e+06	9.47348e+06	9.74839e+06	C12144	ko00600,ko01100
pme2755	222.1	138.05	221.09	C8H15NO6	[M+H]+	N-Acetyl-D-glucosamine	Others	Saccharides	7512-17-6	3	27590.8	19321	27788.1	19180.4	25400.3	23056.2	25259.6	24886.2	28600.2	23785.5	23308.7	24755.7	C00140	ko00520,ko01100,ko01250,ko02010
mws2608	222.1	84.05	221.09	C8H15NO6	[M+H]+	N-Acetyl-D-galactosamine	Others	Saccharides	1811-31-0	3	338932	298846	304002	265818	237035	224871	170907	178078	189273	260385	251667	244882	C01132	ko00052,ko00520,ko01100,ko01250
Wbmp003302	165.09	91.05	164.084	C10H12O2	[M+H]+	Frambinone	Others	Ketone compounds	-	3	925612	800874	782403	990425	2051340	907824	684395	703157	709740	908808	865633	858999	-	-
Lskp211385	357.13	307.09	356.126	C20H20O6	[M+H]+	dihydrosesamin	Lignans and Coumarins	Lignans	-	1	403632	379019	427608	485421	494958	456707	581187	591086	531622	493488	466651	469646	-	-
pmf0397	311.3	311.3	312.303	C20H40O2	[M-H]-	Arachidic acid	Lipids	Free fatty acids	506-30-9	3	787915	840599	897197	958036	834798	902970	961091	909981	892225	843467	869866	897200	C06425	ko01040
Zbln008344	241.09	198.07	242.094	C15H14O3	[M-H]-	2,4-dihydroxy-7-methoxy-9,10-dihydrophenanthrene	Quinones	PhenAnthraquinones	-	3	41380.3	32948.8	33004.4	55291.2	45531.4	49460	28505.7	54534.7	20585.1	42608.4	42274.1	40228.7	-	-
mws0289	480.31	339.29	479.301	C23H46NO7P	[M+H]+	LysoPE 18:1*	Lipids	LPE	89576-29-4	3	340915	367593	318618	987784	820103	978273	425320	500866	443155	584775	578020	551356	-	-
mws1587	132.1	86.1	131.095	C6H13NO2	[M+H]+	L-Norleucine*	Amino acids and derivatives	Amino acids and derivatives	327-57-1	1	1.48991e+06	3.54199e+06	3.58062e+06	9.43102e+06	8.54544e+06	9.07745e+06	2.81876e+06	2.99366e+06	3.04371e+06	5.23553e+06	5.23924e+06	4.96175e+06	C01933	-
pmb2406	510.36	184.07	509.348	C25H52NO7P	[M+H]+	LysoPC 17:0*	Lipids	LPC	50930-23-9	2	64446.9	64523.9	73017.1	43322.3	47222.3	55123.8	50703	48933.5	48136.6	60646.9	60817.5	57532.7	-	-
Hmjp005556	284.13	147.05	283.121	C17H17NO3	[M+H]+	(2E)-3-(4-Hydroxyphenyl)-N-[2-(4-hydroxyphenyl)ethyl]-2-propenamide	Alkaloids	Alkaloids	-	3	522074	209603	236889	113619	119346	136076	110794	268678	116123	187923	186167	177281	-	-
MW0129533	241.09	213.09	240.079	C15H12O3	[M+H]+	1-(2-Hydroxyphenyl)-3-phenylpropane-1,3-dione	Others	Ketone compounds	1469-94-9	3	32352.6	32425.1	36369.3	218898	177389	189862	373338	146451	133052	133428	125671	127789	C22066	-
Hmtn001302	299.078	137.024	300.084	C13H16O8	[M-H]-	Glucosyloxybenzoic acid*	Phenolic acids	Phenolic acids	-	1	293571	303830	203495	110533	174345	110492	423015	471753	516285	247786	252395	237440	-	-
Wdtp001948	355.1	192.04	354.095	C16H18O9	[M+H]+	3,4,5-trihydroxy-5-[4-(prop-2-enoyloxymethyl)phenoxy]oxane-2-carboxylic acid	Phenolic acids	Phenolic acids	-	2	5.43411e+06	5.81396e+06	5.00266e+06	7.25351e+06	6.65641e+06	5.72257e+06	6.45247e+06	6.24433e+06	5.87877e+06	5.78918e+06	5.77932e+06	5.47741e+06	-	-
Zjbn102546	361.11	346.08	362.115	C22H18O5	[M-H]-	2,7-Dihydroxy-1-p-hydroxybenzoyl-4-methoxy-9,10-dihydrophenanthrene	Others	Others	-	3	21635.9	13914.6	10510	26955.9	23899.1	19590.6	23959.6	25470.6	14362.2	16086.4	15182.7	15322.5	-	-
Wafn011571	295.23	195.14	296.235	C18H32O3	[M-H]-	alpha-Hydroxylinoleic acid*	Lipids	Free fatty acids	57818-44-7	1	260654	237005	265137	1.90312e+06	1.82375e+06	1.82683e+06	627036	518612	507533	913057	860679	871325	-	-
Zmdn011161	239.07	223.03	240.079	C15H12O3	[M-H]-	Chrysophanol-9-anthrone	Quinones	Anthraquinone	491-58-7	3	178439	171225	184838	145222	148625	162876	155875	158246	150450	167578	162449	157360	C10314	-
Zmdp000376	130.091	84.0806	129.09	C5H11N3O	[M+H]+	4-Guanidinobutanal	Others	Aldehyde compounds	-	3	5.19763e+07	4.53165e+07	4.64609e+07	3.28922e+07	3.17465e+07	3.22372e+07	1.79714e+07	1.82547e+07	1.89956e+07	2.74096e+07	2.68777e+07	2.57616e+07	-	-
pmb1096	118.07	91.05	117.058	C8H7N	[M+H]+	Indole	Alkaloids	Plumerane	120-72-9	1	4.49434e+06	1401870	4.27824e+06	9.88561e+06	9.68581e+06	9.3816e+06	4.31301e+06	4.03665e+06	3.89492e+06	6.3409e+06	6.07449e+06	5.96475e+06	C00463	ko00380,ko00400,ko00402,ko00999,ko01100,ko01110
pma0461	277.22	93.07	276.209	C18H28O2	[M+H]+	14,15-Dehydrocrepenynic acid	Lipids	Free fatty acids	4154-44-3	3	1.07502e+06	991201	1.46776e+06	4.48224e+06	3.97521e+06	4.56347e+06	3.66135e+06	2.52134e+06	2.62692e+06	2.88723e+06	2.77128e+06	2.71324e+06	-	-
Zbln008942	287.13	121.03	288.136	C17H20O4	[M-H]-	Batatasin V (2'-Hydroxy-3,4,5-trimethoxybibenzyl)	Others	Stilbene	65817-45-0	1	133489	156109	97568.3	32134.1	24630.5	26178.4	30676.3	39758	34858.9	62631.3	58848.2	61475.3	-	-
pmp001253	625.25	488.17	624.247	C36H36N2O8	[M+H]+	Cannabisin F	Alkaloids	Phenolamine	163136-19-4	3	37597.8	26763.6	39503	63972.3	71955.4	71947.5	90774	88325.3	83399.4	58066.9	59987.9	61886.1	C17910	-
MWSmce203	341.12	73.03	342.116	C12H22O11	[M-H]-	D-Cellobiose	Others	Saccharides	528-50-7	3	738564	635465	744180	348230	414393	344892	390922	432319	391368	416066	442133	422420	-	-
Zmsp000758	158.12	70.07	158.117	C8H15NO2	[M+H]+	1-(Hydroxymethyl)hexahydro-1h-pyrrolizin-2-ol	Alkaloids	Pyrrole alkaloids	-	2	595105	726346	619729	2.28454e+06	2.16601e+06	2.31795e+06	4.12716e+06	4.41779e+06	4.91659e+06	2.14224e+06	2.09879e+06	2.23356e+06	-	-
pmd0130	468.31	184.07	467.301	C22H46NO7P	[M+H]+	LysoPC 14:0	Lipids	LPC	20559-16-4	1	296301	320499	303030	147573	142322	169730	119204	98732.4	100450	187467	182328	175890	-	-
Wccp005403	314.14	177.06	313.131	C18H19NO4	[M+H]+	Acetyl-Caranine	Alkaloids	Alkaloids	-	3	811810	472747	586640	214383	207401	159404	218447	581346	220205	355924	364045	341743	-	-
pma0948	138.09	120.08	137.084	C8H11NO	[M+H]+	Phenylethanolamine	Alkaloids	Alkaloids	7568-93-6	3	1.65572e+06	1.5161e+06	1.24441e+06	859073	1.13876e+06	1.06161e+06	644601	632947	617525	963990	935766	904230	C02735	-
mws1155	181.07	101.02	182.079	C6H14O6	[M-H]-	D-Mannitol	Others	Saccharides	69-65-8	1	117381	107599	100379	86166.1	108336	93493.3	119508	115807	137400	107986	112726	105927	C00392	ko00051,ko01100,ko02010
Cmsp008043	229.12	105.07	228.115	C15H16O2	[M+H]+	Dihydropinosylvin methyl ether	Phenolic acids	Phenolic acids	17635-59-5	3	291010	481036	196550	342388	318920	320375	233641	285849	259676	319878	319079	337547	-	-
Hmqp006235	516.3	184.07	515.301	C26H46NO7P	[M+H]+	LysoPC 18:4	Lipids	LPC	-	3	15535.8	24517.1	15754.9	13876.6	5361.47	16474.8	9621.36	12678.5	9139.22	14293.7	14155.4	13455.1	-	-
Zbdp002392	167.03	123.04	166.027	C8H6O4	[M+H]+	Piperonylic acid	Organic acids	Organic acids	94-53-1	2	1.27117e+06	1.13796e+06	1.20204e+06	1.15698e+06	1.3269e+06	1.13597e+06	1.21501e+06	1.38666e+06	1.30413e+06	1.1338e+06	1.12477e+06	1.06783e+06	-	-
mws4176	237.12	120.09	236.116	C12H16N2O3	[M+H]+	L-Alanyl-L-Phenylalanine	Amino acids and derivatives	Amino acids and derivatives	3061-90-3	3	39586.6	39610.2	28340	197052	127449	182702	82191.2	62340.3	59543	98558.2	97032.3	92573.7	-	-
pmp001214	310.16	251.09	310.165	C16H24NO5+	[M]+	Sinapine	Alkaloids	Phenolamine	18696-26-9	2	2.80172e+07	3.13658e+07	3.17602e+07	2.56316e+07	2.71192e+07	2.25186e+07	4.86697e+07	5.09607e+07	4.99392e+07	3.1399e+07	2.9689e+07	2.97099e+07	C00933	ko00940,ko01110
Wbtn007488	273.08	258.02	274.084	C15H14O5	[M-H]-	2-(3-hydroxybenzoyl)-3,5-dimethoxyphenol	Others	Ketone compounds	-	2	204092	138207	168634	82015.4	82362.7	88816.4	66823.9	132020	45840.8	105253	108439	101620	-	-
pme1228	221.09	204.07	220.085	C11H12N2O3	[M+H]+	5-Hydroxy-L-tryptophan	Amino acids and derivatives	Amino acids and derivatives	4350-09-8	3	865549	843953	898565	633612	552644	616240	600056	610307	606423	642873	614860	603472	C00643	ko00380,ko01100
Lmcn004052	643.24	417.16	644.247	C33H40O13	[M-H]-	Buddlenol D	Phenolic acids	Phenolic acids	97465-75-3	1	113970	116674	105423	53233.5	52848.3	62536	35288.8	40941.2	49333	56752.8	59212.9	55537.1	-	-
Cmxp005429	289.07	153.02	288.063	C15H12O6	[M+H]+	Okanin	Flavonoids	Chalcones	484-76-4	2	433713	427511	479090	862938	745890	773057	485792	625879	531115	653193	661197	620994	C08724	-
MWSslk146	595.17	433.12	594.159	C27H30O15	[M+H]+	4'-O-Glucosylvitexin	Flavonoids	Flavones	38950-94-6	3	5.7767e+06	5.19657e+06	9894065	4.93887e+06	4.97349e+06	5.26465e+06	12719245	7.00863e+06	6.69593e+06	5.77622e+06	5.82631e+06	6.13709e+06	-	-
MWSmce578	298.14	131.05	297.137	C18H19NO3	[M+H]+	Aegeline	Alkaloids	Phenolamine	456-12-2	3	14284.3	6447.25	22204	53282.1	48075	48258.5	70606	44891.8	50963.5	31058.6	32423.9	33170.9	-	-
Zaxn005611	315.2	315.2	316.24	C21H32O2	[M-H]-	Methyl abieta	Terpenoids	Ditepenoids	-	3	64625.2	83267.5	81034.4	79134.5	93886.5	97600.3	61939.4	61909.9	71762.9	76033.1	77775.5	81160.7	-	-
Lmhp009129	482.32	184.07	481.317	C23H48NO7P	[M+H]+	LysoPC 15:0(2n isomer)*	Lipids	LPC	-	1	1.94019e+06	2.0161e+06	2.08621e+06	934684	988166	920823	816432	786527	738895	1.23947e+06	1.22172e+06	1.16243e+06	-	-
MWSmce676	149.05	59.01	150.053	C5H10O5	[M-H]-	D-Arabinose*	Others	Saccharides	10323-20-3	3	208043	204478	225887	362860	338246	326037	0	0	0	246693	244442	231693	C00216	ko00040,ko00053,ko00520,ko01100,ko01250
Cmlp002163	375.13	213.08	374.121	C16H22O10	[M+H]+	Gentioflavoside	Terpenoids	Monoterpenoids	34239-17-3	2	348861	463723	399028	429435	462602	431968	266178	317989	275073	361702	338252	348098	-	-
Zbsp007084	273.08	153.02	272.068	C15H12O5	[M+H]+	Butin; 7,3',4'-Trihydroxyflavanone	Flavonoids	Flavanones	492-14-8	1	2.56234e+06	2.42337e+06	2.53978e+06	2.73085e+06	2.34901e+06	2.57743e+06	2.02438e+06	2.10391e+06	1.96884e+06	2.28886e+06	2.16961e+06	2.31185e+06	C09614	ko00941
Lasp003640	183.06	77.04	182.058	C9H10O4	[M+H]+	2,4-Dihydroxy-6-methoxyacetophenone	Others	Ketone compounds	3602-54-8	2	1.38313e+06	1.50069e+06	1.27695e+06	1.15795e+06	784510	1.25586e+06	1.63246e+06	1.78879e+06	1.76823e+06	1.33184e+06	1.41839e+06	1.34517e+06	-	-
pmb0037	166.12	121.06	165.115	C10H15NO	[M+H]+	Hordenine	Alkaloids	Phenolamine	539-15-1	3	1.00157e+06	929330	906965	374937	503427	465595	228263	262348	265522	482245	503248	516223	C06199	ko00350,ko01100
pmb0964	366.18	204.12	365.17	C16H23N5O5	[M+H]+	Isopentenyladenine-7-N-glucoside	Nucleotides and derivatives	Nucleotides and derivatives	-	3	5.34556e+06	5.21935e+06	5.2695e+06	3.26573e+06	3.37497e+06	3.03865e+06	3.55917e+06	3.88668e+06	3.98467e+06	3.59177e+06	3.84122e+06	3.67358e+06	-	-
mws1715	252.11	136.06	251.102	C10H13N5O3	[M+H]+	Cordycepin (3'-Deoxyadenosine)*	Nucleotides and derivatives	Nucleotides and derivatives	73-03-0	1	103257	72810.6	78554.3	3.09972e+06	2.84072e+06	2.98697e+06	180691	298505	235752	1.10526e+06	1.04061e+06	1.10512e+06	C08431	-
MWSmce040	153.05	65.04	152.047	C8H8O3	[M+H]+	Isovanillin	Others	Aldehyde compounds	621-59-0	3	784463	753882	836082	708678	703038	1302600	1.01905e+06	1.04401e+06	1.14557e+06	772695	820876	774681	-	-
Lmtn005519	241.09	226.06	242.094	C15H14O3	[M-H]-	4-Methoxy-9,10-dihydrophenanthrene-2,5-diphenol	Quinones	PhenAnthraquinones	-	1	200350	141895	132744	724623	741663	632646	382830	562224	331639	432274	437810	409948	-	-
Lmbn005369	295.23	195.14	296.235	C18H32O3	[M-H]-	13(S)-HODE;13(S)-Hydroxyoctadeca-9Z,11E-dienoic acid*	Lipids	Free fatty acids	10219-69-9	1	283098	259382	276831	2.01559e+06	1.88191e+06	1.9667e+06	671993	562143	500317	936008	970279	905447	C14762	ko00591
Lhfp112917	211.06	137.02	210.053	C10H10O5	[M+H]+	Dihydroxyisosclerone	Quinones	Quinones	-	2	405012	364755	339350	539260	453527	457136	428465	462896	423965	447114	420750	446986	-	-
Zmhp003514	301.07	286.05	300.063	C16H12O6	[M+H]+	6,7,8-Tetrahydroxy-5-methoxyflavone*	Flavonoids	Flavones	-	3	333765	370145	379074	417951	335325	394419	254218	237452	278201	342264	331639	355391	-	-
Lmhp009187	440.28	299.26	439.27	C20H42NO7P	[M+H]+	LysoPE 15:0*	Lipids	LPE	-	1	3.85237e+06	3.80766e+06	3.92148e+06	5.73205e+06	5.88955e+06	5.61921e+06	4.47163e+06	5.34389e+06	4.86875e+06	4.70969e+06	5.04652e+06	4.85088e+06	-	-
MWSmce607	120.07	56.05	119.058	C4H9NO3	[M+H]+	DL-Threonine	Amino acids and derivatives	Amino acids and derivatives	80-68-2	3	785824	796124	833145	728142	693661	650314	301852	312068	420667	620184	584318	584036	-	-
Hmsp000364	144.1	98.09	143.095	C7H13NO2	[M+H]+	L-Cyclopentylglycine	Amino acids and derivatives	Amino acids and derivatives	2521-84-8	1	1.82497e+07	1.89524e+07	1.92223e+07	9.42754e+06	8.82944e+06	9.12733e+06	1.01968e+07	1.03191e+07	1.05369e+07	1.14048e+07	1.17678e+07	1.22262e+07	-	-
MWSmce266	257.09	241.06	258.089	C15H14O4	[M-H]-	Isorhapontigenin	Others	Stilbene	32507-66-7	2	26996.4	18651.7	10182.7	15515.5	12593.3	16232.9	13800.8	16326.7	20109.9	16094.8	15745.3	15024.3	-	-
pmf0174	157.16	157.16	158.167	C10H22O	[M-H]-	1-Decanol*	Others	Alcohol compounds	112-30-1	3	3.89611e+06	3.55008e+06	5.25931e+06	4.13175e+06	4.717e+06	3.92273e+06	6.97572e+06	4.11715e+06	4.22101e+06	3.44616e+06	3.23445e+06	3.25731e+06	C01633	-
Wbtn007106	259.06	244.04	260.068	C14H12O5	[M-H]-	(3,4-dihydroxyphenyl)(3-hydroxy-5-methoxyphenyl)methanone	Others	Ketone compounds	-	3	352457	244756	243500	353296	359686	339562	311258	257361	218787	308497	298632	287539	-	-
Cmyp007180	181.12	107.09	180.115	C11H16O2	[M+H]+	Dihydroactinidiolide	Others	Lactones	17092-92-1	1	841827	671884	825965	2.62427e+06	2.81208e+06	2.77586e+06	935415	721182	896560	1.46129e+06	1.55435e+06	1.4655e+06	-	-
MWSmce116	252.1	136.06	251.102	C10H13N5O3	[M+H]+	5'-Deoxyadenosine*	Nucleotides and derivatives	Nucleotides and derivatives	4754-39-6	1	177267	142112	125998	4.70062e+06	5.03856e+06	5.03136e+06	323402	547467	373748	1.74986e+06	1.70254e+06	1.82561e+06	C05198	-
mws1200	177.06	145.03	178.063	C10H10O3	[M-H]-	p-Coumaric acid methyl ester	Phenolic acids	Phenolic acids	19367-38-5	3	29721.5	25162.2	29921.5	24409.2	21420.4	24570.4	22590.6	21281.2	18647.9	27079.6	25316.6	25731.5	-	-
MWS5231	243.16	181.16	244.167	C13H24O4	[M-H]-	Tridecanedioic acid	Lipids	Free fatty acids	505-52-2	1	206975	213841	201099	316053	395395	271037	272038	175870	199565	201889	188177	193589	-	-
Zmjp000966	268.11	136.06	267.097	C10H13N5O4	[M+H]+	Vidarabine	Nucleotides and derivatives	Nucleotides and derivatives	5536-17-4	1	778042	664395	728477	470961	492282	482788	352184	362076	360875	535372	501258	531310	-	-
Lhhp102922	371.15	167.07	370.142	C21H22O6	[M+H]+	Fargesin	Lignans and Coumarins	Lignans	31008-19-2	1	4.53774e+06	4.51079e+06	5.2006e+06	8.51279e+06	7.38223e+06	7.41979e+06	14979310	1.1151e+07	9.60271e+06	7.22452e+06	7.58397e+06	7.74978e+06	C16957	-
Lmyp004081	579.17	313.07	578.164	C27H30O14	[M+H]+	Isovitexin-2''-O-rhamnoside	Flavonoids	Flavones	-	3	864496	1.03373e+06	964175	1.12246e+06	705006	1.00122e+06	1.06465e+06	995132	1.30908e+06	937614	924836	989059	-	-
mws1337	220.12	90.05	219.111	C9H17NO5	[M+H]+	D-Pantothenic Acid	Others	Vitamin	79-83-4	1	1.22995e+07	1.30689e+07	1.28558e+07	1.62663e+07	1.41784e+07	1.47701e+07	1.87355e+07	1.9009e+07	1.98487e+07	1.55111e+07	1.65821e+07	1.64264e+07	C00864	ko00410,ko00770,ko01100,ko01110,ko01240
mws0367	277.22	277.22	278.225	C18H30O2	[M-H]-	α-Linolenic Acid	Lipids	Free fatty acids	463-40-1	1	1.87051e+07	2.03962e+07	1.9479e+07	2.95641e+07	2.47666e+07	2.37941e+07	2.55852e+07	2.50027e+07	3.04301e+07	2.63014e+07	2.59773e+07	2.45755e+07	C06427	ko00592,ko01040,ko01100,ko01110
Lmbp003208	385.12	223.06	384.106	C17H20O10	[M+H]+	Fraxidin-8-O-glucoside	Lignans and Coumarins	Coumarins	-	3	210147	183346	233725	235486	283507	328957	208885	181620	71690	241560	233032	250384	-	-
Wcgn007904	279.12	153.13	280.131	C15H20O5	[M-H]-	3-hydroxy-6-(2-hydroxyethyl)-2,7-bis(hydroxymethyl)-2,5-dimethyl-3H-inden-1-one	Others	Others	-	3	50499.4	43783.4	45952	59655.3	43614.3	66873.8	22132.1	39810.3	42403.1	59404.5	55286.2	57298.7	-	-
pmp001287	120.08	103.05	119.073	C8H9N	[M+H]+	N-Benzylmethylene isomethylamine	Alkaloids	Alkaloids	-	1	266310	246322	246775	1.22437e+06	1.06584e+06	1.16165e+06	381278	434060	436320	589445	552230	586771	-	-
Yajn004789	413.14	119.05	414.153	C19H26O10	[M-H]-	(2R,3S,4S,5R,6S)-2-((((2S,3R,4S)-3,4-dihydroxy-4-(hydroxymethyl)tetrahydrofuran-2-yl)oxy)methyl)-6-(4-vinylphenoxy)tetrahydro-2H-pyran-3,4,5-triol	Phenolic acids	Phenolic acids	-	3	464986	425740	358959	756626	830403	681818	430113	466513	478398	486803	453287	475814	-	-
Sakn004407	771.24	609.21	772.243	C34H44O20	[M-H]-	3,4-Dihydroxyphenethyl alcohol-8-O-[4-O-caffeoyl-β-D-apinosyl(1→3)-β-D-glucosyl(1→6)]-β-D-glucoside	Phenolic acids	Phenolic acids	-	2	724271	697604	670403	567642	552603	606804	87621.2	104760	72942.3	430599	409854	401487	-	-
pmd0160	454.29	313.27	453.286	C21H44NO7P	[M+H]+	LysoPE 16:0(2n isomer)	Lipids	LPE	-	3	6.10153e+06	5.25978e+06	5.89405e+06	1.13629e+07	1.09722e+07	9.67787e+06	6.98957e+06	8.74819e+06	7.09758e+06	7.98848e+06	7.56147e+06	8.1034e+06	-	-
Lmbn001754	175.06	115.04	176.069	C7H12O5	[M-H]-	3-Isopropylmalic Acid*	Organic acids	Organic acids	921-28-8	1	101565	123509	101155	179432	154475	179658	742818	841228	810582	276945	293842	296118	C04411	ko00290,ko01100,ko01110,ko01210,ko01230
Lmdn001560	345.12	165.06	346.126	C15H22O9	[M-H]-	6-DeoxyCatalpol	Terpenoids	Monoterpenoids	99499-99-7	1	32135.2	28425.9	105049	211498	35992.5	49392.4	45188.3	24979.8	39278.4	45486.9	48918	47288.3	-	-
Zmsn002575	403.12	223.07	404.132	C17H24O11	[M-H]-	Hastatoside	Terpenoids	Monoterpenoids	50816-24-5	1	267878	220052	212577	261344	242201	235839	239976	217082	227895	252184	239497	257114	-	-
Lmhp011562	353.27	261.22	352.261	C21H36O4	[M+H]+	1-α-Linolenoyl-glycerol*	Lipids	Glycerol ester	-	1	1.17841e+07	1.04356e+07	1.07329e+07	1.75734e+07	1.72035e+07	1.82859e+07	2.19068e+07	1.92285e+07	1.97509e+07	1.57832e+07	1.63632e+07	1.69772e+07	-	-
pmb0981	348.07	136.06	347.063	C10H14N5O7P	[M+H]+	Adenosine 5'-monophosphate	Nucleotides and derivatives	Nucleotides and derivatives	61-19-8	3	1.69252e+07	1.57204e+07	1.81357e+07	1.8012e+07	1.52419e+07	1.63778e+07	1.51137e+07	1.67045e+07	1.66455e+07	1.57339e+07	1.46359e+07	1.53328e+07	C00020	ko00230,ko00908,ko01100,ko01110,ko01232,ko01240
Hamp011640	256.26	102.09	255.256	C16H33NO	[M+H]+	Hexadecanamide	Alkaloids	Alkaloids	629-54-9	1	1.5387e+07	1.35297e+07	1.39287e+07	1.38248e+07	1.44993e+07	1.29646e+07	1.3528e+07	1.29714e+07	1.16787e+07	1.09589e+07	1.09758e+07	1.02855e+07	-	-
pmn001694	329.23	229.15	330.241	C18H34O5	[M-H]-	9,10,13-Trihydroxy-11-Octadecenoic Acid	Lipids	Free fatty acids	29907-57-1	3	123342	121082	118099	1.48883e+06	1.43941e+06	1.47168e+06	265322	224876	232622	578091	617408	615391	C14835	ko00591
Zmxp004480	625.18	301.07	624.169	C28H32O16	[M+H]+	Chrysoeriol-7-O-gentiobioside	Flavonoids	Flavones	-	3	4.6621e+06	4.56653e+06	4.93549e+06	10414305	11373785	14029310	4.3338e+06	8383160	8922880	10290785	9562500	9983320	-	-
pme1266	167.06	124.05	166.049	C6H6N4O2	[M+H]+	3-Methylxanthine	Nucleotides and derivatives	Nucleotides and derivatives	1076-22-8	3	592427	385486	279801	595252	560565	599365	462425	676680	290676	595922	608084	565818	C16357	ko00232,ko01100,ko01110
MWS0550	133.06	55.02	132.058	C9H8O	[M+H]+	Cinnamaldehyde	Phenolic acids	Phenolic acids	14371-10-9	3	103634	93903.9	123364	134346	125860	170260	277862	179780	202550	122420	127196	118142	C00903	ko00940,ko01100,ko01110
pmf0289	336.17	148.06	335.159	C15H21N5O4	[M+H]+	Riboprine	Nucleotides and derivatives	Nucleotides and derivatives	7724-76-7	3	53567.3	36194.5	41255.2	20855.6	29390.9	23039.8	88043.4	120188	113012	48685.3	45423.8	46065.5	C16427	ko00908,ko01110
MWSslk062	241.09	225.06	242.094	C15H14O3	[M-H]-	4'-Methoxyresveratrol	Others	Stilbene	33626-08-3	3	530368	425734	457526	603173	588971	560864	335205	359722	261249	466668	440993	435538	-	-
Zbfp001070	328.12	166.07	327.111	C18H17NO5	[M+H]+	N-Caffeoylphenylalanine	Amino acids and derivatives	Amino acids and derivatives	-	2	1.24159e+06	1.00683e+06	1.09097e+06	2.17626e+06	2.29501e+06	2.29128e+06	1.62511e+06	1.56737e+06	1.65029e+06	1.51512e+06	1.6076e+06	1.62418e+06	-	-
mws0473	131.03	87.05	132.042	C5H8O4	[M-H]-	2-Methylsuccinic acid	Organic acids	Organic acids	498-21-5	3	134684	136033	132772	147617	129849	145357	194891	223816	190263	142575	145932	153325	-	-
Ladn008168	263.11	248.08	264.115	C18H16O2	[M-H]-	2,7-Dihydroxy-1,6-dimethylpyrene	Others	Others	-	2	83005.6	85838.6	84011.6	164290	147267	150817	106305	127532	128705	124816	116327	118130	-	-
Lmqp002627	183.07	77.04	182.058	C9H10O4	[M+H]+	Vanillic acid methyl ester	Phenolic acids	Phenolic acids	3943-74-6	2	1.525e+06	1.6377e+06	1.00604e+06	1.77043e+06	1.67588e+06	1.42546e+06	1.14603e+06	1.95983e+06	1.91189e+06	1.69516e+06	1.57907e+06	1.67416e+06	-	-
Zmpn003368	293.21	195.14	294.219	C18H30O3	[M-H]-	13S-Hydroxy-9Z,11E,15Z-octadecatrienoic acid	Lipids	Free fatty acids	87984-82-5	1	28499.8	22312.9	27737.5	223932	206755	221123	98431.1	62977.3	68459.6	106448	99555.3	100120	C16316	ko00592
MWSprf168	243.1	165.07	242.094	C15H14O3	[M+H]+	Equol	Flavonoids	Flavones	531-95-3	2	310156	270229	199776	213850	224726	228720	133687	169865	96056.2	180286	191052	193607	-	-
Lmhp009034	452.28	311.26	451.27	C21H42NO7P	[M+H]+	LysoPE 16:1*	Lipids	LPE	-	1	54886.7	61050.6	57397.4	55939.9	72830.1	70626.9	40901.5	43256.6	43394.6	45183	42584.6	42188.5	-	-
Cmjn004337	401.14	269.1	402.153	C18H26O10	[M-H]-	Benzyl-(2''-O-xylosyl)glucoside*	Phenolic acids	Phenolic acids	-	1	4.22077e+06	3.60893e+06	4.03661e+06	4.91362e+06	4.73292e+06	4.61056e+06	6.75433e+06	7.05566e+06	5.97947e+06	4.95013e+06	5.26502e+06	5.30495e+06	-	-
Layp008066	229.12	105.07	228.115	C15H16O2	[M+H]+	3-Methoxy-5-(2-phenylethyl)phenol	Phenolic acids	Phenolic acids	-	3	200841	410724	140307	263995	202396	231143	168093	221073	177478	222137	235566	238485	-	-
Zmhn000892	301.09	139.05	302.1	C13H18O8	[M-H]-	4-O-Glucosyl-3,4-dihydroxybenzyl alcohol	Phenolic acids	Phenolic acids	-	3	204564	219615	227696	238381	252852	264235	250488	249306	269109	230089	247986	237802	-	-
WaYp006462	290.27	228.23	289.262	C16H35NO3	[M+H]+	2-Aminohexadecane-1,5,15-triol	Lipids	Sphingolipids	-	1	2.80387e+06	202078	2.29137e+06	256412	2.20509e+06	2.17727e+06	2.31481e+06	201359	250729	1.6074e+06	1.49207e+06	1.53664e+06	-	-
pme0230	268.1	136.06	267.097	C10H13N5O4	[M+H]+	Adenosine*	Nucleotides and derivatives	Nucleotides and derivatives	58-61-7	1	673962	738166	745232	447758	453446	466592	312336	372075	371295	490947	518933	483363	C00212	ko00230,ko01100,ko01232,ko02010
Hmmn007137	241.09	225.05	242.094	C15H14O3	[M-H]-	Pinostilbene; 3,4'-dihydroxy-5-methoxystilbene	Others	Stilbene	42438-89-1	2	566056	480088	483861	635112	553328	575920	369389	335655	274880	502168	466512	478282	-	-
MWS20147	449.11	287.06	448.101	C21H20O11	[M+H]+	Luteolin-3'-O-glucoside	Flavonoids	Flavones	-	3	6.77209e+06	4.78813e+06	6.74382e+06	415140	309801	350365	140533	155805	115401	2.21203e+06	2.37976e+06	2.26171e+06	-	-
MWS2058	151.04	107.05	152.047	C8H8O3	[M-H]-	3-Methylsalicylic Acid	Phenolic acids	Phenolic acids	83-40-9	3	15591.7	15417.3	13948	11190.2	6501.13	10722.9	11668	10651.9	9066.01	10953.9	11744.2	11659.5	C14088	-
pmb3072	481.14	319.3	482.142	C22H26O12	[M-H]-	3-O-p-Coumaroylshikimic acid-O-glucoside	Phenolic acids	Phenolic acids	-	3	15717.3	12743.8	18690.9	16407	24030.5	17423.3	17403.2	18265.3	11940.5	18900.2	19829.5	18406.8	-	-
Zmhp008540	285.08	242.06	284.068	C16H12O5	[M+H]+	Denbinobin	Quinones	PhenAnthraquinones	82526-36-1	1	1.47077e+06	1.72495e+06	1.50216e+06	1.59993e+07	1.40809e+07	1.30292e+07	1.38103e+06	3.98078e+06	1.93624e+06	8.25354e+06	7.92047e+06	7.65137e+06	-	-
Lacp001431	268.15	136.06	267.147	C14H21NO4	[M+H]+	N-(3-hydroxy-4-methoxyphenethyl)-4-hydroxybutanamide	Alkaloids	Phenolamine	-	3	2.56215e+07	2.36456e+07	2.70914e+07	1.52686e+07	1.73117e+07	1.60031e+07	1.08113e+07	1.35042e+07	1.22656e+07	1.69553e+07	1.60149e+07	1.72274e+07	-	-
Zblp005777	314.14	177.06	313.131	C18H19NO4	[M+H]+	N-trans-ferulicacidacylp-hydroxyphenylethylamine	Alkaloids	Phenolamine	-	1	936709	632255	632567	216611	197624	210778	222928	578967	216237	428452	420266	397921	-	-
Wdtp010604	383.2	267.12	382.199	C20H30O7	[M+H]+	3,4,5-trihydroxy-6-(4-octylphenoxy)oxane-2-carboxylic acid	Phenolic acids	Phenolic acids	-	1	219617	219514	201384	187630	175096	198973	204428	193062	184762	189346	190324	202604	-	-
Labn002107	463.11	168.01	464.117	C18H24O14	[M-H]-	galloyl xylosyl glucoside	Phenolic acids	Phenolic acids	-	2	1.15078e+06	1.44675e+06	1.4234e+06	1.47148e+06	1.44744e+06	1.28991e+06	2.65362e+06	2.2841e+06	2.31154e+06	1.56982e+06	1.45699e+06	1.49377e+06	-	-
Wmmn000117	463.11	168.01	464.117	C18H24O14	[M-H]-	mudanoside B	Phenolic acids	Phenolic acids	203511-37-9	1	1.15078e+06	1.44675e+06	1.4234e+06	1.47148e+06	1.44744e+06	1.28991e+06	2.65362e+06	2.2841e+06	2.31154e+06	1.56982e+06	1.45699e+06	1.49377e+06	-	-
Lakp003115	313.09	151.04	312.084	C14H16O8	[M+H]+	5-O-β-D-Glucopyranosyl-3-hydrobenzo(b)fu-ran-2-one	Phenolic acids	Phenolic acids	-	2	214889	185750	263086	139778	174334	177486	66026.4	83090.2	81443.1	131574	141184	133077	-	-
mws0001	133.06	74.02	132.054	C4H8N2O3	[M+H]+	L-Asparagine	Amino acids and derivatives	Amino acids and derivatives	70-47-3	1	390950	366464	353548	189569	149463	143531	92542.7	91975.9	122164	185566	171875	178153	C00152	ko00250,ko00460,ko00970,ko01100,ko01110,ko01230
pme3337	384.12	252.07	383.108	C14H17N5O8	[M+H]+	Succinyladenosine	Nucleotides and derivatives	Nucleotides and derivatives	4542-23-8	1	3.89202e+06	3.85846e+06	4.00534e+06	8.10748e+06	8.18147e+06	9.13753e+06	7.29067e+06	8.13951e+06	8.38187e+06	6.28494e+06	6.41263e+06	5.94919e+06	-	-
Zmhn001926	299.08	137.02	300.084	C13H16O8	[M-H]-	1-O-Salicyloyl-β-D-glucose*	Phenolic acids	Phenolic acids	60517-74-0	1	344639	229542	379601	121538	119927	141995	478635	378444	419885	330979	329888	308806	-	-
Zmdp000972	136.04	91.05	135.035	C4H9NO2S	[M+H]+	S-Methyl-L-cysteine	Amino acids and derivatives	Amino acids and derivatives	1187-84-4	3	4.60658e+06	4.43996e+06	5.2279e+06	1.35848e+07	1.29544e+07	1.28538e+07	3.74366e+06	3.97215e+06	4.39997e+06	7.24439e+06	7.29584e+06	6.79571e+06	C22040	ko02010
pme0122	189.12	126.09	188.116	C8H16N2O3	[M+H]+	N6-Acetyl-L-lysine	Amino acids and derivatives	Amino acids and derivatives	692-04-6	3	187860	203506	208634	123102	165341	91470.5	349199	196377	237671	241177	234160	252763	C02727	ko00310,ko01100
Lssp210412	225.2	100.11	224.189	C13H24N2O	[M+H]+	Cuscohygrine	Alkaloids	Pyrrole alkaloids	454-14-8	1	756280	769418	748089	696938	705068	690348	722021	744359	759407	765731	776396	721308	C06521	ko00960,ko01110
MWSHY0042	183.07	140.05	182.058	C9H10O4	[M+H]+	Syringaldehyde; 4-Hydroxy-3,5-Dimethoxybenzaldehyde	Others	Aldehyde compounds	134-96-3	1	486199	469955	461168	511086	607951	627298	429826	466597	595973	563806	534280	523296	-	-
Zblp002908	295.11	150.08	294.1	C17H14N2O3	[M+H]+	cephalandole B	Alkaloids	Plumerane	-	2	1.03721e+06	975376	909185	2.78406e+06	2.44135e+06	2.55464e+06	2.03777e+06	2.32117e+06	1.90091e+06	1.94561e+06	1.8198e+06	1.82129e+06	-	-
Lmhp010190	522.36	184.07	521.348	C26H52NO7P	[M+H]+	LysoPC 18:1(2n isomer)	Lipids	LPC	-	1	1.18024e+07	1.3235e+07	1.26852e+07	7.31025e+06	7.43428e+06	6.94638e+06	4.74179e+06	4.8362e+06	4.49263e+06	8.83911e+06	8.41242e+06	8.18988e+06	-	-
Hmgp002238	493.14	331.08	492.127	C23H24O12	[M+H]+	Jaceosidin-7-O-Glucoside	Flavonoids	Flavones	25474-11-7	1	786687	641121	746890	592245	674468	692305	400332	428834	450246	639704	611951	661568	-	-
pmp001269	286.31	268.3	285.303	C18H39NO	[M+H]+	Hexadecyl ethanolamine	Alkaloids	Alkaloids	-	3	590260	610408	655029	220143	263967	251894	572529	532262	517902	501491	486660	525734	-	-
Lazn002346	601.21	439.16	602.221	C27H38O15	[M-H]-	Erythro-Guaiacylglycerol-β-threo-syringylglycerol Ether glucoside	Lignans and Coumarins	Lignans	-	1	51206.4	36232.1	51949.4	92319.1	97175.2	98704.1	181773	188953	185140	94662.9	101460	101301	-	-
Walp004752	218.21	88.08	217.204	C12H27NO2	[M+H]+	2-Aminododecane-1,4-diol	Lipids	Sphingolipids	-	3	1.59407e+06	187377	1.26047e+06	198188	1.08954e+06	998451	1.09169e+06	140222	196714	743145	708408	687872	-	-
MWSmce089	284.12	147.04	283.121	C17H17NO3	[M+H]+	p-Coumaroyltyramine*	Alkaloids	Phenolamine	36417-86-4	1	1.10874e+06	469394	527081	1.7064e+06	1.43516e+06	1.11153e+06	1.06202e+06	1.42899e+06	1.00037e+06	1.01884e+06	1.08865e+06	1.09381e+06	-	-
Zjbn102543	475.18	179.07	476.183	C28H28O7	[M-H]-	Bletilols B	Others	Others	-	1	1.06658e+06	798027	747128	563252	659774	452190	1.44901e+06	951156	830959	670763	708269	724438	-	-
pme3005	74.06	46.03	73.0528	C3H7NO	[M+H]+	N,N-Dimethylformamide	Alkaloids	Alkaloids	68-12-2	3	1.84324e+06	1.86163e+06	1.80909e+06	1.78978e+06	1.84601e+06	1.71029e+06	1.78686e+06	1.79606e+06	1.71208e+06	1.61589e+06	1.49572e+06	1.53834e+06	C03134	-
Jmyn002224	357.12	135.04	358.126	C16H22O9	[M-H]-	glucoacetosyringone	Phenolic acids	Phenolic acids	86402-41-7	3	21893.6	19526.5	20804.1	35071.4	30576.2	31190.5	23095.2	28598.5	26368.1	20945.2	22116.5	20497.5	-	-
mws0704	140.01	78.96	141.019	C2H8NO4P	[M-H]-	O-Phosphorylethanolamine	Alkaloids	Alkaloids	1071-23-4	3	435415	503262	457424	367984	461171	387776	212918	198481	195350	328205	349549	325326	C00346	ko00563,ko00564,ko00600,ko01100
Labn002833	417.14	123.05	418.147	C18H26O11	[M-H]-	2-(Hydroxymethyl)Phenyl 6-O-Beta-D-Xylopyranosyl-Beta-D-Glucopyranoside	Phenolic acids	Phenolic acids	-	3	109901	67125.5	52156.9	46101.5	49058.1	55083.2	155121	147447	159087	79104.5	84060.6	85318.9	-	-
Lmqn008288	299.26	299.26	300.266	C18H36O3	[M-H]-	3-Hydroxyoctadecanoic Acid	Lipids	Free fatty acids	45261-96-9	2	2.01575e+06	2.0784e+06	1.96172e+06	2.12818e+06	2.10081e+06	1.98178e+06	2.01232e+06	2.12321e+06	2.07266e+06	2.16833e+06	2.05053e+06	2.00971e+06	-	-
Lmzp003064	333.19	153.13	332.183	C16H28O7	[M+H]+	(3R,4S,6R)-p-Menth-1-ene-3,6-diol-3-O-β-D-glucoside*	Terpenoids	Monoterpenoids	-	1	798578	887079	822578	2.36408e+06	2.55727e+06	2.6216e+06	1.89813e+06	1.93353e+06	1.91301e+06	1.77879e+06	1.92574e+06	1.85053e+06	-	-
Zahn007990	197.12	153.13	198.126	C11H18O3	[M-H]-	5-hydroxy-3,4-dimethyl-5-pentylfuran-2(5H)-one	Others	Others	-	1	84943.2	61097.8	82704.1	77307.1	76635.4	79302.6	38419.2	55320.4	46591.6	76110.7	71358.4	70866.2	-	-
mws0671	120.07	74.06	119.058	C4H9NO3	[M+H]+	L-Homoserine	Amino acids and derivatives	Amino acids and derivatives	672-15-1	3	1.58779e+06	1.52987e+06	1.5108e+06	1.21036e+06	1.03684e+06	1.28477e+06	502309	576674	589255	1.09167e+06	1.03861e+06	1.0092e+06	C00263	ko00260,ko00270,ko00300,ko00920,ko01100,ko01110,ko01230
MWSmce675	271.08	108.02	272.09	C12H16O7	[M-H]-	Arbutin	Phenolic acids	Phenolic acids	497-76-7	1	764622	682673	697515	1.07374e+06	1.17928e+06	999443	1.19791e+06	1.17989e+06	1.2397e+06	810388	871819	866169	C06186	ko00010
mws4516	130.05	84.05	129.043	C5H7NO3	[M+H]+	Pyroglutamic acid	Amino acids and derivatives	Amino acids and derivatives	4042-36-8	1	2.45954e+06	2.03851e+06	2.37475e+06	2.91861e+06	3.45543e+06	3.46227e+06	2.83557e+06	2.66714e+06	2.69128e+06	2.80567e+06	2.93753e+06	2.71289e+06	-	-
Wbwn006953	337.11	307.06	338.115	C20H18O5	[M-H]-	Cagayanone A	Lignans and Coumarins	Lignans	-	1	178642	130357	171561	205940	203359	186916	215576	248398	190169	177597	191652	188924	-	-
MWS1848	135.05	92.03	136.052	C8H8O2	[M-H]-	Phenyl acetate	Phenolic acids	Phenolic acids	122-79-2	3	70454.1	6307.52	71801	70199.7	82717	100100	71151.5	79917.3	79263.1	58292.8	61517.5	63083.7	C00548	-
pme3827	198.08	152.07	197.069	C9H11NO4	[M+H]+	3,4-Dihydroxy-L-phenylalanine (L-Dopa)	Amino acids and derivatives	Amino acids and derivatives	59-92-7	3	2.29913e+06	2.58015e+06	2.51163e+06	2.52499e+06	2.40765e+06	2.54331e+06	3.06733e+06	3.18923e+06	3.11942e+06	2.67079e+06	2.61896e+06	2.47101e+06	C00355	ko00350,ko00950,ko00965,ko01100,ko01110
MWSmce387	183.03	124.02	184.037	C8H8O5	[M-H]-	3-O-Methylgallic acid	Phenolic acids	Phenolic acids	3934-84-7	3	31701	30477.4	29783	57292.6	31812	66755.3	37894.3	24895.3	47061.1	41918.8	42664	45234.4	C05616	-
Zmtn001464	204.03	160.04	205.037	C10H7NO4	[M-H]-	4,8-Dihydroxyquinoline-2-carboxylic acid	Organic acids	Organic acids	59-00-7	3	293885	251460	252975	162316	185216	167573	234809	201755	227085	173570	173561	185970	C02470	ko00380
mws5045	215.17	169.16	216.173	C12H24O3	[M-H]-	12-Hydroxydodecanoic acid	Lipids	Free fatty acids	505-95-3	2	16048.5	14991.2	11334.6	12035.4	9944.31	10929.1	10246.2	9153.78	12306.2	10390.3	11069.5	11211.9	C08317	-
Hmlp000935	154.09	137.06	153.079	C8H11NO2	[M+H]+	Vanillylamine	Alkaloids	Phenolamine	1196-92-5	2	1.09516e+07	1.02331e+07	1.06275e+07	7.5962e+06	7.15611e+06	7.4454e+06	3.18047e+06	3.64948e+06	3.74997e+06	6.14766e+06	6.50585e+06	6.02104e+06	C16666	ko00996,ko01100,ko01110
pme2268	138.06	94.07	137.048	C7H7NO2	[M+H]+	Trigonelline	Alkaloids	Pyridine alkaloids	535-83-1	1	931789	1.0825e+06	974390	1.05211e+06	969968	1.09081e+06	413750	372996	454152	875828	807765	839634	C01004	ko00960
Cmsp007709	273.11	241.09	272.105	C16H16O4	[M+H]+	Ephemeranthol B; Flavanthridin	Quinones	PhenAnthraquinones	130827-44-0	1	1.595e+06	1.84038e+06	1.30682e+06	1.98346e+07	1.74307e+07	1.78418e+07	7.02129e+06	1.01208e+07	8.38761e+06	1.11212e+07	1.02602e+07	1.07902e+07	-	-
Walp012785	337.27	263.24	336.266	C21H36O3	[M+H]+	(Oxiran-2-yl)methyl octadeca-9,12-dienoate	Lipids	Glycerol ester	856386-19-1	3	77219	77324.4	84254.2	116819	110313	118691	136475	142371	146478	120752	112389	120652	-	-
Zbzp003271	595.17	433.11	594.159	C27H30O15	[M+H]+	Isovitexin-7-O-glucoside(Saponarin)*	Flavonoids	Flavones	20310-89-8	1	5.16943e+06	4.79995e+06	4.78102e+06	4.11508e+06	3.58473e+06	3.91036e+06	5.32168e+06	4.66369e+06	5.38556e+06	4.1072e+06	4.45582e+06	4.29595e+06	C08064	-
Lmjp004816	197.12	133.1	196.11	C11H16O3	[M+H]+	Loliolide	Terpenoids	Monoterpenoids	5989-02-6	1	169214	122180	152968	583472	633474	704350	269709	250306	203278	350978	346756	325059	-	-
Zmsp005190	245.12	121.06	244.11	C15H16O3	[M+H]+	Batatasin III (3,3'-Dihydroxy-5-methoxybibenzyl)	Others	Stilbene	56684-87-8	2	6.73534e+06	3.87293e+06	4.09092e+06	2.6256e+06	2.60086e+06	2.84857e+06	1.95202e+06	1.99374e+06	1.01793e+06	2.98056e+06	2.85196e+06	2.74681e+06	-	-
pme3007	402.99	158.93	404.002	C9H14N2O12P2	[M-H]-	Uridine 5'-diphosphate	Nucleotides and derivatives	Nucleotides and derivatives	27821-45-0	3	71627.1	13894.4	75954.6	68524.8	71265.5	81033.3	62779.2	76779.4	90252.5	61008.5	57847.2	62735.1	C00015	ko00240,ko00908,ko01100,ko01232,ko01240
pmp000452	225.15	85.1	224.141	C13H20O3	[M+H]+	Annuionone D	Others	Ketone compounds	-	3	408337	493333	399762	359000	263547	221334	249071	248302	245562	324802	305966	300525	-	-
Hmln001682	667.15	462.08	668.159	C29H32O18	[M-H]-	Quercetin-3-O-(6''-O-acetyl)glucosyl-(1→3)-Galactoside	Flavonoids	Flavonols	-	3	49048.9	38372.5	36007.2	14011.8	15471.5	21560.4	1670	7502.56	10185	19434.7	18749.4	17900.3	-	-
Labn003679	327.11	147.05	328.116	C15H20O8	[M-H]-	(E)-caffeyl alcohol 4-O-β-D-glucopyranoside	Phenolic acids	Phenolic acids	-	1	153550	215084	191335	473419	475500	395473	775022	583768	616020	418677	453860	443153	-	-
MWS20168	253.05	210.04	254.058	C15H10O4	[M-H]-	2-hydroxy-1-methoxy-anthraquinone	Quinones	Anthraquinone	-	3	9403.41	12005.5	26232	144377	125924	136143	22582.6	27539.5	24015	65840.3	61409.4	61311.7	-	-
Zadp006966	287.09	227.07	286.084	C16H14O5	[M+H]+	4,7-dimethoxy-1,2,5-trihydroxyphenanthrene	Others	Others	-	3	1.4078e+06	1.19087e+06	880489	1.30089e+07	1.2373e+07	9.94443e+06	2.15988e+06	4.60607e+06	2.57084e+06	5.70601e+06	6.15214e+06	6.11145e+06	-	-
Qmzp101807	343.15	163.07	342.147	C20H22O5	[M+H]+	Avicennol	Lignans and Coumarins	Coumarins	56110-68-0	1	303915	790133	575670	490660	461623	384940	389395	601653	574487	516824	545322	560817	-	-
Wcfn008271	239.03	223.02	240.042	C14H8O4	[M-H]-	Danthron; 1,8-Dihydroxyanthraquinone	Quinones	Anthraquinone	117-10-2	2	4.0699e+07	3.45014e+07	3.80256e+07	4.00821e+07	39107794	3.93807e+07	3.48335e+07	3.88901e+07	3.85119e+07	3.4896e+07	3.24227e+07	3.26072e+07	C10312	-
Lcsp013328	324.29	62.06	323.282	C20H37NO2	[M+H]+	linoleoyl ethanolamine	Lipids	LPE	68171-52-8	2	459888	413963	423818	592818	544616	577732	126276	160393	144833	385510	373168	405062	-	-
MWSslk092	343.08	328.06	344.09	C18H16O7	[M-H]-	Usnic acid	Phenolic acids	Phenolic acids	125-46-2	1	35250.3	34023.1	34321.1	274853	256677	217129	104141	169058	86906	125424	118510	128583	C10101	-
mws0103	146.06	91.05	145.053	C9H7NO	[M+H]+	Indole-3-carboxaldehyde	Alkaloids	Plumerane	487-89-8	3	89716	56983.5	58636	127655	109988	114471	77803.5	75934.6	104327	100463	97564.2	105872	C08493	-
Lmqp002349	859.21	697.16	858.207	C36H42O24	[M+H]+	Kaempferol-3-O-(6''''-malonyl)sophorotrioside	Flavonoids	Flavonols	-	3	1.65202e+06	1.57031e+06	1.50867e+06	195846	294195	297315	554162	561292	511348	795806	733013	755469	-	-
pmb0854	518.32	184.07	517.317	C26H48NO7P	[M+H]+	LysoPC 18:3	Lipids	LPC	-	1	2.7918e+06	2.97763e+06	2.97007e+06	4.7128e+06	4.51664e+06	4.55331e+06	3.16464e+06	3.35925e+06	3.57033e+06	3.50243e+06	3.60418e+06	3.31714e+06	-	-
mws0885	153.02	109.03	154.027	C7H6O4	[M-H]-	2,4-Dihydroxybenzoic acid	Phenolic acids	Phenolic acids	89-86-1	2	746617	792598	743605	1.66748e+06	1.94257e+06	1.93839e+06	991833	927809	931788	1.15042e+06	1.10558e+06	1.05779e+06	-	-
Lmhp011388	353.27	261.22	352.261	C21H36O4	[M+H]+	2-α-Linolenoyl-glycerol*	Lipids	Glycerol ester	55268-58-1	1	1.67385e+06	1.4513e+06	1.55291e+06	2.51045e+06	2.46279e+06	2.47671e+06	3.18947e+06	2.85979e+06	3.03875e+06	2.36975e+06	2.31232e+06	2.50934e+06	-	-
MWS2069	139.08	77.04	138.068	C8H10O2	[M+H]+	2-Methoxy-4-methylphenol	Phenolic acids	Phenolic acids	93-51-6	3	769504	712419	701125	740580	619349	721984	674781	844766	742881	599547	550811	580654	-	-
MW0137080	241.09	181.07	240.079	C15H12O3	[M+H]+	7-Hydroxyflavanone	Flavonoids	Flavanones	6515-36-2	3	17729.8	32757.3	22836.1	133643	101087	106012	53418.5	70007.9	52916.9	72145.5	77727.7	72310.1	-	-
Lazn006735	583.22	535.2	584.226	C31H36O11	[M-H]-	Erythro-Guaiacylglycerol-β-O-4'-dehydrodisinapyl Ether	Lignans and Coumarins	Lignans	613684-55-2	2	76419.1	74779.8	64053.7	42007	50922.6	51354.6	67614.2	64487.3	72096.2	65238.2	67749.8	62176.9	-	-
Zbsp004060	535.14	481.11	534.137	C25H26O13	[M+H]+	Apigenin-6-C-xyloside-8-C-arabinoside	Flavonoids	Flavones	-	1	2.38837e+07	2.21475e+07	2.47982e+07	3.93475e+07	3.98755e+07	4.46505e+07	2.10848e+07	23546625	2.18655e+07	3.14808e+07	3.02169e+07	2.88889e+07	-	-
Zahp006974	268.13	131.05	267.126	C17H17NO2	[M+H]+	Cinnamoyltyramine	Alkaloids	Phenolamine	20384-14-9	3	15291.4	14278.3	23215	452915	351543	369115	532855	318300	450620	282829	260060	267614	-	-
Zbnn003132	611.16	371.08	612.169	C27H32O16	[M-H]-	Eriodictyol-8-C-glucoside-4'-O-glucoside	Flavonoids	Flavanones	-	2	19849.8	19113.6	18635	30712.1	40747.1	39216.7	8037.7	13714.3	8524.1	19878	21526.1	21334.9	-	-
Lmtp006213	289.14	135.08	288.136	C17H20O4	[M+H]+	3'-Hydroxy-3,4,5-trimethoxybibenzyl	Others	Stilbene	-	1	7.08175e+06	9.04295e+06	6.66725e+06	3.66366e+06	3.41254e+06	3.75018e+06	3.9183e+06	5.22287e+06	4.47993e+06	4.80265e+06	4.96455e+06	5.23022e+06	-	-
Lmhp001670	231.17	72.08	230.163	C11H22N2O3	[M+H]+	L-Valyl-L-Leucine	Amino acids and derivatives	Amino acids and derivatives	3989-97-7	1	16114.8	33082.6	25507.1	162334	108146	142462	62341.6	39030	40107.7	68986.1	67352.1	73228.8	-	-
mws0847	150.08	133.05	149.07	C6H7N5	[M+H]+	1-Methyladenine	Nucleotides and derivatives	Nucleotides and derivatives	5142-22-3	3	1.2923e+06	1.10369e+06	1.34939e+06	2.04738e+06	2.09509e+06	1.95443e+06	1.18523e+06	1.25186e+06	1.38032e+06	1.53549e+06	1.4822e+06	1.40753e+06	C02216	-
Hmsn002948	417.14	109.03	418.147	C18H26O11	[M-H]-	2-Hydroxyphenol-1-O-glucosyl(6→1)rhamnoside	Phenolic acids	Phenolic acids	-	3	2.60472e+06	2.95723e+06	2.70259e+06	1.79581e+06	1.64728e+06	1.87824e+06	4.35988e+06	5.02399e+06	4.08051e+06	3.05911e+06	3.29416e+06	3.05537e+06	-	-
Zazp002547	205.1	146.06	204.09	C11H12N2O2	[M+H]+	cyclo-(Gly-Phe)	Amino acids and derivatives	Amino acids and derivatives	10125-07-2	1	114989	123081	111781	1.19766e+06	1.18418e+06	1.30456e+06	74486.4	85852.3	79544.7	535777	554288	508090	-	-
Lmhp002832	549.16	411.11	548.153	C26H28O13	[M+H]+	Chrysin-6-C-arabinoside-8-C-glucoside	Flavonoids	Flavones	185145-33-9	3	96507.3	86279.6	138654	25676385	1.07302e+07	1.12445e+07	36157	56685	131345	9865510	9927975	10663455	-	-
mws0214	181.07	71.01	182.079	C6H14O6	[M-H]-	D-Sorbitol	Others	Saccharides	50-70-4	1	401688	498456	454884	374120	449712	379456	477327	516212	481326	386359	415264	418906	C00794	ko00051,ko00052,ko01100,ko02010
Lafp002342	243.09	140.05	242.078	C11H14O6	[M+H]+	2,3-Dihydroxy-1-(4-hydroxy-3,5-dimethoxyphenyl)propan-1-one	Phenolic acids	Phenolic acids	33900-74-2	1	4.04099e+06	3.98849e+06	3.89808e+06	3.41141e+06	3.60009e+06	3.51474e+06	3.07007e+06	2.85172e+06	2.82653e+06	3.47427e+06	3.2396e+06	3.20812e+06	-	-
Lmhp005872	455.22	177.05	454.21	C25H30N2O6	[M+H]+	Diferuloylcadaverine	Alkaloids	Phenolamine	-	3	144790	124494	104610	109666	117160	121903	107041	124721	112275	128939	123832	118062	-	-
MWS2040	94.98	79.96	95.9881	CH4O3S	[M-H]-	Methanesulfonic acid	Organic acids	Organic acids	75-75-2	3	1.80415e+06	1.64345e+06	1.59763e+06	2.47916e+06	2.66297e+06	2.39049e+06	1.14547e+06	1.3478e+06	1.59944e+06	1.82858e+06	1.68809e+06	1.81862e+06	C11145	ko00920,ko01100
pma0692	438.24	147.04	437.231	C25H31N3O4	[M+H]+	N1,N10-Bis(p-coumaroyl)spermidine	Alkaloids	Phenolamine	114916-05-1	3	2.23719e+06	2.45076e+06	2.04846e+06	58350	63350	50291.1	46037.3	19601.1	15005	701350	744732	765002	C21169	-
Yaap003029	227.09	167.07	226.084	C11H14O5	[M+H]+	3,4,5-trimethoxyphenyl acetate	Others	Others	17742-46-0	3	2.82102e+06	2.59945e+06	2.70793e+06	3.9863e+06	3.78561e+06	3.60565e+06	4.41127e+06	4.63221e+06	4.07502e+06	3.38423e+06	3.32223e+06	3.61138e+06	-	-
MWS2070	179.07	92.03	180.079	C10H12O3	[M-H]-	Propyl 4-hydroxybenzoate	Phenolic acids	Phenolic acids	94-13-3	3	25832.1	19535.1	25892.7	24169.4	18537.5	21190.3	35151.7	13284.6	16116.2	21945.2	20257.3	20447.2	-	-
MWS1840	102.13	58.07	101.12	C6H15N	[M+H]+	Triethylamine	Alkaloids	Alkaloids	121-44-8	2	6.21433e+06	6.24949e+06	5.74633e+06	5.6675e+06	5.79779e+06	5.79532e+06	6.73083e+06	6.42454e+06	6.29109e+06	6.56118e+06	6.22657e+06	6.00879e+06	C14691	-
Zbfn004680	625.17	463.12	626.185	C28H34O16	[M-H]-	2-(3,4-Dihydroxyphenethoxy)-6-(3,4,5-trihydroxycaffeoyl)-O-arabinopyranosyl-D-glucose	Phenolic acids	Phenolic acids	-	2	459354	243054	557777	579486	562297	518596	229449	228259	246634	477477	460997	436793	-	-
Labn002602	477.12	153.02	478.132	C19H26O14	[M-H]-	chinenionside B	Phenolic acids	Phenolic acids	-	2	80941.6	51940.9	39647.2	109272	79051.5	148607	50970	46428.6	63108.7	56764.1	58655.1	61980.7	-	-
mws0224	150.06	61.01	149.051	C5H11NO2S	[M+H]+	DL-Methionine	Amino acids and derivatives	Amino acids and derivatives	59-51-8	3	1.01272e+06	965963	1.08721e+06	1.44916e+06	1.35316e+06	1.52387e+06	1.726e+06	1.70522e+06	1.87185e+06	1.41361e+06	1.4206e+06	1.31005e+06	C01733	-
pme0014	148.06	84.04	147.053	C5H9NO4	[M+H]+	L-Glutamic acid	Amino acids and derivatives	Amino acids and derivatives	56-86-0	1	2.04274e+06	2.05314e+06	2.05424e+06	1.60144e+06	1.60292e+06	1.45668e+06	1.17239e+06	1.15068e+06	1.14362e+06	1.83713e+06	1.77591e+06	1.68023e+06	C00025	ko00220,ko00250,ko00330,ko00332,ko00340,ko00430,ko00470,ko00480,ko00524,ko00630,ko00650,ko00660,ko00860,ko00910,ko00970,ko01100,ko01110,ko01200,ko01210,ko01230,ko01240,ko02010
pmb2857	308.1	146.05	309.106	C11H19NO9	[M-H]-	L-Glutamic acid-O-glycoside	Amino acids and derivatives	Amino acids and derivatives	-	3	209953	197110	205547	160277	152759	157979	67423.1	83467.4	57236.2	153239	164568	151734	-	-
pmp000608	493.13	331.08	492.127	C23H24O12	[M+H]+	Aurantio-obtusin-6-O-Glucoside	Quinones	Anthraquinone	129025-96-3	1	2.4028e+06	2.45789e+06	2.26577e+06	2.19572e+06	2.32537e+06	2.17227e+06	1.07769e+06	1.0618e+06	1.23628e+06	1.86229e+06	1.7743e+06	1.70252e+06	C10303	-
MWSslk133	257.18	195.18	258.183	C14H26O4	[M-H]-	1,14-Tetradecanedioic Acid	Lipids	Free fatty acids	821-38-5	3	85438.4	82620.7	76903.2	89710.4	83047.9	71342.9	79072	61423.9	72772.8	81502.5	74595.7	77113.7	-	-
Zblp006945	275.13	181.08	274.12	C16H18O4	[M+H]+	3,6-dimethoxy-4-phenethylbenzene-1,2-diol	Quinones	PhenAnthraquinones	-	1	4.98989e+06	4.04334e+06	3.10018e+06	2.24047e+06	1.95063e+06	2.23232e+06	1.86276e+06	2.71288e+06	1.61909e+06	2.87185e+06	2.93367e+06	2.68884e+06	-	-
Zblp010182	545.22	271.1	544.21	C32H32O8	[M+H]+	Dendrocandin F	Others	Stilbene	-	1	653265	616231	706831	170832	107342	138910	113575	250116	216744	364116	372674	341320	-	-
mws0639	153.02	109.03	154.027	C7H6O4	[M-H]-	2,3-Dihydroxybenzoic Acid*	Phenolic acids	Phenolic acids	303-38-8	3	141712	177140	147360	1.00947e+06	572963	1.04648e+06	189342	212154	539109	783450	732680	719875	C00196	ko01110
mws0180	153.02	109.03	154.027	C7H6O4	[M-H]-	2,5-Dihydroxybenzoic acid; Gentisic Acid*	Phenolic acids	Phenolic acids	490-79-9	3	141712	177140	147360	1.00947e+06	572963	1.04648e+06	189342	212154	539109	783450	732680	719875	C00628	ko00350,ko01100
pme2827	239.24	223.24	240.245	C16H32O	[M-H]-	Palmitaldehyde	Lipids	Free fatty acids	629-80-1	3	5.58733e+07	4.95978e+07	5.32383e+07	5.68861e+07	5.63381e+07	5.41696e+07	4.85233e+07	5.54046e+07	5.62768e+07	4.89243e+07	4.62668e+07	4.47676e+07	C00517	ko00071
mws1105	175.12	130.07	174.116	C11H14N2	[M+H]+	Gramine	Alkaloids	Plumerane	87-52-5	2	194439	202928	214528	1.40179e+06	1.37563e+06	1.51842e+06	112643	157795	142918	718028	705598	658478	C08304	ko00999,ko01110
Zmsp001773	268.11	136.07	267.097	C10H13N5O4	[M+H]+	9-Alpha-Ribofuranosyladenine*	Nucleotides and derivatives	Nucleotides and derivatives	-	1	701833	654246	666841	457738	474461	441063	347550	331063	387328	456291	499012	485582	-	-
Lmxp001668	151.08	91.05	150.068	C9H10O2	[M+H]+	2-Methoxy-4-ethenylphenol	Phenolic acids	Phenolic acids	7786-61-0	1	5.75339e+07	5.30037e+07	5.38594e+07	3.49302e+07	3.38766e+07	3.49709e+07	1.62086e+07	1.54207e+07	1.46522e+07	3.42797e+07	3.41882e+07	3.16067e+07	C17883	-
Lmbn004685	311.22	223.17	312.23	C18H32O4	[M-H]-	5S,8R-DiHODE; (5S,8R,9Z,12Z)-5,8-Dihydroxyoctadeca-9,12-dienoate	Lipids	Free fatty acids	-	1	107929	115628	116358	378481	375220	431868	873599	957705	938423	444925	477401	485253	C20186	ko00591
MWS1983	343.12	89.03	344.132	C12H24O11	[M-H]-	Maltitol	Others	Saccharides	585-88-6	3	1.25084e+06	1.39001e+06	1.3185e+06	890625	760773	719207	728143	891794	729656	1.01223e+06	1.00939e+06	932899	-	-
Lcsn000415	267.07	59.01	268.079	C9H16O9	[M-H]-	Keto-Deoxy-Nonulonic acid	Organic acids	Organic acids	153666-19-4	1	2.0745e+06	2.00374e+06	2.08013e+06	601109	654869	690941	712303	780196	653026	984026	1.04279e+06	953114	C20934	ko00520,ko01100,ko01250
Zmgn004894	151.04	136.02	152.047	C8H8O3	[M-H]-	Methyl 4-hydroxybenzoate	Phenolic acids	Phenolic acids	99-76-3	3	512821	577480	599524	722009	642672	696664	674266	950572	758413	613329	668675	625095	-	-
mws0458	151.04	136.02	152.047	C8H8O3	[M-H]-	Vanillin; 4-Hydroxy-3-Methoxybenzaldehyde	Others	Aldehyde compounds	121-33-5	2	512821	577480	599524	722009	642672	696664	674266	950572	758413	613329	668675	625095	C00755	ko00996,ko01100,ko01110
Lmgn001670	137.03	108.02	138.032	C7H6O3	[M-H]-	Salicylic acid	Phenolic acids	Phenolic acids	69-72-7	1	62169.8	66552.6	52382.6	123101	125971	141933	77749.9	83786.3	75879	72942	77778	79805.5	C00805	ko00996,ko01100,ko01110,ko04075
Hmdp009461	319.13	107.05	318.126	C21H18O3	[M+H]+	Shancidin	Quinones	PhenAnthraquinones	-	3	109665	132415	135105	163980	175617	139925	238097	229609	244439	191958	188234	175712	-	-
Lmyn007883	287.22	287.22	288.23	C16H32O4	[M-H]-	9,16-Dihydroxypalmitic acid	Lipids	Free fatty acids	38076-49-2	3	135338	119538	130554	330560	338285	346073	209050	213681	204783	232346	213937	231476	-	-
Hmqp005455	297.24	81.07	296.235	C18H32O3	[M+H]+	15(R)-Hydroxylinoleic Acid*	Lipids	Free fatty acids	177931-23-6	1	59850.1	67539.2	64931.7	167455	217533	178942	81157.3	58939.4	57253.9	87672.4	80540.3	81648.4	-	-
Hamp002961	185.08	125.06	184.074	C9H12O4	[M+H]+	Antiarol; 3,4,5-Trimethoxyphenol	Phenolic acids	Phenolic acids	642-71-7	1	4.17587e+06	4.24698e+06	4.09376e+06	5.94605e+06	3918185	5.62118e+06	5.45478e+06	5.18635e+06	5.64743e+06	5.19327e+06	5.6898e+06	5.38425e+06	C10765	-
Zbln007706	257.08	225.06	258.089	C15H14O4	[M-H]-	phoyunbene E	Others	Stilbene	-	1	7709.15	9602.08	9071.32	22008.5	22820.7	23401.1	16516.4	14788.5	13928.1	16075	17043.3	15567.5	-	-
Zbln007541	241.09	182.08	242.094	C15H14O3	[M-H]-	2,7-Dihydroxy-4-methoxy-9,10-dihydrophenanthrene; Coelonin	Quinones	PhenAnthraquinones	82344-82-9	1	68740.5	56406.1	45536.7	44210.2	45381.8	42791	25784.2	30140.2	16702	39142.6	36858.8	35769.7	-	-
Sacn002893	403.12	223.06	404.132	C17H24O11	[M-H]-	10-acetylmonomelittoside	Phenolic acids	Phenolic acids	-	1	214706	247974	249475	293727	303632	281967	241862	244921	245585	234379	242257	221001	-	-
Zmmp000606	148.1	84.08	147.089	C6H13NO3	[M+H]+	2-Amino-4-hydroxy-3-methylpentanoic acid	Amino acids and derivatives	Amino acids and derivatives	-	2	2.31149e+06	2.21492e+06	2.06973e+06	1.88491e+06	1.75306e+06	1.55001e+06	1.21816e+06	1.15156e+06	1.18304e+06	1.9248e+06	1.90556e+06	1.76649e+06	-	-
HX1197	301.03	273.04	300.027	C15H8O7	[M+H]+	Pseudopurpurin	Quinones	Quinones	-	1	1.18202e+07	1.17509e+07	1.12008e+07	8.91035e+06	9.76267e+06	8.316e+06	2.83838e+06	2.95485e+06	3.28458e+06	8.47671e+06	8.6761e+06	9.26213e+06	-	-
Lahp002608	188.07	118.07	187.063	C11H9NO2	[M+H]+	3,5-Dihydro-2H-Furo[3,2-C]Quinolin-4-One	Alkaloids	Quinoline alkaloids	-	1	66797.9	57210.4	57696.2	646748	562976	592574	25460.6	37249.7	31796.3	250837	234172	256140	-	-
Hmmp001310	188.07	118.07	187.063	C11H9NO2	[M+H]+	3-Indoleacrylic acid	Alkaloids	Plumerane	1204-06-4	3	66797.9	57210.4	57696.2	646748	562976	592574	25460.6	37249.7	31796.3	250837	234172	256140	C21283	-
Lahp001956	188.07	118.07	187.063	C11H9O2N	[M+H]+	Pyran[3,4-b]indole-2-ketone	Alkaloids	Plumerane	-	1	66797.9	57210.4	57696.2	646748	562976	592574	25460.6	37249.7	31796.3	250837	234172	256140	-	-
MWS2430	241.22	241.21	242.225	C15H30O2	[M-H]-	13-methylmyristic acid	Lipids	Free fatty acids	2485-71-4	1	27748.4	34569.5	38694.3	21593.6	36378.2	36307.3	30977	32065.1	28372.8	36952.2	35051.5	38479.7	-	-
Lmhp009590	508.34	184.07	507.332	C25H50NO7P	[M+H]+	LysoPC 17:1	Lipids	LPC	-	2	59617.9	56645.2	57336.2	109316	112371	98829.2	56156.2	73143	66028.8	87355.2	82399.6	79702.4	-	-
Wdtp004079	369.15	207.1	368.147	C18H24O8	[M+H]+	3,4,5-Trihydroxy-6-[4-(4-methyl-3-oxopentyl)phenoxy]oxane-2-carboxylic acid	Phenolic acids	Phenolic acids	-	2	2.46474e+06	2.20841e+06	2.33198e+06	1.69198e+06	4.08164e+06	3.79044e+06	4.00905e+06	4.21672e+06	4.59773e+06	3.18131e+06	3.44062e+06	3.17206e+06	-	-
Wbsp000037	236.16	58.02	235.157	C14H21NO2	[M+H]+	1-[3-(4-methyl-6-oxocyclohex-1-en-1-yl)propyl]pyrrolidin-2-one	Others	Ketone compounds	-	2	2.45602e+06	2.4904e+06	2.46696e+06	848275	582036	659400	403769	573073	449773	1.19807e+06	1.15341e+06	1.09116e+06	-	-
Zmgn001448	175.061	115.04	176.069	C7H12O5	[M-H]-	2-Propylmalic Acid*	Organic acids	Organic acids	-	1	73513.3	75445.5	76084	102314	104140	129865	538707	559664	472774	187209	201067	184352	C05994	ko00620
pmc0066	333.06	137.05	332.052	C10H13N4O7P	[M+H]+	2'-Deoxyinosine-5'-monophosphate	Nucleotides and derivatives	Nucleotides and derivatives	3393-18-8	3	4.16939e+06	4.89406e+06	4.98514e+06	6.58211e+06	7.65613e+06	7.27134e+06	6.07461e+06	6242460	6.46298e+06	6.82724e+06	6.34149e+06	6.26879e+06	C06196	ko00230,ko01232
MWSslk171	407.13	227.07	408.142	C20H24O9	[M-H]-	Nodakenin	Lignans and Coumarins	Coumarins	495-31-8	3	2.55075e+06	2.68413e+06	2.54237e+06	4.09748e+06	3.43527e+06	4.12044e+06	2.41068e+06	2.8939e+06	2.49993e+06	3.047e+06	3.20537e+06	2.91826e+06	C09279	-
pme1201	273.08	167.03	274.084	C15H14O5	[M-H]-	Phloretin	Flavonoids	Chalcones	60-82-2	1	4.76431e+06	3.79136e+06	3.69965e+06	2.64831e+06	2.38668e+06	2.45926e+06	2.40113e+06	2.64629e+06	2.07299e+06	3.00814e+06	2.78129e+06	2.76917e+06	C00774	ko00941,ko01100,ko01110
pma3101	256.08	124.04	256.082	C11H14NO6+	[M]+	Nicotinate D-ribonucleoside	Others	Vitamin	17720-18-2	3	6.27189e+06	6.36098e+06	5.90805e+06	8.23229e+06	8.14437e+06	8.23885e+06	1.6926e+07	1.71256e+07	1.7785e+07	9.9367e+06	9.32169e+06	9.06977e+06	C05841	ko00760,ko01100
Lmzp003207	333.19	153.13	332.183	C16H28O7	[M+H]+	(3R,4R)-p-Menth-1-ene-3,4-diol-3-O-β-D-glucoside*	Terpenoids	Monoterpenoids	-	1	840083	835156	230806	2.34002e+06	2.51572e+06	2.73977e+06	1.95479e+06	1.85656e+06	1.97666e+06	1.82875e+06	1.70935e+06	1.87524e+06	-	-
Wbmp002190	458.18	296.13	457.174	C24H27NO8	[M+H]+	methyl (4S)-4-acetoxy-9-ethoxy-1-hydroxy-2,10-dimethoxy-4,5,6a,7-tetrahydro-6H-dibenzo[de,g]quinoline-6-carboxylate	Alkaloids	Alkaloids	-	2	247311	198948	237894	275011	242590	259971	120097	117597	129801	189254	172056	181217	-	-
Wbmn010746	377.23	295.23	378.241	C22H34O5	[M-H]-	Negundoin A	Terpenoids	Ditepenoids	-	1	39800.3	31957.9	31310.5	283874	326594	347942	114058	117618	120003	131505	119659	124347	-	-
pmf0297	297.32	183.21	298.324	C20H42O	[M-H]-	1-Eicosanol	Lipids	Free fatty acids	629-96-9	3	84196.5	100247	90312.2	123214	133679	114495	90623.9	91123.8	87932	104209	96150.9	95947.5	-	-
Lmdn001501	373.11	123.05	374.121	C16H22O10	[M-H]-	Gardoside	Terpenoids	Monoterpenoids	54835-76-6	2	70216	73041.5	86433.6	91737.4	109745	62581.1	76978.9	79239.1	92790.7	80424.9	79594.6	73610.6	C16963	-
Zbsp004940	193.05	133.03	192.042	C10H8O4	[M+H]+	6-Hydroxy-7-methoxycoumarin*	Lignans and Coumarins	Coumarins	-	2	1.87363e+06	1791200	1095870	757944	2.29604e+06	2.05001e+06	2.37077e+06	1.79179e+06	1.65282e+06	2.20997e+06	2.13621e+06	2.34621e+06	-	-
MWSmce056	205.09	146.06	204.09	C11H12N2O2	[M+H]+	DL-Tryptophan	Amino acids and derivatives	Amino acids and derivatives	54-12-6	1	103627	120806	94502.3	1.14316e+06	1.07809e+06	1.24295e+06	73575.2	75399	72333.2	550790	576701	524114	-	-
MWSmce417	453.17	291.13	452.168	C22H28O10	[M+H]+	5-O-Methylvisammioside	Others	Chromone	84272-85-5	2	214850	202981	159255	311216	309905	269106	293017	205942	277279	202345	215589	196483	-	-
Lmsp010763	353.27	261.22	352.261	C21H36O4	[M+H]+	Monolinolenin*	Lipids	Glycerol ester	75685-85-7	1	1.64466e+06	1.41009e+06	1.49367e+06	2.37587e+06	2.42686e+06	2.55633e+06	3.07536e+06	2.84832e+06	2.89044e+06	2.24966e+06	2.12731e+06	2.34112e+06	-	-
Yaap003128	341.09	179.03	340.079	C15H16O9	[M+H]+	Esculin (6,7-Dihydroxycoumarin-6-O-glucoside)	Lignans and Coumarins	Coumarins	531-75-9	1	1.24417e+06	1.10841e+06	1.00035e+06	5082465	1.79704e+06	2.07181e+06	1.16277e+06	1.49489e+06	3582855	1.49285e+06	1.5451e+06	1.6402e+06	C09264	-
pmb0885	291.2	191.11	290.188	C18H26O3	[M+H]+	4-Oxo-9Z,11Z,13E,15E-Octadecatetraenoic Acid	Lipids	Free fatty acids	-	3	22100.9	8498.35	23895.4	37652.1	40812.5	39961.7	39316	45497.3	32492.4	32620.2	30124.5	32902.6	-	-
Lmgp000796	150.06	61.01	149.048	C8H7NO2	[M+H]+	4-Hydroxymandelonitrile	Alkaloids	Phenolamine	13093-65-7	3	780915	695744	811029	1.00825e+06	956497	920606	1.07487e+06	1.0757e+06	1.17025e+06	919994	877580	835735	C00650	-
pme2596	184.06	148.04	183.053	C8H9NO4	[M+H]+	4-Pyridoxic acid	Others	Vitamin	82-82-6	3	241504	207496	196742	454024	517564	460594	178418	131264	162852	204947	223048	222998	C00847	ko00750,ko01100
Lmhn002437	153.02	109.03	154.027	C7H6O4	[M-H]-	Terreic acid	Others	Ketone compounds	121-40-4	3	205742	182121	190629	419809	444719	440359	553056	595220	572500	378980	355842	391693	-	-
Walp004906	262.24	88.08	261.23	C14H31NO3	[M+H]+	2-Aminotetradecane-1,11,13-triol	Lipids	Sphingolipids	-	1	789873	56449.6	586495	48721.7	573040	575725	575566	51052.3	48660.4	392557	387704	423516	-	-
Lmgp004731	433.11	271.06	432.106	C21H20O10	[M+H]+	Genistein-7-O-galactoside	Flavonoids	Isoflavones	-	3	229743	183140	122120	140153	140069	118883	179264	202778	231860	187413	173488	190032	-	-
Lmhn010314	233.15	217.12	234.162	C15H22O2	[M-H]-	Aspergillusene A	Terpenoids	Sesquiterpenoids	-	3	55433.4	56527.6	54150.4	53120.9	52935.4	48699.6	52651.1	54630.9	51101.6	52765.3	48322.9	48853.6	-	-
Zbqp001937	203.14	130.05	202.132	C9H18N2O3	[M+H]+	2,6-diamino-7-methyl-5-oxooctanoic acid	Amino acids and derivatives	Amino acids and derivatives	-	2	193897	207681	180591	2.10788e+06	1.9931e+06	1.94852e+06	105589	97313.5	92523.4	792228	834795	757454	-	-
pmf0440	163.08	91.05	162.068	C10H10O2	[M+H]+	4-MethoxycinnaMaldehyde	Others	Aldehyde compounds	1963-36-6	3	215346	259656	246263	211933	193435	420876	412787	414683	218589	361333	397559	386978	C10475	-
Cmsn006847	241.09	226.06	242.094	C15H14O3	[M-H]-	9,10-Dihydro-2-methoxy-4,5-phenanthrenediol	Quinones	PhenAnthraquinones	70205-50-4	1	387866	353373	272604	249022	268456	233130	162913	191325	105918	238798	245940	223346	-	-
pme2914	161.05	99.05	162.053	C6H10O5	[M-H]-	3-Hydroxy-3-methylpentane-1,5-dioic acid	Amino acids and derivatives	Amino acids and derivatives	503-49-1	1	487939	479895	510196	742915	726759	745297	600363	619317	639978	553916	607797	565977	C03761	-
MW0115129	209.08	179.04	210.089	C11H14O4	[M-H]-	3-Methyl-1-(2,4,6-trihydroxyphenyl)-1-butanone	Others	Ketone compounds	26103-97-9	3	2.87924e+06	2.5459e+06	2.46075e+06	2.82019e+06	2.08976e+06	2.2664e+06	2.84419e+06	3.26828e+06	2.42381e+06	2.53392e+06	2.43635e+06	2.29706e+06	C07350	-
Walp007192	406.35	300.29	405.345	C22H47NO5	[M+H]+	2-aminodocoSane-1,6,19,20,21-pentaol	Lipids	Sphingolipids	-	2	700808	1.2195e+06	667398	1.05912e+06	532485	419340	573596	833561	807383	963880	1.04216e+06	1.05741e+06	-	-
pmp000237	579.13	283.06	578.127	C26H26O15	[M+H]+	Apigenin-6-C-(2''-glucuronyl)xyloside	Flavonoids	Flavones	-	3	857899	921850	986976	1.03474e+06	963428	1.0294e+06	903011	993840	1.02562e+06	953647	927143	865824	-	-
Zmyn004732	293.21	185.12	294.219	C18H30O3	[M-H]-	2R-hydroxy-9Z,12Z,15Z-octadecatrienoic acid	Lipids	Free fatty acids	-	1	225674	164695	284282	930936	971562	879461	335097	260786	267618	491085	447099	457970	C16342	ko00592
Wdbp007193	273.15	135.08	272.141	C17H20O3	[M+H]+	3-hydroxy-2',5-dimethoxy-2-methylbibenzyl	Others	Stilbene	-	2	1.51526e+06	1.51778e+06	1.59485e+06	1.47079e+06	1.08583e+06	1.42163e+06	1.41595e+06	1.56936e+06	1.54269e+06	1.36566e+06	1.35797e+06	1.48115e+06	-	-
Lmyp003371	125.06	110.04	124.052	C7H8O2	[M+H]+	3,5-Dihydroxytoluene	Phenolic acids	Phenolic acids	504-15-4	3	337308	338668	345034	270922	278176	237299	295036	304504	339817	294099	312727	283890	C00727	-
pme2617	166.05	102.06	165.046	C5H11NO3S	[M+H]+	L-Methionine Sulfoxide	Amino acids and derivatives	Amino acids and derivatives	3226-65-1	3	979578	1.02775e+06	947400	1.50272e+06	1.4196e+06	1.50059e+06	1.52729e+06	1.6298e+06	1.53678e+06	1.29787e+06	1.41853e+06	1.41184e+06	C02989	ko00270,ko01100
pmp001285	149.02	65.04	148.016	C8H4O3	[M+H]+	Phthalic anhydride	Phenolic acids	Phenolic acids	85-44-9	1	9.3384e+06	8.31065e+06	8.366e+06	8.05942e+06	8.79563e+06	7.60723e+06	1.0284e+07	1.01332e+07	1.01089e+07	9.66781e+06	1.01212e+07	9.16964e+06	-	-
pme2292	89.11	72.08	88.1	C4H12N2	[M+H]+	Putrescine	Alkaloids	Alkaloids	110-60-1	3	379504	354276	376732	375643	410772	420084	361015	361254	334945	415016	377363	387994	C00134	ko00330,ko00470,ko00480,ko00960,ko01100,ko01110,ko02010
MWSmce709	130.06	103.05	129.058	C9H7N	[M+H]+	Isoquinoline	Alkaloids	Isoquinoline alkaloids	119-65-3	3	404986	378942	373158	2.81954e+06	3.11621e+06	3.04912e+06	238857	239961	280279	1.35775e+06	1.40739e+06	1.27538e+06	C06323	-
mws0875	179.05	76.02	178.041	C5H10N2O3S	[M+H]+	L-Cysteinyl-L-glycine	Amino acids and derivatives	Amino acids and derivatives	19246-18-5	3	258499	227283	226695	341392	294419	289057	111063	166615	240866	228607	251845	236316	C01419	ko00480,ko01100
Lmrj001698	219.13	60.04	218.127	C9H18N2O4	[M+H]+	L-Seryl-L-Isoleucine	Amino acids and derivatives	Amino acids and derivatives	91086-51-0	3	15160	20633.8	11844.2	62532.1	54654.3	52779.4	30047.3	21041.4	19929.7	46815.1	42522.8	43815.5	-	-
Hmlp008487	211.17	81.07	210.162	C13H22O2	[M+H]+	Blumenol C	Terpenoids	Monoterpenoids	36151-02-7	2	1.01816e+06	807820	855395	917484	1.58667e+06	954709	1.2742e+06	766301	607683	681925	753075	716194	-	-
Lmqp001551	773.21	449.11	773.213	C33H41O21+	[M]+	Cyanidin-3-O-sophorotrioside	Flavonoids	Anthocyanidins	88110-66-1	2	6.95034e+06	6.92149e+06	7.18056e+06	2.101e+06	1.86317e+06	2.16028e+06	5.73234e+06	6.52582e+06	6.66327e+06	4.67551e+06	4.72562e+06	5.11417e+06	-	-
HJAP051	227.13	181.09	226.12	C12H18O4	[M+H]+	3-(3,4,5-Trimethoxyphenyl)propan-1-ol	Phenolic acids	Phenolic acids	-	3	559161	1.09043e+06	402673	2.30731e+06	2.08461e+06	2.36151e+06	2.93403e+06	5.28811e+06	2.91226e+06	2.14372e+06	2.33163e+06	2.13958e+06	-	-
mws1014	209.04	149.02	208.037	C10H8O5	[M+H]+	Fraxetin (7,8-Dihydroxy-6-methoxycoumarin)	Lignans and Coumarins	Coumarins	574-84-5	2	2.60971e+06	2.17179e+06	2.80073e+06	3.76607e+06	2.50125e+06	2.77364e+06	1614100	3.39338e+06	2.53548e+06	3.42441e+06	3.23393e+06	3.10213e+06	C09265	ko00999,ko01110
mws0470	117.02	73.03	118.027	C4H6O4	[M-H]-	Methylmalonic acid*	Organic acids	Organic acids	516-05-2	1	9.31213e+06	8.66306e+06	1.13262e+07	1.36471e+07	1.57778e+07	1.11441e+07	1.30224e+07	1.57411e+07	1.54847e+07	1.28502e+07	1.27549e+07	1.17317e+07	C02170	ko00240,ko00280,ko00640,ko01100
mws0192	117.02	73.03	118.027	C4H6O4	[M-H]-	Succinic acid*	Organic acids	Organic acids	110-15-6	1	9.31213e+06	8.66306e+06	1.13262e+07	1.36471e+07	1.57778e+07	1.11441e+07	1.30224e+07	1.57411e+07	1.54847e+07	1.28502e+07	1.27549e+07	1.17317e+07	C00042	ko00020,ko00190,ko00250,ko00310,ko00350,ko00360,ko00620,ko00630,ko00640,ko00650,ko00760,ko00920,ko01100,ko01110,ko01200
Lmsn015919	658.85	482.93	659.861	C6H18O24P6	[M-H]-	Phytic acid	Organic acids	Organic acids	83-86-3	3	675282	664581	694410	648262	645885	644628	663766	646699	646364	616265	681270	651906	C01204	ko00562,ko01100,ko04070
Lmnp002845	463.13	343.09	462.116	C22H22O11	[M+H]+	Hispidulin-8-C-glucoside	Flavonoids	Flavones	-	2	472898	432823	499490	309823	256905	276940	504045	549651	624982	383623	418158	384096	-	-
pme3033	104.07	58.07	103.063	C4H9NO2	[M+H]+	N,N-Dimethylglycine	Amino acids and derivatives	Amino acids and derivatives	1118-68-9	2	9.29068e+06	8.77792e+06	8.7608e+06	6.97624e+06	6.79283e+06	8.11625e+06	6.02854e+06	6.22625e+06	6.2122e+06	7.73829e+06	7.16937e+06	7.04989e+06	C01026	ko00260,ko01100
Zbfn013528	271.23	225.22	272.235	C16H32O3	[M-H]-	(R)-Beta-Hydroxypalmitic Acid	Lipids	Free fatty acids	-	2	269459	285693	270412	219396	195220	195682	218594	259467	257760	237803	216035	221550	-	-
Lmhp008833	494.32	184.07	493.317	C24H48NO7P	[M+H]+	LysoPC 16:1(2n isomer)*	Lipids	LPC	-	1	353032	396711	431272	129248	111193	100513	90969.2	82859.5	95838	195544	182611	201648	-	-
pme2244	190.09	118.07	189.079	C11H11NO2	[M+H]+	3-Indolepropionic acid	Alkaloids	Plumerane	830-96-6	3	50707	49846.2	35220.3	318503	304590	322271	28230.4	27722.1	27078.9	159933	145450	148526	-	-
Hmgp002189	463.13	301.07	462.116	C22H22O11	[M+H]+	Hispidulin-7-O-glucoside(Homoplantaginin)	Flavonoids	Flavones	17680-84-1	1	4.37879e+06	4.47692e+06	3.14488e+06	1.7279e+06	1.60202e+06	1.61089e+06	1.5481e+06	1.61159e+06	1.50182e+06	1.84907e+06	1.86439e+06	2.02345e+06	C17762	-
pme2693	131.12	114.09	130.111	C6H14N2O	[M+H]+	N-Acetylputrescine	Alkaloids	Alkaloids	18233-70-0	3	194795	155997	182583	86475.4	97343	75887.2	167844	155736	140016	118534	127305	130885	C02714	ko00330,ko01100
mws1622	219.17	111.12	218.167	C15H22O	[M+H]+	α-Cyperone	Others	Ketone compounds	473-08-5	1	2.3067e+06	972141	2.58699e+06	994338	896219	1.25355e+06	1.7798e+06	965110	1.09697e+06	1.64744e+06	1.61721e+06	1.49546e+06	C17090	-
Cmsp005051	523.23	137.06	522.21	C26H34O11	[M+H]+	Isolariciresinol-9-O-glucoside	Lignans and Coumarins	Lignans	-	2	91429.4	84038.1	81593	87830.4	77186.9	79560.2	87225.9	87603.9	132545	75518	68217.7	71917.3	-	-
Zbln008063	285.08	211.04	286.084	C16H14O5	[M-H]-	4,6-dimethoxyphenanthrene-2,3,7-triol	Quinones	PhenAnthraquinones	-	1	164609	130501	97418.1	1.35878e+06	1.36374e+06	1.15563e+06	253897	475510	304871	625618	590089	653231	-	-
Lmlp003161	265.15	177.06	264.147	C14H20N2O3	[M+H]+	N-Feruloylputrescine	Alkaloids	Phenolamine	501-13-3	2	1.69992e+06	1.58473e+06	1.61651e+06	682787	678306	690411	845000	1.03729e+06	1.00386e+06	968034	926755	1.02537e+06	C10497	ko00330,ko01100
Zmhn006620	419.27	419.27	420.266	C28H36O3	[M-H]-	Houpulin F	Lignans and Coumarins	Lignans	-	2	103565	103151	114193	63301.9	57251	53306	39340.7	42772.7	36805.6	56520.1	58313.9	62386.1	-	-
Lmmn002260	551.21	389.17	552.221	C27H36O12	[M-H]-	5'-Methoxyisolariciresinol-9'-O-glucoside	Lignans and Coumarins	Lignans	-	2	445622	455945	457277	687168	727470	781604	1.45935e+06	1.61528e+06	1.59347e+06	791299	857768	782210	-	-
HJN055	435.13	273.08	436.137	C21H24O10	[M-H]-	Dihydrocharcone-4'-O-glucoside	Flavonoids	Chalcones	-	1	264230	233123	248202	104136	107801	110155	107979	83640.4	89948	149429	144824	135085	-	-
Zbln006042	227.07	157.07	228.079	C14H12O3	[M-H]-	2,4,7-trihydroxy-9,10-dihydrophenanthrene	Quinones	PhenAnthraquinones	70205-52-6	2	15396.1	39606.1	11685	62341.8	65579.7	65151.4	87353	135354	82496.2	62291.8	66852.6	60580.8	-	-
Hamp001749	192.1	177.08	191.095	C11H13NO2	[M+H]+	pycnarrhine	Alkaloids	Alkaloids	-	3	937680	897007	1.03661e+06	1.41835e+06	1.3624e+06	1.25151e+06	319319	318631	359942	925282	835804	870866	-	-
Wcsn010524	265.22	265.22	266.225	C17H30O2	[M-H]-	8,11-Heptadecadienoic acid	Lipids	Free fatty acids	-	3	1967040	1.95139e+06	1.78502e+06	2.2888e+06	2.06795e+06	2.11284e+06	3.62214e+06	1.99526e+06	1.94396e+06	1.81743e+06	1.95603e+06	1.77321e+06	-	-
Lacp003991	389.21	209.15	388.209	C19H32O8	[M+H]+	Blumenol B Glucoside	Terpenoids	Sesquiterpenoids	-	1	240939	287284	332811	528125	479624	493439	385686	412512	345952	363952	361445	331294	-	-
Zmmp002106	120.08	77.04	119.07	C3H9N3O2	[M+H]+	4-methyl-1,5,2,3-dioxadiazinan-2-amine	Nucleotides and derivatives	Nucleotides and derivatives	-	2	2.08634e+06	2.06449e+06	2.01674e+06	9.4559e+06	9.30542e+06	1.00321e+07	3.4042e+06	3.68265e+06	3.53569e+06	5.06992e+06	5.00869e+06	4.60427e+06	-	-
Cmbp005948	401.12	163.04	400.116	C21H20O8	[M+H]+	1-O-p-Hydroxycinnamoyl-3-O-caffeoylglycerol	Phenolic acids	Phenolic acids	-	2	194985	148840	143492	92660.2	104953	112401	220493	225294	209006	131903	140027	126379	-	-
MWSslk235	181.07	59.01	182.079	C6H14O6	[M-H]-	Allitol	Others	Saccharides	488-44-8	3	412348	384869	387911	339601	314970	295904	352823	359750	353414	295647	326937	305192	-	-
Lmtp004909	305.14	151.07	304.131	C17H20O5	[M+H]+	Moscatilin (4,4'-Dihydroxy-3,3',5-Trimethoxybibenzyl)	Others	Stilbene	108853-14-1	1	9.95477e+06	1.21056e+07	8.18745e+06	4.74879e+06	4.44351e+06	3.65492e+06	6.67147e+06	1.98052e+07	6.25555e+06	8.12562e+06	8.20281e+06	7.45364e+06	-	-
Wasn000977	311.1	89.24	312.106	C11H20O10	[M-H]-	4-O-galactopyranosylxylose	Others	Saccharides	14087-31-1	2	72744.1	64475.3	68353.7	65394.5	68036.3	62641.1	25578.7	37242.6	32950.8	49165.4	47470.8	52586.8	-	-
pme1210	150.058	61.0106	149.051	C5H11NO2S	[M+H]+	L-Methionine	Amino acids and derivatives	Amino acids and derivatives	63-68-3	3	629251	544310	608431	752762	793558	736655	882782	898995	887268	750171	724519	676113	C00073	ko00270,ko00470,ko00966,ko00970,ko00999,ko01100,ko01110,ko01210,ko01230,ko01240
Layp007735	245.12	121.06	244.11	C15H16O3	[M+H]+	Batatasin IV (2',3-Dihydroxy-5-methoxybibenzyl)	Others	Stilbene	60347-67-3	1	6.1423e+06	3.84668e+06	4.19998e+06	2.45889e+06	2.40003e+06	2.74615e+06	1.90219e+06	1.9551e+06	1.10795e+06	2.71542e+06	2.76566e+06	2.99348e+06	C10247	-
Hmlp006326	273.11	137.06	272.105	C16H16O4	[M+H]+	2',4'-dihydroxy-4-methoxydihydrochalcone	Flavonoids	Chalcones	-	3	33148.1	42557.3	42363	82758.1	70903.6	103474	76151.6	84701.5	90657.4	74190.8	71665	66852.4	-	-
Qatp004010	249.15	157.1	248.141	C15H20O3	[M+H]+	Micheliolide	Terpenoids	Sesquiterpenoids	68370-47-8	2	1.17232e+06	2042885	1.29133e+06	3.34385e+06	2.91955e+06	3.00748e+06	3.82083e+06	4.1585e+06	4.36005e+06	3.00882e+06	2.97002e+06	2.72684e+06	C09507	-
MWSprf117	221.09	130.06	220.085	C11H12N2O3	[M+H]+	5-Hydroxy-DL-tryptophan(5-HTP)	Amino acids and derivatives	Amino acids and derivatives	56-69-9	1	257587	324970	297992	257755	185568	232283	153968	174880	146053	199917	219867	202114	C01017	-
MWS5209	235.16	118.09	117.079	C5H11NO2	[2M+H]+	N-Methyl-α-aminoisobutyric acid	Amino acids and derivatives	Amino acids and derivatives	2566-34-9	3	5.66849e+06	4.41731e+06	4.35797e+06	5.11332e+06	5.30353e+06	4.54703e+06	935099	856057	1.01801e+06	3.88036e+06	4.20876e+06	4.29604e+06	-	-
Hmyn001360	299.11	59.01	300.136	C18H20O4	[M-H]-	Doitungbiphenyl A	Phenolic acids	Phenolic acids	-	2	763547	596879	799998	200475	190246	218889	1.32022e+06	1.50646e+06	1.14124e+06	689889	762509	750882	-	-
Zbxn003562	465.1	303.05	466.111	C21H22O12	[M-H]-	Taxifolin-2-O-glucoside	Flavonoids	Flavanonols	-	2	328655	362193	340367	315355	282793	300092	144576	168300	188463	231068	252584	254746	-	-
Wasn002329	366.08	160.04	367.09	C16H17NO9	[M-H]-	Xanthurenic Acid 8-O-Glucoside	Alkaloids	Quinoline alkaloids	97451-32-6	1	6.73602e+06	7.26748e+06	7.09593e+06	5.87516e+06	7.31041e+06	7.89065e+06	5.58161e+06	5.84439e+06	6.58888e+06	5.86157e+06	6.3526e+06	5.75538e+06	-	-
Wbkn004126	523.22	361.16	524.226	C26H36O11	[M-H]-	Javanicolide C	Terpenoids	Ditepenoids	-	3	3798335	1.5592e+06	1.58588e+06	1.65287e+06	1.60419e+06	1.59279e+06	3.38714e+06	2.6087e+06	3.04724e+06	1.91106e+06	2.03734e+06	1.83377e+06	-	-
pmb0801	346.11	184.06	345.106	C14H19NO9	[M+H]+	4-Pyridoxic acid-O-glucoside	Others	Vitamin	-	2	215966	345355	310421	527671	359932	547167	170338	173402	113894	296840	317219	330144	-	-
Qatp009522	233.15	187.15	232.146	C15H20O2	[M+H]+	Dehydrosaussurea lactone	Terpenoids	Sesquiterpenoids	-	2	129825	59900	166842	73789.9	70075.5	73327.2	165145	40429.2	62071.8	101903	92159.9	100361	-	-
mws0017	146.17	72.08	145.158	C7H19N3	[M+H]+	Spermidine	Alkaloids	Alkaloids	124-20-9	3	110315	85791.6	128332	116466	139180	130970	109719	143222	104541	119232	119864	130946	C00315	ko00330,ko00410,ko00480,ko00940,ko01100,ko02010
Zmyn000083	338.99	78.96	339.996	C6H14O12P2	[M-H]-	D-Glucose 1,6-bisphosphate	Others	Saccharides	10139-18-1	3	9605.58	23136.1	29285.4	35043.5	31922.8	32183.4	9346.43	18270.1	15197.8	40024.1	40383.6	36605.4	C01231	ko00500,ko01100
pme3440	273.08	137.05	272.068	C15H12O5	[M+H]+	Butein	Flavonoids	Chalcones	487-52-5	3	331790	283450	317761	300020	275832	275248	254660	250380	238094	249764	278014	265965	C08578	ko00941
pme3184	332.08	136.06	331.068	C10H14N5O6P	[M+H]+	2'-Deoxyadenosine-5'-monophosphate	Nucleotides and derivatives	Nucleotides and derivatives	653-63-4	3	2.08566e+06	2.0075e+06	2.47212e+06	2.56949e+06	2.04453e+06	2.26863e+06	1.8899e+06	2.04735e+06	2.30731e+06	1.89548e+06	2.03988e+06	1.83938e+06	C00360	ko00230,ko01100,ko01232
mws0217	76.04	59.01	75.032	C2H5NO2	[M+H]+	L-Glycine	Amino acids and derivatives	Amino acids and derivatives	56-40-6	3	36601	48409.6	36214.4	69010	83433.9	87249	20318.3	22434.6	26254.7	49123.6	52938.7	54608.8	C00037	ko00230,ko00260,ko00310,ko00440,ko00460,ko00470,ko00480,ko00630,ko00730,ko00785,ko00860,ko00970,ko01100,ko01110,ko01200,ko01230,ko01240,ko02010
Zbsp002894	611.16	473.11	610.153	C27H30O16	[M+H]+	Luteolin-6,8-di-C-glucoside	Flavonoids	Flavones	29428-58-8	2	746620	752159	723777	717283	1.03207e+06	836615	751002	868673	864193	902952	834677	815550	C10102	-
Wbtn006077	405.08	243.03	406.09	C19H18O10	[M-H]-	Lancerin; 4-C-Glucosyl-1,3,7-Trihydroxyxanthone	Flavonoids	Other Flavonoids	81991-99-3	3	64366.7	72976.3	63597.3	39376.9	35809.9	14474.2	201274	217947	191747	105229	94470.3	100966	C10075	-
Zmkp000654	305.11	143.06	304.102	C10H16O7N4	[M+H]+	Vicine	Alkaloids	Alkaloids	152-93-2	3	1.02588e+06	872166	883960	779406	707731	790705	631188	625972	500239	660424	689199	734931	C08437	-
mws0216	132.065	86.0601	131.058	C5H9NO3	[M+H]+	Trans-4-Hydroxy-L-proline*	Amino acids and derivatives	Amino acids and derivatives	51-35-4	3	829974	1.02588e+06	857583	876547	821315	462510	686315	606052	640941	495969	489887	540299	C01157	ko00330,ko00470,ko01100,ko02010
Lmxn008846	197.12	153.13	198.126	C11H18O3	[M-H]-	Hydroxydihydrobovolide	Others	Lactones	6067-11-4	1	84168.4	83675.4	83745.4	103207	89165.5	86777.3	42013.3	51753.8	61111.5	87969.8	88454.3	80207.9	-	-
Hmqp002567	284.13	147.04	283.121	C17H17NO3	[M+H]+	4-Hydroxycinnamic acid p-hydroxyphenethylamine	Phenolic acids	Phenolic acids	-	3	943880	436505	515369	1.49224e+06	1.22048e+06	903790	883990	1.38454e+06	893939	936866	1.02082e+06	925491	-	-
Lhzp110924	284.13	147.04	283.121	C17H17NO3	[M+H]+	9-O-demethyllycosinine B	Alkaloids	Pyrrole alkaloids	-	3	943880	436505	515369	1.49224e+06	1.22048e+06	903790	883990	1.38454e+06	893939	936866	1.02082e+06	925491	-	-
Zmwp005562	284.13	147.04	283.121	C17H17NO3	[M+H]+	cis-N-p-Coumaroyltyramine*	Alkaloids	Phenolamine	-	1	943880	436505	515369	1.49224e+06	1.22048e+06	903790	883990	1.38454e+06	893939	936866	1.02082e+06	925491	-	-
pmb1754	184.07	125	184.073	C5H15NO4P+	[M]+	O-Phosphocholine	Alkaloids	Alkaloids	107-73-3	3	5.58914e+07	5.45964e+07	5.67339e+07	2.57183e+07	2.45477e+07	2.31892e+07	2.32744e+07	2.30987e+07	2.31726e+07	3.43932e+07	3.34082e+07	3.09303e+07	C00588	ko00564,ko01100
MWSmce682	149.05	59.01	150.053	C5H10O5	[M-H]-	DL-Xylose*	Others	Saccharides	25990-60-7	3	233765	234188	207539	105353	289868	319898	212336	211893	232235	238941	263494	262297	-	-
Zjtp092404	275.13	135.08	274.12	C16H18O4	[M+H]+	iso-3,4'-dihydroxy-3',5-dimethoxybibenzyl*	Others	Stilbene	-	1	3.30648e+06	3.27069e+06	3.09908e+06	3.58649e+06	3.71665e+06	3.96782e+06	4.46318e+06	4.56914e+06	3.85197e+06	3.92697e+06	3.88174e+06	3.54972e+06	-	-
Zbqp000579	156.08	110.07	155.07	C6H9N3O2	[M+H]+	2-amino-3-(1H-pyrazol-1-yl)propanoic acid	Organic acids	Organic acids	2734-48-7	1	2.75761e+06	2.81217e+06	2.89409e+06	3.71109e+06	3.54449e+06	3.30144e+06	2.11523e+06	2.27967e+06	2.20461e+06	2.87302e+06	2.68372e+06	2.58216e+06	-	-
mws0668	283.07	151.03	284.076	C10H12N4O6	[M-H]-	Xanthosine	Nucleotides and derivatives	Nucleotides and derivatives	146-80-5	1	1.56234e+06	1.77261e+06	1.74529e+06	2.67238e+06	2.48504e+06	2.80102e+06	3.4443e+06	3.86236e+06	4.13504e+06	2.54308e+06	2.57158e+06	2.80539e+06	C01762	ko00230,ko00232,ko01100,ko01110,ko01232,ko02010
Lskp211388	353.1	135.04	352.095	C20H16O6	[M+H]+	Savinin	Lignans and Coumarins	Lignans	493-95-8	2	542137	500029	518157	690239	605458	652152	530539	468930	553794	611881	604678	667251	-	-
pmp001229	209.12	125.06	208.11	C12H16O3	[M+H]+	Senkyunolide K	Others	Lactones	114569-33-4	1	177904	74304.8	218975	92752.3	92743.9	125229	172139	65254.3	90585.8	125083	137019	124595	-	-
pme3163	289.03	96.97	290.04	C7H15O10P	[M-H]-	D-Sedoheptuiose 7-phosphate	Others	Saccharides	2646-35-7	3	417412	610733	617360	456352	632529	615559	641308	681044	1.23647e+06	474860	529395	498300	-	-
Hmqp005411	297.243	81.07	296.235	C18H32O3	[M+H]+	9-Oxo-12Z-Octadecenoic acid*	Lipids	Free fatty acids	112543-32-5	1	70930.8	66860.7	63743.2	187646	184060	171560	118623	62759.6	42531.5	81668.5	90408	83270.7	-	-
mws1033	303.09	153.02	302.079	C16H14O6	[M+H]+	Homoeriodictyol	Flavonoids	Flavanones	446-71-9	3	392617	334876	383474	515979	373713	514120	319621	429852	403981	411254	400664	444560	C09756	ko00941
Lmbn002072	159.07	97.07	160.074	C7H12O4	[M-H]-	2-Propylsuccinic acid*	Organic acids	Organic acids	618-57-5	3	28362.6	18581.4	21999	19181.9	14673.2	25910.8	10326.2	12682.9	18127.5	14703.4	16394.1	15791.8	C16657	-
pme1086	306.08	143.05	307.084	C10H17N3O6S	[M-H]-	Glutathione reduced form	Amino acids and derivatives	Amino acids and derivatives	70-18-8	1	501808	537950	477035	567435	366447	474913	127708	172983	182154	280846	301323	313283	C00051	ko00270,ko00480,ko01100,ko01240,ko02010
Zmpn000199	209.03	85.03	210.038	C6H10O8	[M-H]-	D-Galactaric acid	Others	Saccharides	526-99-8	2	1.23386e+06	1.27827e+06	1.24047e+06	1.42009e+06	1.77034e+06	1.5985e+06	768192	742594	764151	1.56895e+06	1.42382e+06	1.56834e+06	C00879	ko00053,ko01100
Wcsn010349	359.22	277.22	360.23	C22H32O4	[M-H]-	Moniliferanone D	Others	Others	-	3	1.27184e+06	1.54751e+06	1.47611e+06	2.04307e+06	1.69787e+06	1.81682e+06	1.66185e+06	1.94409e+06	2.01821e+06	1.69153e+06	1.76943e+06	1.88666e+06	-	-
MWS0933	170.09	124.09	169.085	C7H11N3O2	[M+H]+	1-Methylhistidine	Amino acids and derivatives	Amino acids and derivatives	332-80-9	2	183980	198745	192761	290554	323047	296134	195053	269271	212270	254442	244757	228017	-	-
Lmmp001965	789.2	465.1	788.201	C33H40O22	[M+H]+	Gossypetin-3-O-rutinoside-8-O-glucoside	Flavonoids	Flavonols	-	2	330943	626470	998836	317905	271223	272203	398482	308167	298933	339677	358954	321449	-	-
MWSmce190	148.09	74.02	147.089	C6H13NO3	[M+H]+	4-Hydroxy-L-Isoleucine	Amino acids and derivatives	Amino acids and derivatives	781658-23-9	3	343773	333648	327082	265372	292147	274355	263334	220370	220718	294397	316232	283999	-	-
HJAP126	817.24	509.13	816.232	C35H44O22	[M+H]+	Syringetin-3-O-rutinoside-7-O-glucoside	Flavonoids	Flavonols	-	2	14392.8	8944.97	11378.4	8340	17031.1	10005	22453	21675	22663.6	16710.5	16675	18340	-	-
Zbfn005969	683.22	223.06	684.226	C31H40O17	[M-H]-	2-((3,4-dihydroxyphenyl)-2-methoxyethoxy)6-mustardyl-O-glucosyl-D-xylose	Phenolic acids	Phenolic acids	-	2	83151.5	87796.6	99751.5	293294	294181	269774	149240	151393	194292	194705	215148	197138	-	-
Zjbn102517	257.12	242.09	258.126	C16H18O3	[M-H]-	3-hydroxy-5,3'-dimethoxybibenzyl	Others	Stilbene	-	2	49722	39203.4	48698.5	282139	299080	239261	161273	181295	161336	175916	158185	162825	-	-
pme2380	145.01	101.02	146.022	C5H6O5	[M-H]-	α-Ketoglutaric acid	Organic acids	Organic acids	328-50-7	3	100262	112710	106494	41073.5	38648.1	38541.8	37191.6	30559.8	64727	25465.3	25451.1	23081.8	C00026	ko00020,ko00040,ko00053,ko00220,ko00250,ko00300,ko00310,ko00340,ko00430,ko00470,ko00630,ko00650,ko00660,ko00785,ko01100,ko01110,ko01200,ko01210,ko01230,ko01240
Xmsn002700	465.13	303.05	466.111	C21H22O12	[M-H]-	Taxifolin-3'-O-glucoside	Flavonoids	Flavanonols	31106-05-5	3	210383	196828	243224	135203	198418	188635	103752	116804	66985.9	138579	150798	154230	-	-
Lmxn000398	341.11	89.02	342.116	C12H22O11	[M-H]-	D-Lactose*	Others	Saccharides	63-42-3	1	2.13532e+07	2.27722e+07	2.35076e+07	1.63215e+07	1.42946e+07	1.1818e+07	1.08323e+07	1.52257e+07	1.29567e+07	1.4895e+07	1.54057e+07	1.65902e+07	C01970	-
Lmsn000381	341.11	89.02	342.116	C12H22O11	[M-H]-	D-Maltose*	Others	Saccharides	69-79-4	1	2.13532e+07	2.27722e+07	2.35076e+07	1.63215e+07	1.42946e+07	1.1818e+07	1.08323e+07	1.52257e+07	1.29567e+07	1.4895e+07	1.54057e+07	1.65902e+07	C01971	-
MWS20201	333.08	171.03	332.074	C13H16O10	[M+H]+	1-O-Galloyl-β-D-glucose	Phenolic acids	Phenolic acids	58511-73-2	2	589266	628588	658309	663153	677574	646878	719137	789747	805889	677872	724361	648805	C01158	ko00999
Wayn008897	383.15	353.1	384.157	C22H24O6	[M-H]-	12-Dehydroporson	Others	Others	-	2	11643.6	14192.8	15384.1	16995.9	14650.7	14221.7	13258.9	16478.4	14017.7	14929.6	13738.9	15306.1	-	-
pmb0864	426.26	285.24	425.254	C19H40NO7P	[M+H]+	LysoPE 14:0*	Lipids	LPE	-	1	1.86405e+06	1.90018e+06	2.24076e+06	3.00692e+06	2.57682e+06	2.89219e+06	2.20641e+06	2.13827e+06	2.14867e+06	2.24656e+06	2.51256e+06	2.38107e+06	-	-
pmn001553	315.11	153.06	316.116	C14H20O8	[M-H]-	Cimidahurinine	Phenolic acids	Phenolic acids	142542-89-0	1	9.94407e+06	1.1629e+07	1.11956e+07	1.71458e+07	1.63384e+07	1.65317e+07	9.15862e+06	9.35198e+06	1.01472e+07	1.14331e+07	1.26126e+07	1.14996e+07	-	-
Hmdp010479	285.11	151.07	284.105	C17H16O4	[M+H]+	Batatasin I (6-Hydroxy-2,4,7-Trimethoxyphenanthrene)	Phenolic acids	Phenolic acids	51415-00-0	3	8048.23	10684.4	10172.3	75669.8	55749.1	61349.8	10774.6	21027.5	10049.5	40077.8	36429.7	40318	C10246	-
MW0112865	163.11	103.05	162.104	C11H14O	[M+H]+	Isovalerophenone	Others	Ketone compounds	582-62-7	3	2.3097e+06	1.78615e+06	2.06265e+06	1.13653e+06	902824	1.02119e+06	1.5321e+06	1.64073e+06	1.48723e+06	1.26799e+06	1.40485e+06	1.39411e+06	-	-
Wdtp002665	341.19	309.16	340.179	C20H24N2O3	[M+H]+	lagunamine	Alkaloids	Plumerane	-	2	44976.5	78360	31563.5	63628.4	50015	46535.7	58815	107115	109466	59754.6	64909.1	66685	-	-
Lmhp009769	466.29	325.27	465.286	C22H44NO7P	[M+H]+	LysoPE 17:1*	Lipids	LPE	-	3	18625	24387.9	23574.9	38717.4	47229.2	38614.2	24068.4	31445.7	22600.5	31596.5	28643	31682.8	-	-
Zahp011321	228.23	228.24	227.225	C14H29NO	[M+H]+	N-Isobutyl Decanamide	Alkaloids	Alkaloids	73785-31-6	2	7.57163e+06	7.27664e+06	7.28775e+06	6.90809e+06	7.7595e+06	6.119e+06	6.74426e+06	7.04176e+06	5.86788e+06	4.10863e+06	4.05407e+06	3.69706e+06	-	-
Ysjp000315	130.1	56.05	129.079	C6H11NO2	[M+H]+	Pipecolic acid	Alkaloids	Piperidine alkaloids	535-75-1	2	1.47046e+07	1.70506e+07	1.48121e+07	5.15729e+06	5.08335e+06	5.21398e+06	4.88213e+06	5.1982e+06	5.38998e+06	8.09623e+06	7.58095e+06	7.23775e+06	-	-
pme2266	245.1	227.08	244.088	C10H16N2O3S	[M+H]+	Biotin	Others	Vitamin	58-85-5	2	312128	302338	263444	201312	148198	235812	356471	268010	293952	291774	261215	271260	C00120	ko00780,ko01100,ko01240,ko02010
Lmbn004240	329.23	199.13	330.241	C18H34O5	[M-H]-	9,10-Dihydroxy-12,13-epoxyoctadecanoic acid	Lipids	Free fatty acids	-	1	13165.5	9019.44	13174.9	69574.9	63617.4	78532.6	17790.7	17791.6	19748.2	35216.6	31564.8	34376.2	C14837	ko00591
Hmdp007485	349.14	107.04	348.136	C22H20O4	[M+H]+	1-p-Hydroxybenzyl-4-methoxy-9,10-dihydrophenanthrene-2,7-diol	Quinones	PhenAnthraquinones	-	3	259012	186925	221622	223769	280636	215556	188939	166153	121705	224080	204163	226897	-	-
Hmcn000192	209.07	59.01	210.074	C7H14O7	[M-H]-	Sedoheptulose	Others	Saccharides	3019-74-7	1	956126	1.05661e+06	963557	1.36234e+06	1.38962e+06	1.48647e+06	663997	626582	641638	1.39001e+06	1.53163e+06	1.39049e+06	C02076	ko00710,ko01100
Zjxp110301	295.23	151.11	294.219	C18H30O3	[M+H]+	3-Hydroxy-3,7,11-trimethyldodeca-1,6E,10-trien-9-yl isobutyrate	Terpenoids	Sesquiterpenoids	-	1	212459	162702	225858	674811	554708	972314	281840	199170	234577	418176	373124	398064	-	-
Zjtp092402	245.12	151.07	244.11	C15H16O3	[M+H]+	3,4'-dihydroxy-5-methoxybibenzyl	Others	Stilbene	67884-29-1	1	6.92114e+06	5.15214e+06	5.31717e+06	2.96777e+06	3.02846e+06	3.39346e+06	2.31489e+06	2.27174e+06	1.36571e+06	3.54329e+06	3.1808e+06	3.48029e+06	-	-
Zbln009367	241.09	198.07	242.094	C15H14O3	[M-H]-	2,5-dihydroxy-4-methoxy-9,10-dihydrophenanthrene	Quinones	PhenAnthraquinones	-	1	23695.8	22285.3	14968.1	94118.6	72949.4	78405.4	46060.5	71289	37909.1	51029	46398.6	46219.2	-	-
MWS2066	143.05	115.06	144.058	C10H8O	[M-H]-	1-Naphthol*	Phenolic acids	Phenolic acids	90-15-3	3	46121.4	47658.8	46928.4	55406.1	44846.7	40404.4	44217.2	50047.8	49688.6	50310	53421.6	47678.8	C11714	-
Lmhn004976	299.06	284.02	300.063	C16H12O6	[M-H]-	Aracarpene 2	Flavonoids	Isoflavones	-	3	137267	111751	134030	156520	131377	154299	83555.5	106707	93649	106533	109846	118858	-	-
pmf0373	187.09	132.08	186.079	C11H10N2O	[M+H]+	Caulilexin C	Alkaloids	Plumerane	30536-48-2	3	60009.3	32152.3	69057.8	26345.4	28804.3	29330.5	58666.3	9112.75	31252.4	38927.5	43622.3	41813.9	-	-
WaYn003084	525.16	167.03	526.169	C24H30O13	[M-H]-	Guaiacylglycerol 8-O-(1''-O-Glucosyl)Vanillic Acid Ether	Phenolic acids	Phenolic acids	-	1	536741	503978	526355	1.00372e+06	828679	1.05108e+06	1.46429e+06	1.30145e+06	1.55934e+06	913134	877395	981316	-	-
Labn003059	417.07	331.07	418.075	C16H18O13	[M-H]-	galloyl malonyl glucoside	Phenolic acids	Phenolic acids	-	3	21350.3	10607.6	12418.9	7103.35	11858.1	6921.65	157123	164733	159447	71157.7	63563	66405.9	-	-
Waln011524	554.35	255.23	555.354	C26H54NO9P	[M-H]-	1-(2,3-dihydroxypropoxy)-3-(((2-(dimethylamino)ethoxy)(hydroxy)phosphoryl)oxy)propan-2-yl palmitate*	Lipids	LPE	-	1	16563.3	19137.6	19302.2	15465.6	12926.4	11420	11506.1	7504.87	9522.89	11294.7	12561.4	12415.7	-	-
MWSslk132	285.21	223.21	286.214	C16H30O4	[M-H]-	Hexadecanedioic acid	Lipids	Free fatty acids	505-54-4	1	145993	137767	137366	182081	165514	194883	152976	149692	163594	174532	159625	157113	C19615	ko00073,ko01100
Lmbn002644	119.05	93.03	120.058	C8H8O	[M-H]-	4-Methylbenzaldehyde*	Others	Aldehyde compounds	104-87-0	3	15291.5	16385.3	20651.2	21404.6	16899.9	15205.7	18080.1	25242.8	26711.7	22053.3	23464.5	20919.4	C06758	ko01100
Zbsp003798	595.16	313.07	594.159	C27H30O15	[M+H]+	Vitexin-2''-O-glucoside	Flavonoids	Flavones	61360-94-9	1	1.20053e+06	1.28712e+06	1.39287e+06	1.27053e+06	1.11458e+06	1.28732e+06	2147745	1.29584e+06	1.47002e+06	1.30985e+06	1.20929e+06	1.35468e+06	C04024	ko00944
Lmqp003887	581.15	287.05	580.143	C26H28O15	[M+H]+	Kaempferol-3-O-xylosyl(1→2)glucoside	Flavonoids	Flavones	-	2	90252.5	146050	114767	144040	106252	150548	126413	148313	157585	118846	106375	116148	-	-
Zjhp090617	331.12	137.06	330.11	C18H18O6	[M+H]+	5-hydroxy-3-(2-hydroxy-4-methoxybenzyl)-7-methoxychroman-4-one	Flavonoids	Other Flavonoids	-	2	391096	223012	265547	279846	202237	289491	111693	205683	140265	193759	216698	200785	-	-
pmp001198	132.1	57.03	131.095	C6H13NO2	[M+H]+	6-Deoxyfagomine	Alkaloids	Piperidine alkaloids	197449-09-5	1	560617	551412	611686	1.59165e+06	1.43485e+06	1.42952e+06	414592	520256	479412	815185	914060	854995	-	-
MWSHY0202	237.09	135.05	236.084	C16H12O2	[M+H]+	6-Methylflavone	Flavonoids	Flavones	29976-75-8	3	168001	84502.4	184484	81502	128861	45113.6	145283	71545.7	85296	122053	110597	110604	-	-
Hmtn001120	315.109	153.056	316.116	C14H20O8	[M-H]-	5-(2-Hydroxyethyl)-2-O-glucosylphenol	Phenolic acids	Phenolic acids	-	3	1.12055e+07	1.17483e+07	1.13068e+07	1.60078e+07	1.62505e+07	1.69528e+07	9.87716e+06	1.08489e+07	1.03551e+07	1.17523e+07	1.282e+07	1.31429e+07	-	-
Zbzp003832	565.15	313.07	564.148	C26H28O14	[M+H]+	Isovitexin-8-O-xyloside	Flavonoids	Flavones	-	2	9.1735e+06	9.42781e+06	9.11148e+06	6.89311e+06	5.00719e+06	5.57955e+06	4.06182e+06	5.75222e+06	4.96301e+06	5.22867e+06	5.87218e+06	5.5915e+06	-	-
mws0024	169.01	125.02	170.022	C7H6O5	[M-H]-	Gallic acid	Phenolic acids	Phenolic acids	149-91-7	3	50812.2	61102.8	59522.4	353506	350614	314544	87850.5	120379	131224	129268	115491	125809	C01424	ko00999
Hagn003556	387.16	207.1	388.095	C23H16O6	[M-H]-	7-Benzyloxy-5-hydroxy-3',4'-methylenedioxyflavonoid	Flavonoids	Flavones	-	2	3.17758e+06	3.41587e+06	3.29413e+06	2.33373e+06	2.81492e+06	2.91665e+06	2.25278e+06	2.4909e+06	2.42283e+06	2.9078e+06	2.77283e+06	2.58882e+06	-	-
Sayp006468	357.13	307.1	356.126	C20H20O6	[M+H]+	Acutissimalignan B	Lignans and Coumarins	Lignans	-	1	528672	448608	502147	520774	567701	575044	710840	776223	628693	569021	608004	541712	-	-
pmp000239	595.13	505.09	594.122	C26H26O16	[M+H]+	Luteolin-6-C-(5''-glucuronyl)xyloside	Flavonoids	Flavones	-	3	696015	1620845	1322785	663106	691683	621450	646470	576170	592905	784641	710218	710733	-	-
Hmhp005160	331.07	316.05	330.074	C17H14O7	[M+H]+	Rehderianin I	Flavonoids	Flavonols	90965-30-3	3	417252	450742	433690	651770	461360	427470	418190	296706	469365	573369	510207	546183	-	-
Sazp010264	771.5	609.45	770.497	C45H70O10	[M+H]+	Monogalactosyldiacylglycerol	Lipids	Free fatty acids	-	2	4299.43	2523.53	4694.67	13453.8	12713.8	14067.2	16146.4	4490.45	6753.02	10339	11437	11480	-	-
pmb0855	496.34	184.07	495.332	C24H50NO7P	[M+H]+	LysoPC 16:0	Lipids	LPC	17364-16-8	1	1.32579e+07	1.3311e+07	1.32783e+07	1.67336e+07	1.68026e+07	1.64647e+07	9.94928e+06	1.1269e+07	1.08252e+07	1.42998e+07	1.33404e+07	1.27426e+07	-	-
pmb2791	309.21	209.05	310.214	C18H30O4	[M-H]-	9-Hydroperoxy-10E,12,15Z-octadecatrienoic acid	Lipids	Free fatty acids	111004-08-1	3	75261.2	77335.5	81819.3	116230	105480	89779.7	111513	67389.3	73135	72893.5	81960	77362.2	C16321	ko00592,ko01110
MWSHY0049	303.09	177.05	302.079	C16H14O6	[M+H]+	Hesperetin	Flavonoids	Flavanones	520-33-2	3	202608	250054	231683	277700	260590	289093	208218	247496	207091	259496	248644	230890	C01709	ko00941
HJKP000649	136.07	91.05	135.068	C8H9NO	[M+H]+	N-benzylformamide	Alkaloids	Alkaloids	6343-54-0	3	5.75028e+06	5.04897e+06	5.79928e+06	1.51175e+07	1.34736e+07	1.481e+07	4.50506e+06	4.82017e+06	5.23798e+06	8.54077e+06	8.16347e+06	7.59697e+06	C15561	-
mws0126	524.37	184.07	523.364	C26H54NO7P	[M+H]+	LysoPC 18:0	Lipids	LPC	19420-57-6	1	1.02143e+06	1.13731e+06	981666	1.01485e+06	1.17436e+06	1.27538e+06	864955	894679	894558	1.00898e+06	1.13287e+06	1.055e+06	-	-
Zjjp092610	295.23	179.14	294.219	C18H30O3	[M+H]+	Dendronobilin I-iso1	Terpenoids	Sesquiterpenoids	-	1	77971.2	71122.3	115702	296730	270379	298181	229618	149302	166290	174669	160677	156070	-	-
zjbp110804	357.13	307.1	356.126	C20H20O6	[M+H]+	6,7-dimethoxy-2-[2-(4'-hydroxy-3'-methoxyphenyl)ethyl]chromone	Others	Chromone	-	1	409338	322251	376911	449161	476767	464981	548544	547430	471114	482305	428584	461458	-	-
Zmpn002440	287.06	135.05	288.063	C15H12O6	[M-H]-	3,4,2',4',6'-Pentahydroxychalcone	Flavonoids	Chalcones	73692-51-0	2	183816	208845	195560	428683	382747	435360	262451	245636	214911	259185	288487	286915	C15525	ko00941,ko01100,ko01110
pmd0136	524.37	184.07	523.364	C26H54NO7P	[M+H]+	LysoPC 18:0(2n isomer)	Lipids	LPC	-	1	1.25257e+06	1.29608e+06	1.29367e+06	1.42287e+06	1.20523e+06	1.36473e+06	907214	1.0266e+06	1.01375e+06	1.05409e+06	1.10818e+06	1.18572e+06	-	-
Zmhn004045	259.1	137.03	260.105	C15H16O4	[M-H]-	Tristin(3,4',5-Trihydroxy-3'-methoxybibenzyl)	Others	Stilbene	139101-67-0	2	9.47043e+06	6.22701e+06	6.8136e+06	9.21323e+06	9.28577e+06	9.41622e+06	7.51043e+06	7.21898e+06	5.57914e+06	8.22928e+06	7.66747e+06	7.32001e+06	-	-
mws0120	258.11	104.11	257.103	C8H20NO6P	[M+H]+	Choline Alfoscerate	Lipids	PC	28319-77-9	3	2.12111e+06	1.97778e+06	2.1412e+06	1.34156e+06	1.46806e+06	1.34087e+06	475986	489211	576773	1.33533e+06	1.30693e+06	1.19199e+06	C00670	ko00564,ko00565
pmp001251	520.34	184.07	519.332	C26H50NO7P	[M+H]+	LysoPC 18:2(2n isomer)	Lipids	LPC	-	1	1.05257e+06	1.07966e+06	1.1753e+06	479515	492952	495319	537327	413973	460589	694135	664200	616579	-	-
Yalp106267	805.33	773.3	804.321	C40H52O17	[M+H]+	Swietenialide A	Terpenoids	Triterpene	-	3	31707.1	21208.3	21586.7	49050.3	119446	105502	40644.4	61845.1	46771.3	44070.5	44204.9	48848	-	-
Smln004290	311.05	293.21	312.063	C17H12O6	[M-H]-	Aloesaponarin I	Quinones	Anthraquinone	-	2	351199	347922	329672	1.47977e+06	1.75475e+06	1.47875e+06	1.78928e+06	1.69968e+06	1.69724e+06	1.11347e+06	1.24336e+06	1.13638e+06	-	-
Wcsn010254	277.22	277.22	278.225	C18H30O2	[M-H]-	4-[3-(4,8-dimethylnona-3,7-dienyl)-3-methyloxiran-2-yl]butan-2-one	Others	Others	-	1	3.21207e+06	3.51686e+06	2.88948e+06	4.82759e+06	4.38607e+06	4.4061e+06	4.30785e+06	4.18995e+06	4.94252e+06	4.64567e+06	4.40252e+06	4.12324e+06	-	-
MWSmce701	135.08	79.05	134.073	C9H10O	[M+H]+	4-Ethylbenzaldehyde	Others	Aldehyde compounds	4748-78-1	2	3.85705e+06	3.9995e+06	3.55375e+06	3.92829e+06	3.8619e+06	3.70377e+06	4.63419e+06	4.49507e+06	4.20631e+06	4.06254e+06	4.54486e+06	4.47022e+06	-	-
Lmtp002642	565.16	457.11	564.148	C26H28O14	[M+H]+	Apigenin-8-C-(2''-glucosyl)arabinoside	Flavonoids	Flavones	-	3	1.92017e+07	9.09406e+06	1.85247e+07	1.10712e+07	8305465	9205035	1.97227e+07	1.95613e+07	2.1161e+07	1.4946e+07	1.3565e+07	1.5169e+07	-	-
Hmln008119	197.12	153.12	198.126	C11H18O3	[M-H]-	Robinlin	Terpenoids	Terpene	-	1	95446.3	80542	87828.7	88067.7	79693.1	94432.1	46243.6	55303.5	57513	80638.4	79708.3	72198.4	-	-
Lsxp211202	192.1	177.08	191.095	C11H13NO2	[M+H]+	Hydrohydrastinine(ISO1)	Alkaloids	Alkaloids	-	3	934725	908295	1.02753e+06	1.49928e+06	1.34457e+06	1.48541e+06	345260	347686	354725	802961	840038	903364	-	-
Labn002716	373.08	169.02	374.085	C15H18O11	[M-H]-	galloyl acetyl glucoside	Phenolic acids	Phenolic acids	-	2	31015.6	31964.2	26941.7	131909	109165	137091	68013.3	65996.5	74057	69307.2	61743.4	63948.8	-	-
Lmqp002115	213.08	151.04	212.069	C10H12O5	[M+H]+	Methyl Syringate	Phenolic acids	Phenolic acids	884-35-5	1	148043	124063	127937	158698	155526	182839	467617	472813	525353	265682	255614	287231	-	-
MWSmce448	127.05	81.04	126.043	C5H6N2O2	[M+H]+	Imidazol-1-yl-acetic acid	Alkaloids	Alkaloids	22884-10-2	3	3.39943e+06	2.96894e+06	2.9027e+06	2.01731e+06	2.04185e+06	1.86782e+06	1.22155e+06	1.20125e+06	1.30476e+06	2.16017e+06	2.22757e+06	1.98115e+06	-	-
Lmyp008454	239.07	211.08	238.063	C15H10O3	[M+H]+	2-(Hydroxymethyl)Anthraquinone	Quinones	Anthraquinone	17241-59-7	3	101023	39783.6	118423	160480	131602	74445	75976.9	167617	68990.8	92007.2	83023.8	92596.2	C10354	-
MWS80006	311.22	293.21	312.23	C18H32O4	[M-H]-	9-Hydroperoxy-9Z,11E-Octadecadienoic Acid	Lipids	Free fatty acids	-	1	24327.5	16389.3	66236.9	70125.2	89990	92151.8	73662	45844.6	45824.2	42876	38031	41025.5	-	-
MWSmce690	175.02	59.01	176.032	C6H8O6	[M-H]-	Erythorbic Acid; Isoascorbic Acid	Others	Vitamin	89-65-6	1	709622	699814	658491	376381	370463	302423	338578	469219	310870	448465	411052	462491	-	-
pmb3066	481.14	319.2	482.142	C22H26O12	[M-H]-	5-O-p-Coumaroylshikimic acid O-glucoside	Phenolic acids	Phenolic acids	-	3	86716.2	85147.7	72872.9	88303.5	87560.8	84781.8	113965	103516	122847	71503.3	80072.9	78864	-	-
MW0003206	141.05	81.03	140.047	C7H8O3	[M+H]+	2-Methoxyhydroquinone	Phenolic acids	Phenolic acids	824-46-4	3	15885.4	67560	13985.6	19648.1	15676.2	14213.3	30330	15676.2	11077.4	16115.8	18185.2	17372	-	-
Lmtn002233	327.11	165.05	328.116	C15H20O8	[M-H]-	Androsin	Phenolic acids	Phenolic acids	531-28-2	2	245997	219838	272998	319068	393030	350167	453695	464166	374894	349614	310728	339674	-	-
Jmgn004021	449.11	269.05	450.116	C21H22O11	[M-H]-	6-C-Glucosyl-2-Hydroxynaringenin	Flavonoids	Flavanones	-	3	109339	90730.2	98355.8	77785.9	71052.9	68017.7	67882.6	65361.9	59025.7	65367.5	72497.4	65396.8	-	-
Wasn002449	461.13	152.01	462.137	C19H26O13	[M-H]-	Protocatechuic acid 1-O-Rutinoside	Phenolic acids	Phenolic acids	-	2	157572	199733	169800	114353	127501	166599	274475	262683	251175	207999	199393	184357	-	-
mws0021	227.071	185.061	228.079	C14H12O3	[M-H]-	Resveratrol	Others	Stilbene	501-36-0	3	22573.1	67994.3	21359.6	100810	92110.9	98983.2	132965	223520	142558	100528	91450.9	90005.6	C03582	ko00945,ko01110
Lhmp102846	219.18	159.12	218.167	C15H22O	[M+H]+	1-Trans-5-trans-germacrone	Terpenoids	Sesquiterpenoids	-	3	444292	292397	437810	265726	257458	268425	372383	316447	305640	344688	361827	388707	-	-
mws0051	285.08	242.05	284.068	C16H12O5	[M+H]+	Acacetin	Flavonoids	Flavones	480-44-4	3	4.19922e+06	5.0643e+06	4.07342e+06	3.98516e+07	3.4682e+07	3.70419e+07	3.95332e+06	1.24618e+07	5.34359e+06	2.12944e+07	1.90302e+07	2.10602e+07	C01470	ko00944
mws0736	189.12	86.1	188.116	C8H16N2O3	[M+H]+	N-Glycyl-L-leucine*	Amino acids and derivatives	Amino acids and derivatives	869-19-2	2	30920.6	33160.6	28244.2	102493	99824.3	115586	51632.3	56017	52863.2	49612.5	55768.2	54531.7	C02155	-
Zbfn002690	299.08	93.03	300.084	C13H16O8	[M-H]-	1-(4-Hydroxybenzoyl)Glucose; 25545-07-7	Phenolic acids	Phenolic acids	-	1	4.92007e+06	5.80425e+06	6.45475e+06	4.16572e+06	4.05913e+06	4.4259e+06	1.45921e+07	1.53557e+07	1.38531e+07	7.36461e+06	8.01244e+06	8.30812e+06	-	-
pme3096	118.01	74.02	119.022	C3H5NO4	[M-H]-	Aminomalonic acid	Organic acids	Organic acids	1068-84-4	3	408043	275598	368983	625105	586330	628011	567382	582014	283137	479053	541502	509287	C00872	-
Lmhp009890	546.36	184.07	545.348	C28H52NO7P	[M+H]+	LysoPC 20:3	Lipids	LPC	1199257-41-4	3	37749.3	40418.3	31955	37309.7	45274.9	52284.3	38173.4	39648.8	31119.9	39990.1	35565	36708.2	-	-
mws1066	579.17	271.06	580.179	C27H32O14	[M-H]-	Naringenin-7-O-Rutinoside(Narirutin)*	Flavonoids	Flavanones	14259-46-2	2	293187	215943	235926	588923	570579	543950	277763	254771	331716	410533	369296	412805	C09793	-
pmb0532	349.05	137.05	348.047	C10H13N4O8P	[M+H]+	Inosine 5'-monophosphate	Nucleotides and derivatives	Nucleotides and derivatives	131-99-7	3	1.35348e+06	1.29192e+06	1.30066e+06	1.4425e+06	1.12871e+06	1.41135e+06	1.1545e+06	1.23777e+06	1.35609e+06	1.14506e+06	1.27562e+06	1.27824e+06	C00130	ko00230,ko01100,ko01110,ko01232,ko01240
Lcsn003955	287.05	125.03	288.063	C15H12O6	[M-H]-	Maesopsin	Flavonoids	Other Flavonoids	5989-16-2	2	46041.4	47574.4	40811.9	42855.2	54293	41315.7	45714.1	35821	42908.7	35915.3	38846.9	40627.9	-	-
pmp001123	271.1	239.07	270.089	C16H14O4	[M+H]+	2,5-Dihydroxy-4,9-dimethoxylphenanthrene	Quinones	PhenAnthraquinones	-	3	144508	67315.2	40283.1	224193	143599	29388.4	68906.7	237667	55688.2	115303	110495	124715	-	-
pmp001122	271.1	239.07	270.089	C16H14O4	[M+H]+	Denthyrsinin	Phenolic acids	Phenolic acids	118169-17-8	3	144508	67315.2	40283.1	224193	143599	29388.4	68906.7	237667	55688.2	115303	110495	124715	-	-
Zmyp000878	284.1	152.06	283.092	C10H13N5O5	[M+H]+	Crotonoside; 2-Hydroxyadenosine	Nucleotides and derivatives	Nucleotides and derivatives	1818-71-9	1	8.05409e+06	6.92376e+06	7.61566e+06	9.38899e+06	8.81796e+06	9.02316e+06	8.17526e+06	7.72253e+06	8.03969e+06	8.38798e+06	8.66833e+06	7.67626e+06	C08432	-
Lmjp003655	463.12	301.08	462.116	C22H22O11	[M+H]+	6-C-MethylKaempferol-3-glucoside	Flavonoids	Flavones	-	3	4.57895e+06	4.66428e+06	3.92209e+06	1.80414e+06	1.6479e+06	2.16139e+06	1.35312e+06	2.28626e+06	1.49094e+06	2.36971e+06	2.44652e+06	2.66836e+06	-	-
Wasn000528	337.08	277.06	338.085	C12H18O11	[M-H]-	2-O-α-D-Glucopyranosyl-L-ascorbic acid	Others	Vitamin	129499-78-1	1	8.22905e+06	6.1974e+06	1.0495e+07	8.47072e+06	8.24247e+06	8.97874e+06	4.79546e+06	6.13236e+06	5.62388e+06	6.51703e+06	7.37477e+06	7.08139e+06	C18339	-
Wcgp003250	163.08	103.05	162.068	C10H10O2	[M+H]+	2-Methyl-3-hydroxyindan-1-one	Others	Others	-	1	7.1503e+06	9.68029e+06	9.60705e+06	1.47069e+07	1.86377e+07	2.07527e+07	1.99318e+07	1.85288e+07	1.85324e+07	1.63884e+07	1.83026e+07	1.83215e+07	-	-
pmp001230	279.16	121.03	278.152	C16H22O4	[M+H]+	Senkyunolide M	Others	Lactones	146986-60-9	1	2.23253e+07	3.05564e+07	3.03593e+07	2.34992e+07	3.08589e+07	3.51347e+07	3.82792e+07	3.41777e+07	3.54777e+07	2.89931e+07	3.24188e+07	3.23766e+07	-	-
pmf0175	157.16	157.16	158.167	C10H22O	[M-H]-	2-Decanol*	Others	Alcohol compounds	1120-06-5	3	4.42507e+06	4.38629e+06	5.49606e+06	5.15838e+06	5.79985e+06	5.45368e+06	6.90763e+06	4.01029e+06	3.97066e+06	4.0665e+06	3.77409e+06	4.28145e+06	-	-
Wccp001401	212.09	194.08	211.084	C10H13NO4	[M+H]+	4-[2-formyl-5-(hydroxymethyl)pyrrol-1-yl]butanoic acid	Alkaloids	Alkaloids	-	2	307215	272407	272225	782295	757929	764967	680147	621955	596204	639901	599494	564171	-	-
mws0242	173.08	111.08	174.089	C8H14O4	[M-H]-	Suberic Acid	Organic acids	Organic acids	505-48-6	1	119974	115634	120368	125971	147311	107790	135692	125088	122849	112225	106141	120332	C08278	-
pme1383	170.08	134.06	169.074	C8H11NO3	[M+H]+	Pyridoxine	Others	Vitamin	65-23-6	1	467080	470003	481218	88142.3	104117	99705.5	521939	480944	545992	320279	359305	356756	C00314	ko00750,ko01100,ko01240
Sazp000955	272.11	110.06	271.106	C12H17NO6	[M+H]+	Tetraphyllin A	Alkaloids	Isoquinoline alkaloids	-	3	2.7361e+06	2.87093e+06	2.89885e+06	6.42739e+06	5.26561e+06	6.22206e+06	5.94556e+06	6.1542e+06	5.93096e+06	4.95349e+06	4.3988e+06	4.51414e+06	-	-
MWSmce585	104.07	59.01	103.063	C4H9NO2	[M+H]+	Methyl 3-aminopropanoate	Amino acids and derivatives	Amino acids and derivatives	4138-35-6	2	5.71138e+06	5.30983e+06	5.34448e+06	4.80219e+06	4.60699e+06	4.75623e+06	3.31284e+06	3.8767e+06	3.87905e+06	4.81413e+06	4.24129e+06	4.58322e+06	-	-
Hmgp002121	609.18	463.08	608.153	C31H28O13	[M+H]+	Hispidulin-7-O-(6''-O-p-Coumaroyl)Glucoside	Flavonoids	Flavones	-	3	465603	485228	446924	567092	619360	735587	451845	568571	458320	564313	498759	519894	-	-
MWSslk208	301.22	301.22	302.225	C20H30O2	[M-H]-	Kaurenoic Acid	Terpenoids	Ditepenoids	6730-83-2	2	77461.5	66810.6	56346.2	73464.1	65237.8	68574.8	82499.3	62492.2	66607.8	69599	78284.7	77387.8	C11874	ko00904,ko01100,ko01110
Hmyn007168	483.27	255.23	484.28	C22H45O9P	[M-H]-	LysoPG 16:0	Lipids	Glycerol ester	-	3	100228	101293	110085	59583.6	54403.4	52142.8	38088.2	38481.4	36579.1	67066	63990.2	59035.2	-	-
pmn001380	187.1	169.09	188.105	C9H16O4	[M-H]-	Eucommiol	Others	Alcohol compounds	55930-44-4	3	124582	145316	135036	244910	333071	288519	219350	147737	146118	159209	171417	150987	C17878	-
pmb0889	279.23	95.09	278.225	C18H30O2	[M+H]+	Punicic acid (9Z,11E,13Z-octadecatrienoic acid)	Lipids	Free fatty acids	544-72-9	3	2.11756e+06	1.84467e+06	2.6823e+06	1.03719e+07	1.15935e+07	1.10869e+07	7.0737e+06	3.39234e+06	3.19425e+06	5.5375e+06	4.87494e+06	5.1583e+06	C08364	-
Zmzn002575	138.02	108.02	139.027	C6H5NO3	[M-H]-	2-Nitrophenol	Phenolic acids	Phenolic acids	88-75-5	3	347481	325594	266071	354200	343744	382735	234836	208044	224049	270988	300785	305566	C01988	-
MWSHY0088	303.05	169.01	302.043	C15H10O7	[M+H]+	Herbacetin	Flavonoids	Flavonols	527-95-7	3	77001.5	68687.7	84156.2	54981.2	48891.7	54190.9	86991	80886	79539.7	64369.8	62429.8	56797.7	C02806	-
Lmtp005493	275.128	135.08	274.12	C16H18O4	[M+H]+	4,4'-Dihydroxy-3,5-dimethoxybibenzyl*	Phenolic acids	Phenolic acids	39499-96-2	1	3.67096e+06	3.91691e+06	3.26007e+06	4.07645e+06	3.93703e+06	3.87127e+06	4.50552e+06	4.66327e+06	4.18118e+06	4.21602e+06	3.7064e+06	3.97146e+06	C10256	-
Jmwn002117	331.1	153.02	332.111	C14H20O9	[M-H]-	2-(3,4-dihydroxyphenyl)ethanediol 1-O-β-D-glucopyranoside	Phenolic acids	Phenolic acids	-	3	819864	597608	824104	1.14103e+06	1.07412e+06	1.04622e+06	989119	892587	1.0102e+06	1.02535e+06	903991	945828	-	-
Wcdn001606	331.1	153.02	332.111	C14H20O9	[M-H]-	Leonuriside A	Phenolic acids	Phenolic acids	121748-12-7	1	819864	597608	824104	1.14103e+06	1.07412e+06	1.04622e+06	989119	892587	1.0102e+06	1.02535e+06	903991	945828	-	-
mws1433	314.14	177.05	313.131	C18H19NO4	[M+H]+	N-Feruloyltyramine; Moupinamide*	Alkaloids	Phenolamine	66648-43-9	1	3.69307e+06	1.98457e+06	2.36379e+06	2.68219e+06	2.66346e+06	2.23758e+06	3.51217e+06	4.08324e+06	3.86484e+06	2.93415e+06	2.79982e+06	3.17724e+06	C02717	-
Walp008158	346.33	88.08	345.324	C20H43NO3	[M+H]+	2-AminoicoSane-1,5,19-triol	Lipids	Sphingolipids	-	3	1.43685e+06	36194.4	1.56959e+06	36440.2	947491	1.03911e+06	1.43837e+06	31348.6	37601.3	823142	793700	724971	-	-
pmb1912	474.17	327.12	473.166	C20H23N7O7	[M+H]+	10-Formyltetrahydrofolic Acid	Alkaloids	Alkaloids	2800-34-2	3	3.47251e+06	2.70722e+06	3.68577e+06	1.62743e+06	1.81439e+06	1.57637e+06	1.60845e+06	1.59714e+06	1.84624e+06	2.15389e+06	2.02404e+06	1.89198e+06	C00234	ko00670,ko00970,ko01100,ko01200,ko01240
Zbln006394	405.16	243.11	406.163	C21H26O8	[M-H]-	shancigusin F	Others	Stilbene	-	2	27039.1	11957.7	21699.6	34230.6	23222.9	42645.4	105224	108098	111130	48905.3	55108.6	49942.2	-	-
pmd0132	496.34	184.07	495.332	C24H50NO7P	[M+H]+	LysoPC 16:0(2n isomer)	Lipids	LPC	-	1	1.31445e+07	1.21516e+07	1.16464e+07	1.59092e+07	1.53568e+07	1.51751e+07	1.03354e+07	1.1269e+07	1.08099e+07	1.31904e+07	1.24585e+07	1.15839e+07	-	-
Lazn002600	439.16	195.07	440.168	C21H28O10	[M-H]-	Erythro-Guaiacylglycerol-β-threo-syringylglycerol Ether	Lignans and Coumarins	Lignans	1313434-74-0	1	275583	416834	265711	272753	255538	248927	324723	427485	353703	339187	297855	320187	-	-
Wbsp003418	379.14	207.06	378.132	C19H22O8	[M+H]+	Tutin diacetate	Terpenoids	Terpene	21416-52-4	3	1.86415e+06	1.90646e+06	1.79986e+06	2.03464e+06	2.06834e+06	2.06682e+06	1.46836e+06	1.66081e+06	1.8816e+06	1.81195e+06	1.95732e+06	2.06322e+06	-	-
pmf0293	269.29	209.23	270.292	C18H38O	[M-H]-	1-Octadecanol	Lipids	Free fatty acids	112-92-5	3	839030	780438	850497	792646	823339	785840	795403	815440	806488	746974	840379	835038	-	-
Zbln009835	271.1	213.05	272.105	C16H16O4	[M-H]-	2,7-dihydroxy-3,4-dimethoxy-9,10-dihydrophenanthrene	Quinones	PhenAnthraquinones	-	1	250620	234627	191810	2.29624e+06	2.25795e+06	2.38771e+06	926244	1.20968e+06	988850	1.31397e+06	1.17052e+06	1.18308e+06	-	-
Lmsn004797	451.12	167.03	452.132	C21H24O11	[M-H]-	3-Hydroxyphloretin-4'-O-glucoside	Flavonoids	Chalcones	-	2	106478	109410	107085	70966.1	41306.7	51826.6	90199.4	102167	94918.1	84768	86689.2	76572.5	-	-
Lmhp008801	476.28	335.26	475.27	C23H42NO7P	[M+H]+	LysoPE 18:3	Lipids	LPE	-	1	583961	512191	529164	1.53988e+06	1.44019e+06	1.73524e+06	926444	978451	1.00197e+06	1.09633e+06	965093	1.01117e+06	-	-
Zmhn003913	259.1	138.04	260.105	C15H16O4	[M-H]-	Dendrosinen B	Others	Others	-	1	1.76987e+06	1.42779e+06	1.40771e+06	2.03822e+06	1.88061e+06	2.03013e+06	1.67834e+06	1.52563e+06	1.10896e+06	1.74894e+06	1.70522e+06	1.54332e+06	-	-
pmp000021	287.09	203.04	286.084	C16H14O5	[M+H]+	Isooxypeucedanine	Lignans and Coumarins	Coumarins	5058-15-1	2	43625.5	41489.6	40823.7	408688	332938	385878	35334.7	91205.4	41629.4	168009	180834	191410	-	-
pmb0681	403.1	367.08	402.095	C20H18O9	[M+H]+	Apigenin-8-C-Arabinoside*	Flavonoids	Flavones	-	2	2.43861e+07	1.88661e+07	1.85469e+07	2.25444e+07	1.36488e+07	9.77218e+06	1.2764e+07	4.50233e+06	1.03128e+07	1.53365e+07	1.45075e+07	1.34603e+07	-	-
HJN087	433.12	271.06	434.121	C21H22O10	[M-H]-	Naringenin-4'-O-glucoside*	Flavonoids	Flavanones	-	2	55848.3	56129.9	50983.2	70836.1	76293.3	62519.4	39741.7	53497.6	50598.3	45892.5	52049.3	47692.4	-	-
mws0097	357.13	151.04	358.142	C20H22O6	[M-H]-	Pinoresinol*	Lignans and Coumarins	Lignans	487-36-5	3	53773.7	37839.9	36483.3	28569.1	24549.6	23842.2	46288.6	40605.4	34833.7	26280.1	29938.5	27943.1	C05366	ko00999,ko01100,ko01110
Smhn005465	421.11	259.05	422.121	C20H22O10	[M-H]-	Fortuneanoside I	Phenolic acids	Phenolic acids	-	3	94636	97359.8	106101	231971	179213	256448	469261	434902	400416	223240	254402	241972	-	-
Hmqp003435	651.15	271.06	650.148	C29H30O17	[M+H]+	Apigenin-7-O-(2''-O-apiosyl)(6''-Malonyl)glucoside	Flavonoids	Flavones	-	2	1.44598e+06	1.24534e+06	1.12235e+06	2.10722e+06	2.41205e+06	2.37388e+06	821387	905996	804167	1.64168e+06	1.44507e+06	1.50781e+06	C05622	ko00944
pmn001493	225.06	169.03	226.063	C14H10O3	[M-H]-	Dengibsin	Others	Ketone compounds	97915-33-8	1	169480	309546	116060	659669	625974	585257	763635	1.29523e+06	731416	580223	534693	510202	-	-
Hmpp002612	611.16	287.05	610.153	C27H30O16	[M+H]+	Luteolin-7-O-gentiobioside	Flavonoids	Flavones	-	3	2.90744e+06	4937495	5212030	5412645	2.44416e+06	2.36389e+06	4127305	3745290	3769245	2.14601e+06	2.25901e+06	2.44323e+06	-	-
mws0193	190.12	84.08	189.111	C7H15N3O3	[M+H]+	L-Homocitrulline	Amino acids and derivatives	Amino acids and derivatives	1190-49-4	2	360265	400186	344133	326191	314266	342941	377300	379541	402318	360982	316423	340636	C02427	-
Hmqp005412	319.22	319.22	318.219	C20H30O3	[M+H]+	12-Hydroxyabietic Acid	Terpenoids	Ditepenoids	3484-61-5	1	1.39491e+06	1.30578e+06	1.42775e+06	1.79439e+06	1.84914e+06	1.61478e+06	1.68822e+06	1.21966e+06	1.31768e+06	2.42127e+06	2.12682e+06	2.23666e+06	-	-
Zmdp002216	261.14	86.1	260.137	C11H20N2O5	[M+H]+	L-γ-Glutamyl-L-leucine	Amino acids and derivatives	Amino acids and derivatives	2566-39-4	3	28630.4	21135.9	29689.5	83292.8	116976	84559.2	45609.1	48897.6	51429	42957.3	40974.2	46620.1	-	-
Labn002291	461.13	153.02	462.137	C19H26O13	[M-H]-	Rhamnosyl-gentisic acid-5-O-β-D-glucoside	Phenolic acids	Phenolic acids	-	2	37669	52888.1	28655	86147.6	54063.6	92557.9	35252.9	42688.5	45312.8	47223.8	53469.1	48594.9	-	-
Zmsp002859	193.09	105.07	170.094	C9H14O3	[M+Na]+	Comolactone A	Others	Others	-	3	925994	873532	1.10741e+06	1.67316e+06	1.37109e+06	3642680	5.03047e+06	5.00441e+06	4.60796e+06	2.07244e+06	2.23232e+06	2.36569e+06	-	-
mws1094	287.06	259.07	288.063	C15H12O6	[M-H]-	Aromadendrin (Dihydrokaempferol)	Flavonoids	Flavanonols	480-20-6	2	14873.2	12140	10266.9	8428.71	17522.1	16467.7	8780.4	11807.2	6407.72	12510.7	11000.1	12126.1	C00974	ko00941,ko01100,ko01110
Zbqn004681	245.09	203.08	246.1	C13H14N2O3	[M-H]-	N-acetyl-tryptophan	Amino acids and derivatives	Amino acids and derivatives	-	3	978.989	1466.8	2416.68	109042	97065.8	90143.3	2381.66	10027.8	10658.7	32468.5	30956.2	35247.8	-	-
Lcsn002223	387.16	59.01	388.173	C18H28O9	[M-H]-	2-[(1R,2R)-3-oxo-2-[(Z)-5-[3,4,5-trihydroxy-6-(hydroxymethyl)oxan-2-yl]oxypent-2-enyl]cyclopentyl]acetic acid	Lipids	Free fatty acids	-	2	440961	372719	423566	364994	362179	350426	411681	308880	304702	321459	306477	348972	-	-
Lmjp004941	301.07	286.05	300.063	C16H12O6	[M+H]+	3,5,4'-Trihydroxy-7-methoxyflavone (Rhamnocitrin)*	Flavonoids	Flavonols	569-92-6	3	366172	291412	332862	361544	323344	336089	227697	279462	227189	329158	288373	307137	C17059	-
MWSHY0069	301.07	286.05	300.063	C16H12O6	[M+H]+	Hispidulin (5,7,4'-Trihydroxy-6-methoxyflavone)*	Flavonoids	Flavones	1447-88-7	3	366172	291412	332862	361544	323344	336089	227697	279462	227189	329158	288373	307137	C10058	-
Lmzn001582	387.17	207.1	388.173	C18H28O9	[M-H]-	5'-Glucosyloxyjasmanic acid	Phenolic acids	Phenolic acids	-	3	3.38091e+06	3.25159e+06	3.08271e+06	3.14895e+06	2.7752e+06	2.71665e+06	2.20802e+06	2.42256e+06	2.751e+06	2.73112e+06	2.61871e+06	2.9782e+06	-	-
Zbln008310	241.09	182.07	242.094	C15H14O3	[M-H]-	Cannabidihydrophenanthrene	Quinones	PhenAnthraquinones	-	1	25339.6	34903.6	37422.9	285385	236074	248282	144573	140481	165799	167565	160554	146914	-	-
Hmsn002272	327.11	165.05	328.116	C15H20O8	[M-H]-	Demethyl coniferin	Phenolic acids	Phenolic acids	-	1	49662.4	53769.1	30488.5	69914.7	86518.4	75050	60442	61783.4	70245.7	53692.4	61040	59354.5	-	-
mws0609	344.04	150.04	345.047	C10H12N5O7P	[M-H]-	Guanosine 3',5'-cyclic monophosphate	Nucleotides and derivatives	Nucleotides and derivatives	7665-99-8	1	194503	206937	199312	738767	671270	671015	324418	318635	301242	365334	410578	368093	C00942	ko00230,ko01100
Wdbp007358	259.13	151.08	258.126	C16H18O3	[M+H]+	3,5-dihydroxy-2'-methoxy-4-methylbibenzyl	Others	Stilbene	-	2	6.22675e+06	5.69492e+06	5.28831e+06	2.73136e+06	1.99898e+06	2.42509e+06	2.33345e+06	2.96005e+06	2.93262e+06	3.76767e+06	3.99678e+06	3.49755e+06	-	-
Lmdn006025	287.06	125.02	288.063	C15H12O6	[M-H]-	2-Hydroxy-2,3-dihydrogenistein	Flavonoids	Isoflavones	-	3	43299.4	44312.6	49069.5	41961.9	58291.4	34453.8	55213.5	44909	46144.2	37861.3	41491.9	43184	C12631	ko00943,ko01100,ko01110
Zmhn004964	273.11	137.03	274.12	C16H18O4	[M-H]-	3,4-Dihydroxy-5,4'-dimethoxybibenzyl	Others	Stilbene	-	1	1.71106e+07	1.46983e+07	1.40594e+07	1.7359e+07	1.75523e+07	1.76074e+07	1.94349e+07	2.02629e+07	1.88971e+07	1.73656e+07	1.82161e+07	1.59495e+07	-	-
pmb2999	461.11	299.1	462.116	C22H22O11	[M-H]-	Chrysoeriol-5-O-glucoside	Flavonoids	Flavones	-	3	1.37897e+06	1.46864e+06	1.54467e+06	488212	498025	461842	151762	122245	106396	657174	662965	586847	-	-
Zjbn102523	333.15	318.12	334.157	C22H22O3	[M-H]-	arundinan(iso-1)	Others	Others	-	3	12709	15180.4	12267	20374.7	19299.1	18512	19007.8	22573	21519.2	19144.7	17420.7	16865.8	-	-
Zmyn004676	293.21	113.1	294.219	C18H30O3	[M-H]-	17-Hydroxylinolenic acid	Lipids	Free fatty acids	-	1	199130	206046	203602	972416	967190	973130	514887	411477	433127	562349	532284	491957	C16346	ko00592
Latp011219	149.1	121.06	148.088	C10H12O	[M+H]+	3,5-Dimethyl-2,3-dihydrobenzofuran	Others	Others	-	2	1.90524e+06	1.68328e+06	1.39333e+06	1.56625e+06	1.53513e+06	1.13924e+06	1.64515e+06	1.8024e+06	2.24966e+06	1.77515e+06	1.6884e+06	1.55297e+06	-	-
MWS201478	253.12	120.09	252.111	C12H16N2O4	[M+H]+	Phe-Ser	Amino acids and derivatives	Amino acids and derivatives	16053-39-7	1	17040	24423.4	22665.3	153244	154346	119330	46739.6	39733.5	53516.8	69493.2	77048.8	68150.7	-	-
Saln000462	521.17	341.11	522.174	C25H30O12	[M-H]-	7-O-coumaroyl-loganic acid	Terpenoids	Monoterpenoids	-	3	70750.6	61935.5	60279.9	46415.6	28850.8	38453.6	17562.3	16740.4	24669.9	38100.7	33342.7	36451.1	-	-
Zblp002987	421.15	123.04	420.142	C21H24O9	[M+H]+	2,4,4'-Trihydroxydihydrochalcone-4-O-glucoside	Flavonoids	Chalcones	-	2	70702.5	74317.2	50212.6	98274.7	241875	99236.4	115540	117201	126193	92714.6	105378	103146	-	-
Zbsp003971	625.18	445.11	624.169	C28H32O16	[M+H]+	Chrysoeriol-6-C-glucoside-7-O-glucoside	Flavonoids	Flavones	-	1	1.61599e+07	1.45313e+07	1.50582e+07	1.77053e+07	1.46313e+07	1.85164e+07	1.31493e+07	1.19089e+07	1.63611e+07	1.20789e+07	1.37948e+07	1.27061e+07	-	-
Lmtn002796	449.11	287.06	450.116	C21H22O11	[M-H]-	Aromadendrin-7-O-glucoside	Flavonoids	Flavanonols	28189-90-4	3	117648	127016	129260	119020	102180	125309	85973.8	62393.9	106628	116103	130920	130737	-	-
pmb3023	449.11	287.06	450.116	C21H22O11	[M-H]-	Eriodictyol-8-C-glucoside	Flavonoids	Flavanones	1023271-51-3	3	117648	127016	129260	119020	102180	125309	85973.8	62393.9	106628	116103	130920	130737	-	-
ML10181668	130.09	84.08	129.079	C6H11NO2	[M+H]+	Cycloleucine	Amino acids and derivatives	Amino acids and derivatives	52-52-8	1	4.64425e+06	4.59645e+06	4.79861e+06	1.87256e+06	1.84939e+06	1.65913e+06	1.67745e+06	1.67801e+06	1.95648e+06	2.89602e+06	2.63619e+06	2.5457e+06	C03969	-
Lmhp010515	510.36	184.07	509.348	C25H52NO7P	[M+H]+	LysoPC 17:0(2n isomer)*	Lipids	LPC	-	2	101135	97188.6	94556.8	76730.4	70950.2	65743.9	67425.4	64929.9	75461.2	87684	82726.7	76571.8	-	-
Cmbn007148	429.12	429.12	430.126	C22H22O9	[M-H]-	1-O-Feruloyl-3-O-caffeoylglycerol	Phenolic acids	Phenolic acids	-	3	63795	63260.1	63612.7	100380	155607	102477	80298.2	89144.1	81208.6	97776	106108	111966	-	-
Lmcn009539	293.25	293.25	294.256	C19H34O2	[M-H]-	E,E,Z-1,3,12-Nonadecatriene-5,14-diol	Lipids	Free fatty acids	-	2	1.37118e+06	1.19003e+06	1.28696e+06	1.32812e+06	1.20756e+06	1.36308e+06	2.4198e+06	1.36941e+06	1.34752e+06	947603	942569	1.06039e+06	-	-
Hmcp009963	180.14	123.07	180.138	C11H18NO+	[M]+	Candicine	Alkaloids	Phenolamine	6656-13-9	1	1.5531e+06	555466	1.87785e+06	999880	1.00493e+06	1.33748e+06	2.58003e+06	426090	718692	1.19769e+06	1.2355e+06	1.0828e+06	C10575	-
Wchn004015	195.07	150.03	196.074	C10H12O4	[M-H]-	3-Hydroxy-1-(4'-hydroxy-3'-methoxyphenyl)-propan-1-one	Others	Others	-	3	304283	292540	226873	309845	128249	281421	632777	483298	539064	421423	407938	464177	-	-
pmb0374	136.06	119.04	135.054	C5H5N5	[M+H]+	2-Aminopurine	Nucleotides and derivatives	Nucleotides and derivatives	452-06-2	1	2.42075e+06	2.47741e+06	2.70163e+06	2.57472e+06	2.90685e+06	2.73634e+06	1.39981e+06	1.53185e+06	1.49278e+06	2.06602e+06	1.84577e+06	2.09533e+06	-	-
MWSHC20163	255.24	255.24	256.24	C16H32O2	[M-H]-	Cetostearic acid	Lipids	Free fatty acids	-	1	7.84317e+06	6.2717e+06	8.66511e+06	7.69133e+06	7.6228e+06	7.28668e+06	7.44339e+06	6.48555e+06	7.4094e+06	6.47407e+06	7.42126e+06	7.01094e+06	-	-
pmn001394	405.12	243.07	406.126	C20H22O9	[M-H]-	2,3,5,4'-Tetrahydroxystilbene-2-O-glucoside	Others	Stilbene	82373-94-2	2	73587.8	66832.4	66420.3	68508.9	77115.5	74739.9	82432.2	80998.8	88332.9	80904.7	72672.6	71524.8	-	-
MWSmce220	177.04	59.01	178.048	C6H10O6	[M-H]-	D-Glucono-1,5-lactone	Others	Saccharides	90-80-2	3	156490	156132	170090	149657	143882	176521	138537	126913	142493	131732	147006	130151	C00198	ko00030,ko01100,ko01110,ko01200
Lmdn003798	327.14	149.06	328.152	C16H24O7	[M-H]-	Thymoquinol-2-O-β-D-glucoside	Phenolic acids	Phenolic acids	-	2	4125590	1.17749e+06	930118	761166	838250	3509390	3.11438e+06	2.5153e+06	3.2121e+06	1.37142e+06	1.32633e+06	1.19993e+06	-	-
WaYn002313	373.11	193.05	374.121	C16H22O10	[M-H]-	Homosyringic Acid 4'-O-Glucoside	Phenolic acids	Phenolic acids	-	1	9.85683e+06	1.10268e+07	1.0663e+07	1.00551e+07	1.07122e+07	9.65447e+06	8.21569e+06	9.82019e+06	8.62154e+06	8.48811e+06	9.73543e+06	9.12085e+06	-	-
MWS04412	175.12	70.07	174.137	C8H18N2O2	[M+H]+	N(6),N(6)-Dimethyl-L-lysine	Amino acids and derivatives	Amino acids and derivatives	2259-86-1	3	5.61714e+06	4.92038e+06	4.82864e+06	3.72207e+06	3.53919e+06	4.25128e+06	2.64158e+06	2.23634e+06	2.5773e+06	3.92614e+06	3.97093e+06	3.49955e+06	-	-
mws0133	123.06	80.05	122.048	C6H6N2O	[M+H]+	Nicotinamide	Others	Vitamin	98-92-0	1	1.77521e+06	1.44277e+06	1.67706e+06	2.41489e+06	2.40597e+06	2.23738e+06	2.10395e+06	1.83564e+06	1.90601e+06	2.04681e+06	1.85606e+06	1.79769e+06	C00153	ko00760,ko01100,ko01240
Zblp007503	319.15	181.09	318.147	C18H22O5	[M+H]+	Crepidatin (4-Hydroxy-3,3',4',5'-tetramethoxybibenzyl)	Others	Stilbene	-	1	458296	683183	470635	262162	212700	234643	260528	564803	398843	359463	398156	411119	-	-
mws1375	304.15	185.09	303.143	C12H21N3O6	[M+H]+	Nicotianamine	Alkaloids	Alkaloids	34441-14-0	3	8.25127e+06	8.20611e+06	8.55559e+06	5.76298e+06	5.4579e+06	4.55925e+06	2.57331e+06	2.7027e+06	2.9495e+06	5.9135e+06	5.18239e+06	5.37246e+06	C05324	ko00270,ko00999,ko01100,ko01110
Yaap009385	415.21	119.09	414.204	C24H30O6	[M+H]+	Myrtucommulone B	Others	Others	54247-23-3	3	1.53089e+06	1.48901e+06	1.54402e+06	1.56705e+06	1.38645e+06	1.51023e+06	1.67372e+06	1.94034e+06	1.65869e+06	1.01303e+06	961537	881904	-	-
Lcgn000234	339.07	177.02	340.079	C15H16O9	[M-H]-	davidioside C	Phenolic acids	Phenolic acids	-	3	37490.2	31127.1	31730.7	40850	31126	38616.3	38835	34488.2	43802.3	38976	39571.8	44180.9	-	-
MWStz038	625.26	325.11	624.247	C36H36N2O8	[M+H]+	Grossamide	Alkaloids	Phenolamine	80510-06-1	3	72536	94690.8	102504	241499	321348	327485	362026	374270	422170	249524	273133	286664	-	-
pmb2636	335.22	253.18	336.23	C20H32O4	[M-H]-	8,15-Dihydroxy-5,9,11,13-eicosatetraenoic acid	Lipids	Free fatty acids	77667-08-4	3	16834.6	20116.6	17857.4	12837.7	22613.2	14139	21910.4	19029	23774.1	14832.5	15538.9	16995.5	-	-
MWS1933	194.08	119.05	193.074	C10H11NO3	[M+H]+	N-(2-Methylbenzoyl)glycine	Amino acids and derivatives	Amino acids and derivatives	42013-20-7	3	265222	310579	311451	336131	244766	260926	253152	230640	283488	311395	311840	275216	-	-
mws0221	241.03	151.98	240.024	C6H12N2O4S2	[M+H]+	L-Cystine	Amino acids and derivatives	Amino acids and derivatives	56-89-3	3	191237	86701	113884	58468.4	62286.3	72765.4	100185	78374.4	66364.3	87294.8	100379	95847.9	C00491	ko00270,ko01100,ko02010
Wchn003509	359.1	239.06	360.106	C15H20O10	[M-H]-	Syringoyl-D-Glucose	Phenolic acids	Phenolic acids	-	2	966899	968872	940852	1.24972e+06	1.1614e+06	1.3724e+06	453636	432323	479636	934920	812395	864323	-	-
Lmbn001467	158.08	116.07	159.089	C7H13NO3	[M-H]-	5-Acetamidopentanoic Acid	Organic acids	Organic acids	1072-10-2	3	52304.2	41017.4	54445.2	170761	167124	122786	55362.1	63965.7	59192	82149.1	94551.6	87152.4	C03087	ko00310,ko01100
Wahp002483	219.15	131.05	218.143	C13H18N2O	[M+H]+	N-Cis-Cinnamoylputrescine	Alkaloids	Phenolamine	-	3	89514.9	95356.2	135612	416188	464815	468821	256392	85180.3	105600	263006	268751	234871	-	-
Lhcp120314	235.17	179.11	234.162	C15H22O2	[M+H]+	7β-H-9(10)-ene-11,12-Epoxy-8-oxoeremophilane	Terpenoids	Sesquiterpenoids	-	2	3.9529e+06	4.05557e+06	3.76995e+06	3.37584e+06	2.96024e+06	3.21576e+06	3.21492e+06	3.73358e+06	3.46103e+06	3.9558e+06	3.48352e+06	3.52986e+06	-	-
Zmhn004470	273.11	137.03	274.12	C16H18O4	[M-H]-	Gigantol(3,3'-Dihydroxy-5,4'-dimethoxybibenzyl)	Others	Stilbene	67884-30-4	1	2.16834e+06	1.61932e+06	1.43674e+06	1.1306e+06	1.00477e+06	1.00535e+06	865812	1.23388e+06	592056	1.19205e+06	1.10486e+06	1.03407e+06	-	-
Yajn003986	445.21	59.01	446.215	C21H34O10	[M-H]-	Dihydropenstemide	Terpenoids	Monoterpenoids	-	3	1.003e+06	848213	901180	615847	661170	706286	710789	717610	534969	813474	783096	706993	-	-
Wcop005243	311.13	251.11	310.12	C19H18O4	[M+H]+	2-(3-tert-butyl-2-hydroxyphenyl)-2-hydroxyindene-1,3-dione	Terpenoids	Sesquiterpenoids	71313-34-3	3	7213255	4.0749e+06	3.97623e+06	4558495	6.57131e+06	5.7039e+06	1.22734e+07	1.11408e+07	1.22952e+07	7.42576e+06	6.59165e+06	7.52657e+06	-	-
mws1608	447.09	357.06	448.101	C21H20O11	[M-H]-	Luteolin-6-C-glucoside (Isoorientin)	Flavonoids	Flavones	4261-42-1	3	58911.4	53766.1	47341.2	86308.5	77539.2	96272.4	103576	116921	118821	90634.4	79128.5	81903.2	C01821	-
mws0983	326.31	62.06	325.298	C20H39NO2	[M+H]+	N-Oleoylethanolamine	Alkaloids	Alkaloids	111-58-0	3	40148.7	30489.2	31119.1	24380.5	19244.1	22549.5	14786.4	18423.7	19332.3	28089.7	24340.8	26116.4	C20792	-
mws5042	223.11	120.09	222.1	C11H14N2O3	[M+H]+	L-Glycyl-L-phenylalanine*	Amino acids and derivatives	Amino acids and derivatives	721-66-4	1	150630	193586	175891	327596	328741	340555	55126.8	267777	234059	222937	255608	249686	-	-
pme3017	104.07	58.07	103.063	C4H9NO2	[M+H]+	2-Aminoisobutyric acid	Organic acids	Organic acids	62-57-7	2	8.97689e+06	8.33769e+06	8.27134e+06	6.71338e+06	6.88895e+06	7.8493e+06	5.48912e+06	5.57612e+06	5.77088e+06	6.95033e+06	7.0238e+06	6.15492e+06	C03665	-
Lmyp004084	153.13	107.09	152.12	C10H16O	[M+H]+	Perillyl alcohol	Terpenoids	Monoterpenoids	57717-97-2	1	871502	1449005	1247110	1.37664e+06	1.4581e+06	1.71356e+06	2.00579e+06	2120526	2.20255e+06	1.23957e+06	1.1543e+06	1.33279e+06	C22272	-
Lmbn001981	137.02	93.03	138.032	C7H6O3	[M-H]-	2,5-Dihydroxybenzaldehyde	Others	Aldehyde compounds	1194-98-5	1	939276	880328	816290	1.4264e+06	1.31951e+06	1.51948e+06	1.18064e+06	1.46224e+06	1.22626e+06	1.19282e+06	1.07433e+06	1.04218e+06	C05585	ko00350,ko01100
Lmmp002080	193.13	105.03	192.126	C11H16N2O	[M+H]+	N-(4-Aminobutyl)benzamide	Alkaloids	Alkaloids	5692-23-9	2	488041	674217	277734	618338	556767	575634	630914	749970	756755	588418	557856	509627	-	-
NK10246260	162.06	116.05	161.048	C9H7NO2	[M+H]+	2,4-Dihydroxyquinoline	Alkaloids	Quinoline alkaloids	86-95-3	3	269062	271860	298589	382406	309531	370210	215314	303776	286565	320346	277374	297985	C16716	ko00996
mws2118	435.13	167.04	436.137	C21H24O10	[M-H]-	Phloretin-2'-O-glucoside (Phlorizin)	Flavonoids	Chalcones	60-81-1	1	208140	243754	195258	80040.1	83339.6	77559.3	75652.5	74343	92068.8	118481	113821	102800	C01604	ko00941,ko01110
pmp001132	376.31	358.3	376.248	C22H34NO4+	[M]+	N-Isopentenyl-6-hydroxydendroxinium	Alkaloids	Alkaloids	-	3	131727	126850	130662	254882	230342	267148	153463	148736	149866	155515	167691	145197	-	-
MWS20987	174.12	70.07	173.116	C7H15N3O2	[M+H]+	N5-(1-Iminoethyl)-L-ornithine	Amino acids and derivatives	Amino acids and derivatives	36889-13-1	3	84073.2	76970.7	80674.3	109067	105627	108861	91297.1	87192	100617	101239	88334.9	91312.1	-	-
pmn001420	341.09	179.04	342.095	C15H18O9	[M-H]-	1-O-Caffeoyl-β-D-glucose*	Phenolic acids	Phenolic acids	14364-08-0	1	501819	631951	508976	1.05958e+06	1.00725e+06	1.15124e+06	676542	627066	728026	691589	685036	778200	C10433	-
mws1292	565.16	409.09	564.148	C26H28O14	[M+H]+	Isoschaftoside	Flavonoids	Flavones	52012-29-0	3	7.79748e+06	1.00694e+07	9.29653e+06	5.76141e+06	5.53333e+06	6.20331e+06	8.86619e+06	8.74198e+06	9.48572e+06	7.28729e+06	8.02866e+06	8.41462e+06	-	-
mws0628	121.03	92.03	122.037	C7H6O2	[M-H]-	4-Hydroxybenzaldehyde	Others	Aldehyde compounds	123-08-0	1	2.67445e+06	3.04119e+06	3.18395e+06	5.30908e+06	5.50804e+06	5.33839e+06	5.79954e+06	6.50105e+06	6.2815e+06	4.36328e+06	5.01839e+06	4.87442e+06	C00633	ko01100
MWS201437	247.13	86.1	246.122	C10H18N2O5	[M+H]+	Leu-Asp	Amino acids and derivatives	Amino acids and derivatives	32949-40-9	3	232730	228831	232841	672957	534935	571269	321073	328487	342973	343521	350567	305563	-	-
Lmnp002413	595.17	449.11	594.159	C27H30O15	[M+H]+	Luteolin-6-C-glucoside-7-O-rhamnoside	Flavonoids	Flavones	-	3	371933	237000	316369	262757	204725	210182	205370	246851	183180	212946	238911	209523	-	-
Lssp210431	407.19	267.06	406.178	C25H26O5	[M+H]+	Lupinifolin(ISO1)	Lignans and Coumarins	Coumarins	-	3	36783.1	39516.4	54759.1	34449.5	40270.7	41291.5	47891.1	56511.4	49982.4	42925.9	49579.8	47485.2	-	-
pmb2640	199.17	199.17	200.178	C12H24O2	[M-H]-	Dodecanoic acid (Lauric acid)	Lipids	Free fatty acids	143-07-7	1	173428	145432	169697	181807	173317	171656	148800	130834	157108	187098	194886	168802	C02679	ko00061,ko01100,ko01110
pme0075	188.06	128.04	189.064	C7H11NO5	[M-H]-	N-Acetyl-L-glutamic acid	Amino acids and derivatives	Amino acids and derivatives	1188-37-0	3	108491	137956	151183	282435	287249	309501	147518	155643	141356	188148	216802	197238	C00624	ko00220,ko00470,ko01100,ko01110,ko01210,ko01230
Lmdn003756	193.05	135.05	194.058	C10H10O4	[M-H]-	Methyl caffeate	Phenolic acids	Phenolic acids	3843-74-1	2	4.7665e+06	8.49873e+06	5.07929e+06	3.38426e+06	4.05732e+06	4.97538e+06	4.77019e+06	5.76906e+06	7.87054e+06	3.9875e+06	4.56713e+06	4.50208e+06	C10477	-
mws0943	151.05	71.01	152.059	C7H8N2O2	[M-H]-	1,4-Dihydro-1-Methyl-4-oxo-3-pyridinecarboxamide	Alkaloids	Pyridine alkaloids	769-49-3	3	56694.1	82572.7	49994.3	170645	139845	138817	128440	137032	133045	100489	102306	114680	C05843	ko00760,ko01100
Wbtn002952	300.11	138.06	301.116	C13H19NO7	[M-H]-	1-(β-D-Glucopyranosyl)-3-ethyl-4-methyl-1H-pyrrole-2,5-dione	Others	Ketone compounds	-	3	1.18425e+06	1.30818e+06	1.31975e+06	1.23675e+06	1.19096e+06	1.37265e+06	2.70056e+06	2.81531e+06	2.6035e+06	1.65422e+06	1.80294e+06	1.9149e+06	-	-
Wagp002530	177.06	117.03	176.047	C10H8O3	[M+H]+	2-Methoxy-1-benzofuran-5-carbaldehyde	Others	Others	-	3	409601	314860	286849	378769	382691	256451	193323	295955	331142	358634	351313	312145	-	-
Wcjp002598	146.06	91.05	145.053	C9H7NO	[M+H]+	8-hydroxyquinoline	Alkaloids	Quinoline alkaloids	148-24-3	1	1.35177e+06	1.44741e+06	1.40333e+06	1.40757e+07	1.35735e+07	1.36718e+07	904097	872931	959483	5.40572e+06	5.35736e+06	6.09628e+06	C19434	-
Zbqn004590	206.08	164.07	207.089	C11H13NO3	[M-H]-	N-(acetyl)phenylalanine	Amino acids and derivatives	Amino acids and derivatives	-	1	49210.1	48701.2	44143.8	119871	97325.1	132086	108201	91590.2	103288	71730.2	71487.4	62846.7	-	-
Wcdp010708	263.24	81.07	262.23	C18H30O	[M+H]+	Octadeca-2,9,12,15-tetraen-1-ol	Others	Others	-	1	2.17214e+07	2.15622e+07	1.8261e+07	1.46753e+07	7.40069e+06	1.01962e+07	9.39977e+06	1.99086e+07	1.90353e+07	1.33298e+07	1.53835e+07	1.48973e+07	-	-
pmb1562	351.25	147.12	350.246	C21H34O4	[M+H]+	1-Stearidonoyl-Glycerol	Lipids	Glycerol ester	-	1	87914.1	75894.6	80548.7	320886	302145	324777	341592	295421	269857	245699	212425	224860	-	-
Labn005411	521.2	89.02	522.21	C26H34O11	[M-H]-	Urolignoside	Lignans and Coumarins	Lignans	131723-83-6	2	13063.4	16742	19733.3	71690	34089.5	30992.4	42910.8	40754.1	32967.4	29087.6	33317.5	29743.3	-	-
mws0987	161.06	115.05	160.052	C10H8O2	[M+H]+	6-MethylCoumarin	Lignans and Coumarins	Coumarins	92-48-8	2	625267	815653	637285	1.02718e+06	922008	656851	1.02933e+06	1.1664e+06	427595	767413	776675	677136	-	-
pmb2787	293.21	275.2	294.219	C18H30O3	[M-H]-	9-Oxo-10E,12Z-octadecadienoic acid	Lipids	Free fatty acids	54232-59-6	3	13659.2	11261.8	15063.7	46221.7	37796.5	45340	32297.9	32320.8	25318.6	24146.5	27700.3	27376	C14766	ko00591
pmb0490	235.14	147.04	234.137	C13H18N2O2	[M+H]+	p-Coumaroylputrescine	Alkaloids	Phenolamine	34136-53-3	2	232713	208981	232489	209708	207202	227552	203445	218790	198957	224451	212142	245663	C18326	ko00330,ko01100
pma6455	229.01	96.97	230.019	C5H11O8P	[M-H]-	Ribulose-5-phosphate	Others	Saccharides	4151-19-3	3	92756.7	57234.4	66536.6	73796.8	87018.7	57903.9	44860.1	57611.1	56438.4	55843.4	62587.6	54573.8	C00199	ko00030,ko00040,ko00710,ko00740,ko01100,ko01110,ko01200,ko01230,ko01240,ko01250
Wmqn000820	193.09	163.04	194.094	C11H14O3	[M-H]-	Dehydrololiolide	Terpenoids	Terpene	19355-58-9	1	7.47881e+06	9.83518e+06	8.3227e+06	2.20548e+06	5.24764e+06	3.0011e+06	7.72348e+06	1.0434e+07	1.03769e+07	7.60143e+06	8.58573e+06	8.75159e+06	-	-
Zblp008298	289.14	181.09	288.136	C17H20O4	[M+H]+	4-hydroxy-3,3',5-trimethoxylbibenzyl	Others	Stilbene	-	1	4.09672e+06	2.39616e+06	3.70583e+06	2.49667e+06	2.31603e+06	2.89543e+06	2.68635e+06	3.58001e+06	3.00141e+06	2.97134e+06	3.27592e+06	3.44928e+06	-	-
ML10176345	171.03	109.03	172.037	C7H8O5	[M-H]-	3-Dehydroshikimic acid	Organic acids	Organic acids	2922-42-1	3	77926	79203.9	97851.9	112669	37364.6	165069	91865.6	102373	88762.8	84287.4	90475.8	97875.6	C02637	ko00400,ko00999,ko01100,ko01110,ko01230,ko01240
Zmyn005384	299.26	253.26	300.266	C18H36O3	[M-H]-	2R-Hydroxyoctadecanoic Acid*	Lipids	Free fatty acids	26633-48-7	1	134128	50139.3	142409	214588	230550	260947	191059	195245	208050	162259	185177	185398	C03042	-
Smln008909	257.08	239.07	258.089	C15H14O4	[M-H]-	Aloebarbendol	Phenolic acids	Phenolic acids	194145-93-2	2	27144.5	39945.6	31882.9	158318	133355	156348	42152.4	43576.6	51510.4	80264.5	69031.5	74836.3	-	-
pmb0786	180.09	163.06	179.079	C6H13NO5	[M+H]+	D-Glucosamine	Others	Saccharides	3416-24-8	3	646918	661314	695113	680423	928400	651377	793090	720760	662976	596617	693056	660067	C00329	ko00520,ko01100,ko01250
mws1336	138.06	120.04	137.048	C7H7NO2	[M+H]+	4-Aminobenzoic acid	Phenolic acids	Phenolic acids	150-13-0	3	256505	248107	221827	321789	362966	359601	196301	202715	231239	222830	257054	251659	C00568	ko00790,ko01100,ko01240
mws0344	165.04	75.01	166.048	C5H10O6	[M-H]-	D-Xylonic acid	Others	Saccharides	526-91-0	1	540403	465926	496649	455963	470531	475130	258521	263492	288047	509675	491959	439879	C00502	ko00040,ko01100
Wbmn002185	365.06	167.03	366.074	C20H14O7	[M-H]-	6-Hydroxy-4-(4-hydroxy-3-methoxyphenyl)-7-methoxy-naphtho[2,3-c]furan-1,3-dione-1(ISO-1)	Lignans and Coumarins	Lignans	-	1	234936	243267	229867	169167	270940	269202	374714	399444	463357	291315	323116	338382	-	-
Hmlp003068	627.15	303.05	626.148	C27H30O17	[M+H]+	Meratin*	Flavonoids	Flavones	27215-04-9	1	1.41084e+06	1.4956e+06	1.563e+06	1.44642e+06	1.39402e+06	1.14243e+06	343331	261580	285508	968592	1.08641e+06	945132	-	-
Zbjp001957	611.16	287.06	611.161	C27H31O16+	[M]+	Cyanidin-3,5-O-diglucoside (Cyanin)	Flavonoids	Anthocyanidins	2611-67-8	3	4.6134e+06	4.21244e+06	4.49817e+06	1.08108e+06	1.67579e+06	1.74488e+06	4.28006e+06	4.48688e+06	4.5079e+06	3.78153e+06	3.52852e+06	4.10348e+06	C08639	ko00942
mws0972	131.07	85.07	132.079	C6H12O3	[M-H]-	6-Hydroxyhexanoic acid	Organic acids	Organic acids	1191-25-9	3	63911.5	122096	86916.7	113741	131091	110719	86061.1	60203	48735.2	101120	89583.3	103468	C06103	-
Lmhp008589	476.28	335.26	475.27	C23H42NO7P	[M+H]+	LysoPE 18:3(2n isomer)	Lipids	LPE	-	1	1.29131e+06	954569	1.33751e+06	1.07604e+06	1.04885e+06	1.07293e+06	699325	728728	869684	1.20753e+06	1.06639e+06	1.05689e+06	-	-
Zmyn000453	191.02	111.01	192.027	C6H8O7	[M-H]-	Isocitric Acid	Organic acids	Organic acids	320-77-4	1	3.42919e+06	3.57387e+06	3.16088e+06	7.31379e+06	5.93321e+06	6.58271e+06	7.15949e+06	7.44744e+06	6.1999e+06	6.51875e+06	5.84992e+06	5.64547e+06	C00311	ko00020,ko00630,ko01100,ko01110,ko01200,ko01210,ko01230,ko01240
Lahp002664	773.21	449.11	772.206	C33H40O21	[M+H]+	Kaempferol triglucoside*	Flavonoids	Flavonols	-	2	1.00836e+06	648517	465459	127386	144537	167064	396631	401136	381031	268169	311604	284536	-	-
WaYp007548	230.25	62.06	229.241	C14H31NO	[M+H]+	2-Aminotetradecan-1-ol	Lipids	Sphingolipids	-	3	67615.3	51835	84483.2	40720.7	100169	79466.7	88070.5	50866.5	48422.8	63747	58509	68165	-	-
Wcfp002357	413.14	162.04	412.134	C15H20N6O8	[M+H]+	N6-Threonylcarbamoyladenosine	Others	Others	24719-82-2	3	155150	173679	135015	304464	276771	296777	176691	236282	203502	198917	201364	227685	-	-
Zblp001009	272.11	110.06	271.106	C12H17NO6	[M+H]+	3-pyridine-methanol-O-β-D-glucopyranosyl	Alkaloids	Pyridine alkaloids	-	1	2.65725e+06	2.60537e+06	2.71022e+06	5.78857e+06	5.52768e+06	5.67811e+06	5.66267e+06	5.38726e+06	5.82185e+06	4.54434e+06	4.06182e+06	3.94223e+06	-	-
MW0127754	269.08	211.04	270.089	C16H14O4	[M-H]-	(+)-Medicarpin	Flavonoids	Flavones	33983-39-0	3	24454.3	27485.6	23514.7	93603.9	82414.1	77904.8	29877.8	36697.3	25780.2	45242.5	48145.1	52623.5	C01729	-
Zjbn102538	257.08	242.06	258.089	C15H14O4	[M-H]-	4-methoxy-9,10-dihydrophenanthrene-1,2,7-triol	Others	Others	-	2	1.48234e+06	1.11772e+06	1.32169e+06	1.81971e+06	1.76078e+06	1.62545e+06	1.50171e+06	1.5096e+06	971361	1.55603e+06	1.58088e+06	1.37056e+06	-	-
pma6625	405.12	243.06	406.126	C20H22O9	[M-H]-	E-3,4,5'-Trihydroxy-3'-glucosylstilbene	Others	Stilbene	-	3	564432	555534	559763	201815	165100	406274	1.01029e+06	922018	847616	669200	576867	605378	-	-
Zjtp092405	289.14	151.07	288.136	C17H20O4	[M+H]+	3'-hydroxy-3,4,5'-trimethoxybibenzyl*	Others	Stilbene	-	3	3.30546e+06	3.64944e+06	2.54479e+06	675243	576428	654927	700504	1.10078e+06	816306	1.5567e+06	1.34761e+06	1.5285e+06	-	-
Qagp003587	219.15	131.05	218.142	C13H18N2O	[M+H]+	N-Monocinnamoylputrescine*	Alkaloids	Phenolamine	-	2	513694	458257	527969	699301	911031	780360	1.09922e+06	502426	1.00092e+06	608367	578907	672080	-	-
WaYn011606	568.36	269.25	569.369	C27H56NO9P	[M-H]-	1-(2,3-dihydroxypropoxy)-3-(((2-(dimethylamino)ethoxy)(hydroxy)phosphoryl)oxy)propan-2-yl heptadecanoate	Lipids	LPE	-	1	4657.72	5323.18	4795.52	7398.72	4343.58	4742.25	4957.29	7203.33	3864.39	4412.7	4073.51	4751.96	-	-
Zmgn000173	149.05	75.01	150.053	C5H10O5	[M-H]-	D-Ribose	Others	Saccharides	50-69-1	3	85680.9	87987.3	96288.6	74064.6	88445.5	146296	74095.3	64944	87551.7	82024.3	85212.9	94926.1	C00121	ko00030,ko01100,ko02010
Lmhp008337	426.26	285.24	425.254	C19H40NO7P	[M+H]+	LysoPE 14:0(2n isomer)*	Lipids	LPE	-	1	1.78321e+06	1.93184e+06	1.94136e+06	2.32975e+06	2.25096e+06	2.63323e+06	2.07246e+06	2.36663e+06	2.17255e+06	2.29165e+06	1.96532e+06	2.16751e+06	-	-
Zblp007393	275.13	167.07	274.12	C16H18O4	[M+H]+	Batatasin II (2,3-Dihydroxy-4,5-dimethoxybibenzyl)	Others	Stilbene	39354-56-8	1	3.50229e+06	3.35745e+06	3.1706e+06	3.83296e+06	4.01728e+06	4.27627e+06	4.86289e+06	4.93256e+06	4.1863e+06	4.351e+06	3.82441e+06	4.41228e+06	-	-
pmp001245	280.15	221.08	280.154	C15H22NO4+	[M]+	Feruloylcholine	Alkaloids	Phenolamine	85927-25-9	3	746200	792361	606346	370674	345398	490105	886582	974742	911386	779353	679171	689179	-	-
Yaln003363	677.24	515.19	678.252	C33H42O15	[M-H]-	11-Hydroxyazadirachtin B	Terpenoids	Triterpene	-	3	17874	18076	33529.5	44201	41390.5	39385.8	45081.8	35041.3	38514.7	32737.5	31042.7	28073.1	-	-
Lhhp120801	345.16	137.09	344.147	C16H24O8	[M+H]+	illicinolide A	Terpenoids	Sesquiterpenoids	-	2	160238	150085	75877.9	109175	234932	146888	115050	217495	101179	133280	155498	146997	-	-
mws2367	299.11	119.05	300.121	C14H20O7	[M-H]-	Salidroside	Phenolic acids	Phenolic acids	10338-51-9	1	334331	400812	305834	84442.2	82642.7	83096.3	629771	723843	587767	327855	325320	372260	C06046	ko00350,ko01100
Zasn006438	445.21	313.16	446.215	C21H34O10	[M-H]-	Pinen-10-yl vicianoside	Terpenoids	Terpene	88623-94-3	3	43057.5	39545.9	36790.9	31992.9	23212.8	34039.1	8148.51	12424.3	11400.3	21963.7	19397.7	19142.2	-	-
mws0371	327.23	283.24	328.24	C22H32O2	[M-H]-	Cis-4,7,10,13,16,19-Docosahexaenoic Acid	Lipids	Free fatty acids	6217-54-5	3	2415.23	2129.53	2996.52	3773.22	4139.4	5615.23	3319.8	3642.63	2565.49	3651.28	3200.58	3200.98	C06429	ko01040
pmp001227	193.12	105.04	192.115	C12H16O2	[M+H]+	Senkyunolide A	Others	Lactones	63038-10-8	2	954648	680716	779226	1.04259e+06	1.06345e+06	1.08556e+06	849260	954597	764920	935998	910069	1.05107e+06	C17853	-
MWSmce001	181.05	107.05	180.042	C9H8O4	[M+H]+	5-Acetylsalicylic acid	Phenolic acids	Phenolic acids	13110-96-8	3	141151	122439	158543	178929	83365	202178	164965	188731	87103.3	177243	153318	174453	-	-
WaYp007695	334.3	242.25	333.288	C18H39NO4	[M+H]+	2-Aminooctadecane-1,16,18,18-tetraol	Lipids	Sphingolipids	-	2	402086	396397	423522	358314	660367	536030	612806	222005	242306	415639	401777	357306	-	-
Rfmb087	311.22	293.21	312.23	C18H32O4	[M-H]-	9-Hydroxy-13-oxo-10-octadecenoic Acid	Lipids	Free fatty acids	-	3	27327	21205.5	29586	356925	659770	482295	327341	91754	114458	92845.9	85481	99941	-	-
Hmcp000405	144.14	84.08	143.131	C8H17NO	[M+H]+	Dihydroisopelletierine	Alkaloids	Piperidine alkaloids	-	2	228903	211820	221993	322827	335169	272254	736748	787249	757044	353760	413749	388564	-	-
Wbjp001169	221.09	130.06	220.085	C11H12N2O3	[M+H]+	o-Carboxy-5-hydroxytryptamine	Alkaloids	Alkaloids	-	1	344194	323667	311571	708917	722959	729156	303341	315823	298768	463089	400732	411848	-	-
pmp001281	522.36	184.07	521.348	C26H52NO7P	[M+H]+	LysoPC 18:1	Lipids	LPC	-	1	1.43883e+06	1.60381e+06	1.39459e+06	3.00405e+06	2.84793e+06	2.82802e+06	1.29752e+06	1.44488e+06	1.36087e+06	2.13469e+06	1.86361e+06	1.87454e+06	-	-
Hmsn003721	531.33	531.33	532.34	C31H48O7	[M-H]-	2,3,23-Trihydroxyolean-12-ene-28,29-dioic acid 29-methyl ester (Phytolaccagenin)	Terpenoids	Triterpene	1802-12-6	2	24923	25608.2	27046.3	45904.4	36709.9	36970	48108.5	58675.5	60031.3	42092.5	39790.8	35993.2	-	-
mws4052	102.06	56.05	101.048	C4H7NO2	[M+H]+	1-Aminocyclopropane-1-carboxylic acid	Organic acids	Organic acids	22059-21-8	3	814873	747831	826026	569096	703174	519388	405367	444247	464243	644026	589037	550948	C01234	ko00270,ko01100,ko01110
pmb2855	307.11	145.06	308.122	C11H20N2O8	[M-H]-	L-Glutamine-O-glycoside	Amino acids and derivatives	Amino acids and derivatives	-	3	112691	99111.8	87897.8	58503.5	57036.1	57953.4	64548.9	66575.4	71701.2	58564.3	53492.8	62647.5	-	-
zjbp120812	425.22	365.19	424.21	C22H32O8	[M+H]+	Scutebarbolide C	Terpenoids	Ditepenoids	-	3	1.73499e+07	1.82465e+07	1.90665e+07	1.52215e+07	1.34193e+07	1.50847e+07	1.59567e+07	1.71788e+07	1.87938e+07	1.62968e+07	1.90542e+07	1.81387e+07	-	-
Waln011009	578.34	279.23	579.354	C28H54NO9P	[M-H]-	2-(2,3-dihydroxypropoxy)-3-(((2-(dimethylamino)ethoxy)(hydroxy)phosphoryl)oxy)propyl (11Z,14Z)-octadeca-11,14-dienoate	Lipids	LPE	-	1	917283	1.52222e+06	1.34485e+06	644922	499418	553934	532934	357181	575147	875492	1.02546e+06	960085	-	-
Zbsn004665	431.1	311.05	432.106	C21H20O10	[M-H]-	Apigenin-8-C-Glucoside (Vitexin)*	Flavonoids	Flavones	3681-93-4	1	884583	1.01108e+06	1.072e+06	802055	792987	755582	1.61931e+06	2.17523e+06	1.83202e+06	1.27609e+06	1.32449e+06	1.13524e+06	C01460	ko00941,ko00944
Zjbn102516	243.1	227.07	244.11	C15H16O3	[M-H]-	3,3'-Dihydroxy-5-methoxybibenzyl	Others	Stilbene	-	1	156949	164682	173037	315927	284912	267376	277435	383222	258657	259894	270858	231831	-	-
mws0425	129.02	85.03	130.027	C5H6O4	[M-H]-	Citraconic acid	Organic acids	Organic acids	498-23-7	3	365566	589536	361813	3.27025e+06	3.46992e+06	2.93366e+06	1.65144e+06	989149	1.61915e+06	1.61636e+06	1.87994e+06	1.83352e+06	C02226	ko00290,ko00660,ko01100,ko01210
Lhyp111012	301.03	273.04	300.027	C15H8O7	[M+H]+	Demethylwedelolactone(iso-01)	Others	Others	-	3	1.30036e+07	1.37646e+07	1.24154e+07	8.5722e+06	1.00695e+07	9.88726e+06	3.4637e+06	3.5253e+06	3.61915e+06	9.46414e+06	8.50191e+06	9.95614e+06	-	-
Yalp003517	249.11	159.08	248.105	C14H16O4	[M+H]+	30-Hydroxyfraxinellone	Terpenoids	Sesquiterpenoids	-	3	6089175	4226830	5991835	7.84856e+06	7.96443e+06	6.85481e+06	1.12998e+07	1.15512e+07	1.1425e+07	7.77497e+06	8.4519e+06	7.21019e+06	-	-
pmf0348	187.13	97.06	188.141	C10H20O3	[M-H]-	2,6-Dimethyl-7-octene-2,3,6-triol	Others	Alcohol compounds	73815-21-1	3	177749	210165	185348	365713	502426	419506	308599	199632	197988	233703	255603	218182	-	-
pmn001681	165.09	149.06	166.099	C10H14O2	[M-H]-	1-(4-Methoxyphenyl)-1-propanol	Phenolic acids	Phenolic acids	5349-60-0	2	475829	428503	443360	621176	593934	550665	466472	694647	510132	479597	438021	514074	-	-
Lmqp002761	313.14	151.08	312.136	C19H20O4	[M+H]+	Alnusonol	Phenolic acids	Phenolic acids	52330-12-8	2	508601	496771	576661	445205	382507	427453	552512	477106	510393	492440	515536	440302	-	-
pme1474	298.1	136.06	297.09	C11H15N5O3S	[M+H]+	5'-Deoxy-5'-(methylthio)adenosine	Nucleotides and derivatives	Nucleotides and derivatives	2457-80-9	1	775289	665116	780570	528034	476850	551647	776580	708964	791260	615803	697700	717933	C00170	ko00270,ko00908,ko01100
Wbmp007967	365.27	365.27	364.261	C22H36O4	[M+H]+	Vitexifolin F	Terpenoids	Ditepenoids	-	2	9.21304e+06	9.09605e+06	9.53094e+06	7.46617e+06	5.17229e+06	5.83802e+06	9.74187e+06	9.13228e+06	7.99397e+06	8.71068e+06	8.28217e+06	9.66963e+06	-	-
Lmqn000780	606.08	384.98	607.082	C17H27N3O17P2	[M-H]-	Uridine 5'-diphospho-N-acetylglucosamine	Nucleotides and derivatives	Nucleotides and derivatives	528-04-1	2	199487	176607	165123	166557	183721	189379	109412	111300	94120.9	131948	152063	152097	C00043	ko00520,ko00524,ko01100,ko01250
Zbln010536	271.1	213.06	272.105	C16H16O4	[M-H]-	4,7-dihydroxy-2,3-methylenedioxy-9,10-dihydrophenanthrene*	Quinones	PhenAnthraquinones	-	1	52577.9	47835.3	60301.1	40312	41319.9	32365.4	41748.8	44788.5	38252.5	43384.5	42687.2	37360.4	-	-
Cmsp007228	303.09	167.03	302.079	C16H14O6	[M+H]+	7-O-Methyleriodictyol	Flavonoids	Flavanols	51857-11-5	3	164245	157039	160679	228086	190556	213125	122100	135098	112824	195365	170853	170264	-	-
MWSmce415	315.09	282.06	314.079	C17H14O6	[M+H]+	Cirsimaritin (4',5-dihydroxy-6,7-dimethoxyflavone)*	Flavonoids	Flavones	6601-62-3	3	37535.2	73096.6	47044.4	20260.1	43843.9	43460.1	32787.9	26690.2	29792.8	40461.7	42920.9	36566.6	C17785	-
pmf0472	565.16	271.06	564.148	C26H28O14	[M+H]+	Apigenin-7-O-(2''-apiosyl)glucoside (Apiin)*	Flavonoids	Flavones	26544-34-3	2	973379	1.02903e+06	1.05453e+06	845150	853911	941040	620876	576926	546734	674663	756079	790243	C04858	ko00944
mws1068	285.04	151	286.048	C15H10O6	[M-H]-	Kaempferol (3,5,7,4'-Tetrahydroxyflavone)	Flavonoids	Flavonols	520-18-3	3	13407.9	10187.1	8008.03	9069.24	7248.23	10710.1	6795.13	10138.3	9767.55	9593.93	8870.61	8169.52	C05903	ko00941,ko00944,ko01100,ko01110
Hajp007218	301.07	286.05	300.063	C16H12O6	[M+H]+	5,7,3',5'-tetrahydroxy-6-methylfavanone*	Flavonoids	Flavones	-	3	369195	332732	319530	386587	303858	296247	237425	221918	200705	284558	322311	332122	-	-
MWSHC20110	301.07	286.05	300.063	C16H12O6	[M+H]+	8-Methoxyapigenin	Flavonoids	Flavones	57096-02-3	3	369195	332732	319530	386587	303858	296247	237425	221918	200705	284558	322311	332122	-	-
Zjbn102535	271.1	256.07	272.105	C16H16O4	[M-H]-	1,7-dihydroxy-2,5-dimethoxy-9,10-dihydrophenanthrene	Others	Others	-	1	1.12569e+06	1.33999e+06	922179	1.37686e+07	1.28854e+07	1.19589e+07	5.32129e+06	6.72859e+06	5.18757e+06	7.15708e+06	6.80695e+06	6.10279e+06	-	-
Zmpn002553	339.07	177.02	340.079	C15H16O9	[M-H]-	Cichoriin*	Lignans and Coumarins	Coumarins	531-58-8	1	446562	495844	520457	397847	366917	400492	405397	444884	440782	418820	417667	479229	C09206	-
Zmcp002666	627.14	303.05	626.148	C27H30O17	[M+H]+	Quercetin-3,7-Di-O-glucoside*	Flavonoids	Flavonols	-	1	1.54653e+06	1.45104e+06	1.07702e+06	1.29269e+06	1.33933e+06	608156	223681	322214	311485	935574	1.09274e+06	982671	-	-
pmb0998	364.07	152.06	363.058	C10H14N5O8P	[M+H]+	Guanosine 5'-monophosphate	Nucleotides and derivatives	Nucleotides and derivatives	85-32-5	3	118800	110958	146221	106786	135515	104178	94065.2	104071	118689	103653	106520	91318	C00144	ko00230,ko01100,ko01232
Zbln010960	271.1	213.06	272.105	C16H16O4	[M-H]-	2,7-Dihydroxy-3,5-dimethoxy-9,10-dihydrophenanthrene	Others	Others	108853-10-7	1	21654.6	11813.5	16563.3	11168.5	17030.5	10132	12189.8	9619.64	9202.23	11745.3	10467.9	10090.6	-	-
Lmhp010908	536.37	184.07	535.364	C27H54NO7P	[M+H]+	LysoPC 19:1	Lipids	LPC	-	3	18517.8	30198.3	24881.9	25772.6	14331.4	23398.6	22562.4	19580	18131.1	31044.5	30533.6	26703	-	-
Zmmp001429	189.13	86.1	188.116	C8H16N2O3	[M+H]+	Glycyl-L-leucine	Amino acids and derivatives	Amino acids and derivatives	-	3	65982.2	59963.4	62640.1	96898.7	123946	110950	64463.7	67673.2	73816.3	75939.8	64578.7	70617.4	-	-
mws0282	203.08	116.05	204.09	C11H12N2O2	[M-H]-	L-Tryptophan	Amino acids and derivatives	Amino acids and derivatives	73-22-3	1	692725	755613	697265	8.31181e+06	7.12644e+06	8.55145e+06	444868	472449	408600	2.79775e+06	3.1818e+06	3.26464e+06	C00078	ko00260,ko00380,ko00400,ko00901,ko00966,ko00970,ko00996,ko00999,ko01100,ko01110,ko01210,ko01230,ko01240
mws1423	213.09	122.04	214.099	C14H14O2	[M-H]-	Dihydropinosylvin	Phenolic acids	Phenolic acids	14531-52-3	3	15173.7	24189.1	7681.18	18224.8	22610.7	18769.3	14480.3	20654.2	11621.9	16947.2	17219.3	19586.7	C10254	-
Sazp003601	387.17	207.11	388.173	C18H28O9	[M-H]-	Tuberonic acid glucoside	Organic acids	Organic acids	120399-24-8	2	3.24635e+06	2.71565e+06	2.95064e+06	3.02412e+06	2.63777e+06	2.89954e+06	2.461e+06	2.2312e+06	2.20625e+06	2.63253e+06	3.06607e+06	3.00874e+06	-	-
Qmqp102536	265.14	201.13	264.136	C15H20O4	[M+H]+	Ridentin	Terpenoids	Sesquiterpenoids	28148-84-7	3	23340	12957.9	18009.1	18665	34749.7	20093.2	21675	53350	20022.8	35001.7	29847.7	31675	C09540	-
Lakn002786	417.11	152.01	418.111	C17H22O12	[M-H]-	Protocatechuic acid xylosyl xyloside	Phenolic acids	Phenolic acids	-	1	869027	974086	910892	454339	550656	514084	1.32522e+06	1.17085e+06	1.23045e+06	871323	740322	804861	-	-
Wbtn006715	301.04	151	302.043	C15H10O7	[M-H]-	1,2,4,5,8-pentahydroxy-6-methylanthracene-9,10-dione	Flavonoids	Other Flavonoids	-	1	364885	380967	342902	1.13129e+06	1.27974e+06	1.20961e+06	247383	290744	273103	502302	500940	575815	-	-
mws1333	341.11	113.02	342.116	C12H22O11	[M-H]-	Melibiose	Others	Saccharides	585-99-9	3	1.68863e+07	1.6509e+07	1.5744e+07	9.39482e+06	8.35331e+06	8.74176e+06	1.02193e+07	1.13154e+07	1.04508e+07	1.34161e+07	1.19999e+07	1.41025e+07	C05402	ko00052,ko01100,ko02010
MWSslk257	324.06	112.05	323.052	C9H14N3O8P	[M+H]+	Cytidine 5'-monophosphate(Cytidylic acid)	Nucleotides and derivatives	Nucleotides and derivatives	63-37-6	3	190461	279002	315230	266097	266132	271554	196875	207960	232766	270744	303904	260520	C00055	ko00240,ko01100,ko01232
pmb2260	480.31	184.07	479.301	C23H46NO7P	[M+H]+	LysoPC 15:1	Lipids	LPC	-	2	50133	38460.1	42776.8	31724.3	40335.7	45395.3	33492.8	32053.3	37629.3	42592.6	50161.5	46603.3	-	-
pmc1990	299.09	119.05	300.1	C17H16O5	[M-H]-	4'-Hydroxy-5,7-dimethoxyflavanone	Flavonoids	Flavanones	-	3	114959	106408	106397	116166	109056	106809	151307	156751	157040	100633	94784.3	111229	-	-
pma2987	142.1	124.09	141.09	C6H11N3O	[M+H]+	Histidinol	Alkaloids	Alkaloids	501-28-0	3	9.98527e+06	1.00671e+07	9.25809e+06	1.88931e+07	1.68157e+07	1.41713e+07	1.87966e+07	1.49017e+07	1.72422e+07	1.19643e+07	1.31185e+07	1.40941e+07	C00860	ko00340,ko01100,ko01110,ko01230
mws0236	124.01	79.96	125.015	C2H7NO3S	[M-H]-	2-Aminoethanesulfonic acid	Organic acids	Organic acids	107-35-7	3	357549	149899	129492	479650	604247	389534	162719	113891	113714	292355	261674	249987	C00245	ko00430,ko00920,ko01100,ko02010
mws0884	328.05	134.05	329.053	C10H12N5O6P	[M-H]-	Cyclic 3',5'-Adenylic acid	Nucleotides and derivatives	Nucleotides and derivatives	60-92-4	2	210906	208175	230226	1.10047e+06	1.00381e+06	1.08593e+06	501082	445214	535347	474388	558245	530267	C00575	ko00230,ko01100
MWSHY0136	449.11	287.06	448.101	C21H20O11	[M+H]+	Kaempferol-3-O-glucoside (Astragalin)	Flavonoids	Flavonols	480-10-4	3	8.88713e+06	2.06512e+06	7.62099e+06	558361	536974	630654	126345	157925	199520	3.39858e+06	3.36016e+06	2.92218e+06	C12249	ko00944,ko01110
Lmxp000429	198.12	95.06	197.116	C9H15N3O2	[M+H]+	Hercynine	Alkaloids	Alkaloids	534-30-5	2	8.12437e+06	8.30102e+06	7.49043e+06	4.32039e+06	3.76705e+06	3.38477e+06	2.95275e+06	3.29623e+06	3.32137e+06	5.0565e+06	5.23664e+06	5.898e+06	-	-
pmp001270	494.32	184.07	493.317	C24H48NO7P	[M+H]+	LysoPC 16:1*	Lipids	LPC	76790-27-7	1	80960.3	97332.2	103815	122090	98584.5	98474.3	50215.8	42143	59845.8	92823.7	79672.7	91450.2	-	-
pme3285	275.09	139.04	274.084	C15H14O5	[M+H]+	Afzelechin (3,5,7,4'-Tetrahydroxyflavan)	Flavonoids	Flavanols	2545-00-8	3	77568.4	50411.3	63980.6	71442.8	74326.2	57545.6	80352.8	76273.9	45888	60107.1	56865.2	51024.5	C09320	ko00941,ko01110
MWSHC2062	355.1	193.05	356.111	C16H20O9	[M-H]-	Ferulic β-glucoside	Phenolic acids	Phenolic acids	14364-12-6	3	89131.7	85598.6	127477	84103.3	98766.7	99342.2	89198.7	83162.3	111891	116014	102586	99646.4	-	-
Lmqn003292	355.1	193.05	356.111	C16H20O9	[M-H]-	4,5,8-Trihydroxy-α-tetralone-5-O-glucoside	Quinones	Quinones	-	3	89131.7	85598.6	127477	84103.3	98766.7	99342.2	89198.7	83162.3	111891	116014	102586	99646.4	-	-
Zmtn001624	188.04	144.05	189.043	C10H7NO3	[M-H]-	N-Acetylisatin	Alkaloids	Plumerane	574-17-4	3	38668.2	45861.9	40079.5	51704.4	24257.3	50798.2	70732	74965.2	58995.4	58227	49388.7	53520.7	C02172	ko00380
pmb1466	511.12	331.08	510.116	C26H22O11	[M+H]+	Tricin-4'-O-syringic acid	Flavonoids	Flavones	-	3	33764.3	20216.8	37166.5	9761.68	27315.2	28170	33634.1	38813	37317.7	39235.3	36127.1	33273	-	-
Qmyp101334	293.21	151.11	292.204	C18H28O3	[M+H]+	JiangxiBaiyingsu I	Terpenoids	Sesquiterpenoids	-	2	86437	65273.1	80265.4	297282	272095	322810	126427	138303	147675	162114	191253	178369	-	-
pme1109	152.06	135.03	151.049	C5H5N5O	[M+H]+	Guanine	Nucleotides and derivatives	Nucleotides and derivatives	73-40-5	1	247123	291871	269698	28685078	2.51703e+07	2.60008e+07	1.09646e+06	1.22177e+06	986283	9.34835e+06	9.69678e+06	8.25743e+06	C00242	ko00230,ko01100,ko01232
pmb2922	565.05	323.03	566.055	C15H24N2O17P2	[M-H]-	Uridine 5'-diphospho-D-glucose	Nucleotides and derivatives	Nucleotides and derivatives	133-89-1	1	4.55009e+06	4.10579e+06	4.30066e+06	4.19327e+06	4.35104e+06	3.72799e+06	2.59817e+06	2.81031e+06	2.73773e+06	3.53967e+06	3.60681e+06	4.10662e+06	C00029	ko00040,ko00052,ko00053,ko00500,ko00520,ko00524,ko00561,ko00908,ko01100,ko01110,ko01240,ko01250
WaYn005928	583.22	195.07	584.226	C31H36O11	[M-H]-	Buddlenol B	Lignans and Coumarins	Lignans	97399-80-9	1	182808	125269	69435.4	84807	75481.9	46258.8	80152.8	81102.3	181853	71856	84673.4	80604.2	-	-
Zjhp090602	287.09	167.03	286.084	C16H14O5	[M+H]+	5,7-dihydroxy-3-(4'-hydroxybenzyl)-chroman-4-one(iso-2)	Flavonoids	Other Flavonoids	-	3	91563.6	86035	98819.8	122625	133794	104262	78801.1	25968	57459.9	80722.1	83572.4	94291.1	-	-
MWSmce548	118.09	58.07	117.079	C5H11NO2	[M+H]+	Betaine	Alkaloids	Alkaloids	107-43-7	2	981091	954906	912154	1.11368e+06	1.03014e+06	995709	463347	533206	596791	889783	923747	784911	C00719	ko00260,ko01100,ko02010
Lmyn003971	521.2	359.15	522.21	C26H34O11	[M-H]-	Dihydrodehydrodiconiferyl alcohol-4-O-glucoside	Lignans and Coumarins	Lignans	-	2	130177	84640.2	52809.4	165579	146411	180277	370130	364535	357502	189018	163594	190606	-	-
Zmjp000182	189.13	70.07	188.127	C7H16N4O2	[M+H]+	N-Monomethyl-L-arginine*	Amino acids and derivatives	Amino acids and derivatives	17035-90-4	1	310064	320818	323574	187039	292735	293203	229196	198979	217830	286931	272487	242984	C03884	-
Zmyn006664	435.2	273.15	436.21	C23H32O8	[M-H]-	3,5-bis(3-methylbut-2-en-1-yl)-4-((3,4,5,6-tetrahydroxytetrahydro-2H-pyran-2-yl)methoxy)benzoic acid	Phenolic acids	Phenolic acids	-	2	34426.1	42641.4	34553.1	50352.2	60522.4	71446.4	56446.9	60044.9	52026.8	59780	53477.7	50853.3	-	-
MWS1875	143.05	115.05	144.058	C10H8O	[M-H]-	2-Naphthol*	Phenolic acids	Phenolic acids	135-19-3	3	42803.5	47824	45860.2	49485.6	46639.7	51475.7	45862	55229.8	58841.2	43326.3	50460.6	44318.2	C11713	-
Lmmn001294	331.1	153.02	332.111	C14H20O9	[M-H]-	Koaburaside	Phenolic acids	Phenolic acids	41653-73-0	1	2.97317e+06	2.76973e+06	2.8063e+06	4.60384e+06	4.64363e+06	4.74356e+06	3.47881e+06	3.27651e+06	3.54688e+06	3.50793e+06	3.98915e+06	3.42105e+06	-	-
pmf0139	179.06	59.01	180.063	C6H12O6	[M-H]-	D-Galactose*	Others	Saccharides	59-23-4	1	7.42029e+06	8.26665e+06	8.34767e+06	3.83457e+06	3.19832e+06	3.72874e+06	4.34399e+06	4.17171e+06	4.58542e+06	5.34157e+06	6.05674e+06	5.1839e+06	C00124	ko00052,ko01100
pme3388	189.13	144.1	188.127	C7H16N4O2	[M+H]+	Homoarginine	Amino acids and derivatives	Amino acids and derivatives	156-86-5	3	200813	204007	95782.5	148873	143564	139384	154435	131135	108365	162030	163685	140227	C01924	-
Wagp001741	429.19	267.14	428.18	C19H28N2O9	[M+H]+	N-(gamma-L-glutamyl)tyramine O-glucoside	Alkaloids	Phenolamine	-	2	127795	131816	117117	70587.4	99825.7	111030	103091	148262	114450	89291.2	101086	105380	-	-
MWS4295	299.26	253.25	300.266	C18H36O3	[M-H]-	DL-2-hydroxystearic acid*	Lipids	Free fatty acids	629-22-1	1	127642	123574	135348	244515	268396	273981	204693	209201	214507	170051	184048	201391	-	-
Zmhn004017	289.11	138.03	290.115	C16H18O5	[M-H]-	Dendrocandin C	Others	Stilbene	-	1	7.7677e+06	6.53491e+06	5.4637e+06	4.72697e+06	4.87111e+06	5.06351e+06	6.41152e+06	7.91285e+06	4.28975e+06	5.23241e+06	5.50706e+06	6.16247e+06	-	-
Wayn000341	293.1	131.05	294.107	C10H18N2O8	[M-H]-	N-(1-Deoxy-1-fructosyl)Asparagine	Nucleotides and derivatives	Nucleotides and derivatives	-	3	13340	8228.52	20668.2	20928.9	8104.81	12956.2	15682.1	5437.34	12486.8	15392.1	13813.7	13046.7	-	-
pma0680	484.24	220.1	483.237	C26H33N3O6	[M+H]+	N1-Caffeoyl-N10-Feruloylspermidine	Alkaloids	Phenolamine	-	3	182522	145365	164439	10005	6747.06	7409.36	2579.82	3340	5005	55485.8	65757.9	60247.8	-	-
Yalp005912	807.34	775.32	806.336	C40H54O17	[M+H]+	Swietenialide D	Terpenoids	Triterpene	-	3	1.44181e+06	1.88635e+06	1.57993e+06	1.0521e+06	1.08558e+06	1.02295e+06	497858	455752	565174	767474	910269	838383	-	-
pmb0587	639.16	477	638.148	C28H30O17	[M+H]+	Chrysoeriol-7-O-(2''-O-glucuronyl)glucoside	Flavonoids	Flavones	-	3	1.05218e+06	1.50761e+06	1.3791e+06	1.54631e+06	1.35809e+06	1.6137e+06	1.46596e+06	1.4924e+06	1.85662e+06	1.38949e+06	1.63994e+06	1.58203e+06	-	-
pmf0470	132.07	86.06	131.058	C5H9NO3	[M+H]+	cis-4-Hydroxy-D-proline*	Amino acids and derivatives	Amino acids and derivatives	2584-71-6	3	821229	673329	722476	581235	336826	304452	293146	337853	555749	466142	410955	485715	C03440	ko00470,ko01100
Wbtn006810	287.05	135.04	288.063	C15H12O6	[M-H]-	6,7-dihydroxy-1,3-dimethoxyxanthen-9-one	Flavonoids	Other Flavonoids	-	3	338210	255826	295408	681155	669257	685066	460639	459417	340231	418865	485797	489221	-	-
MWS1882	132.03	88.04	133.037	C4H7NO4	[M-H]-	Iminodiacetic acid	Organic acids	Organic acids	142-73-4	3	616337	643622	611665	586512	550380	601300	283107	246096	243565	534236	587883	496048	C19911	-
Lmqn000432	333.06	333.06	334.067	C9H19O11P	[M-H]-	1-(sn-Glycero-3-phospho)-1D-myo-inositol	Others	Saccharides	-	1	1.83958e+06	1.67961e+06	1.8748e+06	3.68692e+06	2.97969e+06	3.49764e+06	865438	874940	825354	1.97478e+06	2.29263e+06	1.99235e+06	-	-
Lmbn001288	131.03	87.04	132.042	C5H8O4	[M-H]-	2-Hydroxy-2-methyl-3-oxobutanoic acid*	Organic acids	Organic acids	71698-08-3	3	56355.2	69203.9	65561.2	131379	141338	143541	62251.6	67708.4	68196.1	74036	87377.1	77971.1	C06010	ko00290,ko00650,ko00660,ko00770,ko01100,ko01110,ko01210,ko01230
mws0924	145.05	101.06	146.058	C6H10O4	[M-H]-	2-Methylglutaric acid	Organic acids	Organic acids	617-62-9	3	320546	315991	292254	354888	324006	307486	326810	289902	294778	276591	317176	272186	-	-
Zmyn005252	285.24	239.24	286.251	C17H34O3	[M-H]-	3-Hydroxy-palmitic acid methyl ester	Lipids	Free fatty acids	51883-36-4	1	11023.3	8615.46	12226.1	18812.8	16327.5	18863.6	13457.5	13846.2	13214.4	14894	13962.1	12530.2	C11849	-
Lmqn006260	301.04	151	302.043	C15H10O7	[M-H]-	2',3',4',5,7-Pentahydroxyflavone	Flavonoids	Flavones	-	1	411160	352655	322046	1.02137e+06	1.19786e+06	1.11312e+06	232873	248818	229409	440360	484568	523710	-	-
mws2104	193.07	59.01	194.079	C7H14O6	[M-H]-	D-Pinitol	Others	Saccharides	10284-63-6	3	730494	774697	797674	669455	683715	713292	702955	756873	647124	650065	770128	739643	C03844	-
pmp000579	463.12	301.07	462.116	C22H22O11	[M+H]+	Diosmetin-7-O-galactoside*	Flavonoids	Flavones	-	1	4.68688e+06	5.1035e+06	4.34067e+06	2.27336e+06	2.16423e+06	1.9841e+06	1.6815e+06	2.03244e+06	1.80877e+06	2.56544e+06	2.82582e+06	2.37879e+06	-	-
Hmmp004965	463.12	301.07	462.116	C22H22O11	[M+H]+	Diosmetin-7-O-glucoside*	Flavonoids	Flavones	20126-59-4	1	4.68688e+06	5.1035e+06	4.34067e+06	2.27336e+06	2.16423e+06	1.9841e+06	1.6815e+06	2.03244e+06	1.80877e+06	2.56544e+06	2.82582e+06	2.37879e+06	-	-
MW0125248	193.09	105.07	192.079	C11H12O3	[M+H]+	Myristicin	Lignans and Coumarins	Lignans	607-91-0	3	6.13279e+06	4.94973e+06	5.58973e+06	5.82876e+06	5.2522e+06	4.95658e+06	4907759	6.13336e+06	4.43323e+06	5.46752e+06	4.62096e+06	4.8869e+06	C10480	-
WaYn006596	613.23	195.07	614.236	C32H38O12	[M-H]-	Buddlenol C*	Lignans and Coumarins	Lignans	97465-73-1	1	74939.3	50093.3	78660.5	50282.1	59399.5	53950.9	69719.6	79032.9	86888.1	64153	54933.2	55926.6	-	-
WaYn006850	613.23	195.07	614.236	C32H38O12	[M-H]-	Buddlenol F*	Lignans and Coumarins	Lignans	97399-83-2	1	74939.3	50093.3	78660.5	50282.1	59399.5	53950.9	69719.6	79032.9	86888.1	64153	54933.2	55926.6	-	-
Lmfn004065	433.08	300.03	434.085	C20H18O11	[M-H]-	Morin-3-O-arabinoside	Flavonoids	Flavonols	-	3	530445	467340	499350	287286	264786	245689	56915.4	68252.1	50183.3	240510	275220	284371	-	-
Zbfn005474	607.2	193.05	608.211	C29H36O14	[M-H]-	2-(p-Hydroxyphenethoxy)-6-feruloyl-O-glucosyl-xylose	Phenolic acids	Phenolic acids	-	2	175612	172679	186555	242294	246582	268924	589285	586737	551093	347869	294332	309887	-	-
Wbwp006397	357.13	307.1	356.126	C20H20O6	[M+H]+	(3r,4r)-3-(2h-1,3-benzodioxol-5-ylmethyl)-4-[(4-hydroxy-3-methoxyphenyl)methyl]oxolan-2-one	Lignans and Coumarins	Lignans	-	1	520197	427269	559543	562471	628114	691823	625542	817117	681535	621938	560505	524217	-	-
MWSCX014	193.05	133.03	192.042	C10H8O4	[M+H]+	Scopoletin (7-Hydroxy-6-methoxycoumarin)*	Lignans and Coumarins	Coumarins	92-61-5	2	5.20414e+06	3.78698e+06	4.38302e+06	3.75468e+06	4.37784e+06	4.82965e+06	6.31615e+06	5.63076e+06	6.30758e+06	5.54782e+06	4.66474e+06	5.24418e+06	C01752	ko00999,ko01110
MWSHY0174	291.09	139.04	290.079	C15H14O6	[M+H]+	Epicatechin*	Flavonoids	Flavanols	490-46-0	3	58519.1	32406.4	36951.2	40955.4	42930.9	35812.3	69197.7	39783.9	54025.9	40446	48168.9	44424.8	C09727	ko00941,ko01100,ko01110
Wagp007639	268.13	131.05	267.126	C17H17NO2	[M+H]+	N-(4-hydroxyphenethyl)cinnamamide	Alkaloids	Alkaloids	-	3	23941.5	21194.4	20438.3	624482	422561	433801	700328	428755	621090	348045	373462	413647	-	-
Lmbn005923	277.22	59.01	278.225	C18H30O2	[M-H]-	Crepenynic acid	Lipids	Free fatty acids	2277-31-8	3	165580	177598	166973	225202	228803	216367	236378	234661	245516	240584	210984	204786	C07289	ko00591
MWSmce692	277.22	59.01	278.225	C18H30O2	[M-H]-	γ-Linolenic Acid	Lipids	Free fatty acids	506-26-3	1	165580	177598	166973	225202	228803	216367	236378	234661	245516	240584	210984	204786	C06426	ko00591,ko01040,ko01100
pmn001368	699.25	537.2	700.258	C32H44O17	[M-H]-	Olivil-4,4'-Di-O-glucoside	Lignans and Coumarins	Lignans	-	2	60247.1	26937.8	33508.7	39369.1	24235.4	20851.8	76873.3	56946.6	44118.3	43202.6	36763.6	37892	-	-
pme2598	167.03	123.05	168.042	C8H8O4	[M-H]-	3,4-Dihydroxybenzeneacetic acid	Phenolic acids	Phenolic acids	102-32-9	3	984028	1.13994e+06	1.02734e+06	1.10519e+06	843973	956809	1.96063e+06	1.7798e+06	2.03481e+06	1.35591e+06	1.4221e+06	1.19648e+06	C01161	ko00350,ko01100
pmb0034	277.1	148.06	276.096	C10H16N2O7	[M+H]+	L-α-Glutamyl-L-Glutamic Acid	Amino acids and derivatives	Amino acids and derivatives	3929-61-1	3	102585	98773.6	120633	149122	120156	103594	38283.8	34336.1	123141	125245	123450	106438	C01425	-
Lmgp002593	123.04	77.04	122.037	C7H6O2	[M+H]+	3-hydroxybenzaldehyde	Phenolic acids	Phenolic acids	100-83-4	2	770287	547470	705586	961038	962187	924466	893771	877108	818948	900914	794656	944924	C03067	-
Labn003823	403.12	109.03	404.132	C17H24O11	[M-H]-	2-(2-hydroxyphenoxy)-6-{[(3,4,5-trihydroxyoxan-2-yl)oxy]methyl}oxane-3,4,5-triol	Phenolic acids	Phenolic acids	-	3	626074	484898	606328	289111	285684	268099	302780	285448	227979	402336	347705	345907	-	-
mws5041	189.123	86.0964	188.116	C8H16N2O3	[M+H]+	L-Glycyl-L-isoleucine*	Amino acids and derivatives	Amino acids and derivatives	19461-38-2	2	23316.5	23391.8	25626.8	73138.3	73740.6	68932.3	36599.4	46420.1	46567.3	40168.4	45115.7	47862.8	-	-
Lakn003294	343.1	181.05	344.111	C15H20O9	[M-H]-	2-β-D-Glucopyranosyloxy-5-hydroxyphenylacetic acidmethylester	Phenolic acids	Phenolic acids	-	2	163418	196298	159048	174538	187048	185653	127029	144037	150043	148829	164174	137880	-	-
Wasn003942	363.17	201.11	364.173	C16H28O9	[M-H]-	Glucosyl 6,9-dihydroxydec-4-enoic acid	Others	Others	-	3	33340	16152.4	11258.1	41117.2	36270.8	25453.7	25005	33340	9339.26	20116.9	17119.9	17608.4	-	-
Zblp007591	289.14	151.08	288.136	C17H20O4	[M+H]+	5'-hydroxy-3,3',4-trimethoxylbibenzyl*	Others	Stilbene	-	3	3.61992e+06	4.83178e+06	2.85032e+06	816506	661189	832449	909669	1.35098e+06	923858	1.97324e+06	1.73806e+06	1.67183e+06	-	-
Wahp003049	219.15	131.06	218.143	C13H18N2O	[M+H]+	N-Trans-Cinnamoylputrescine	Alkaloids	Phenolamine	-	2	583757	517673	457554	695030	288841	508645	1.06541e+06	1.23844e+06	1.03716e+06	830755	886930	743224	-	-
Wcdp006741	520.34	184.08	519.332	C26H50NO7P	[M+H]+	1-(9Z,12Z-Octadecadienoyl)-Sn-Glycero-3-Phosphocholine	Others	Others	22252-07-9	3	920906	971623	974448	424487	461210	407202	377017	393125	394022	642514	622448	541929	-	-
pmp001235	195.14	79.05	194.131	C12H18O2	[M+H]+	Cnidilide	Others	Lactones	-	2	113202	101878	136556	173061	136331	158534	140337	87321.4	82152.5	99612.6	84935.2	99298.5	-	-
mws1488	255.23	237.22	256.24	C16H32O2	[M-H]-	Palmitic acid	Lipids	Free fatty acids	57-10-3	2	25772.1	22057.7	25960.7	23317.3	27517.6	26161.4	24697.1	24780.9	27770.4	23378.1	27687.8	26953.7	C00249	ko00061,ko00062,ko00071,ko00073,ko01040,ko01100,ko01212
Sazp004376	533.2	167.07	532.194	C27H32O11	[M+H]+	Phyllamyricoside C	Lignans and Coumarins	Lignans	-	3	5.5258e+06	4.23934e+06	2.61084e+06	8.28727e+06	8.36066e+06	8.46645e+06	1.04115e+07	9.2206e+06	9.07503e+06	8.60712e+06	9.83652e+06	8.35669e+06	-	-
Lmyn006227	269.05	151	270.053	C15H10O5	[M-H]-	Galangin (3,5,7-Trihydroxyflavone)	Flavonoids	Flavones	548-83-4	2	38893.1	31515.7	35953.4	34012.1	31462.2	43408.3	28908.1	28980.6	33657.9	28001.3	32455.9	27869.7	C10044	ko00941
Wadn003423	377.09	197.04	378.096	C18H18O9	[M-H]-	Salvianic acid C	Phenolic acids	Phenolic acids	-	2	111058	115667	112203	113572	122965	124538	184484	179494	160548	128334	142493	119617	-	-
Wmmn000125	525.16	167.03	526.169	C24H30O13	[M-H]-	mudanpioside E	Others	Others	172705-25-8	2	511861	500050	424016	989658	948017	839197	1.28761e+06	1.22607e+06	1.26446e+06	860859	971638	819786	-	-
MW0004587	195.1	154.06	194.094	C11H14O3	[M+H]+	4-Allyl-2,6-dimethoxyphenol	Phenolic acids	Phenolic acids	6627-88-9	3	1.24446e+07	1.19177e+07	1.18824e+07	6.67312e+06	6.3863e+06	6.0985e+06	1.28927e+07	1.33649e+07	1.41558e+07	1.01736e+07	1.06553e+07	8.94506e+06	-	-
zjbp111502	435.16	181.05	434.158	C22H26O9	[M+H]+	Ciwujiatone	Lignans and Coumarins	Lignans	-	2	731418	597305	462329	690376	486832	750806	285403	562567	521392	569095	640209	679510	-	-
Wbsp007290	277.18	137.06	276.173	C17H24O3	[M+H]+	Lycoposerramine E	Alkaloids	Alkaloids	-	3	718644	681776	610564	665531	737661	733218	828691	792075	742409	715170	598871	674157	-	-
Lmhp001430	227.1	116.07	226.095	C10H14N2O4	[M+H]+	Cyclo(Pro-Glu)	Amino acids and derivatives	Amino acids and derivatives	-	3	148564	86700.1	103705	96110	112117	110900	97080.2	108208	89309	105935	90952.3	107200	-	-
Wagn012030	653.38	397.14	654.383	C31H58O14	[M-H]-	2-Palmitoyl-Sn-Glycerol 3-O-Diglucoside	Lipids	Glycerol ester	-	2	7208.3	7349.86	9320.99	8058.88	8966.81	8493.05	8009.07	8325.42	8764.39	7982.21	9104.49	9509.55	-	-
Lmbn001162	339.07	177.02	340.079	C15H16O9	[M-H]-	Esculetin-7-O-glucoside*	Lignans and Coumarins	Coumarins	-	1	593954	614632	611900	583837	421463	534919	543744	597675	589828	498816	569141	594543	-	-
Zbsn003878	563.15	353.07	564.148	C26H28O14	[M-H]-	Vicenin-3	Flavonoids	Flavones	59914-91-9	1	1.04325e+07	9.83195e+06	1.13511e+07	7.72895e+06	7.44927e+06	7.5836e+06	1.07177e+07	1.25085e+07	1.37913e+07	8.42953e+06	9.72698e+06	1.00064e+07	-	-
mws0982	126.1	68.05	125.095	C6H11N3	[M+H]+	1-Methylhistamine	Alkaloids	Alkaloids	501-75-7	3	132980	148119	145268	123206	117963	129133	115809	138812	114132	140894	128650	117730	C05127	ko00340,ko01100
pmp000238	581.15	383.07	580.143	C26H28O15	[M+H]+	Luteolin-6-C-arabinoside-7-O-glucoside	Flavonoids	Flavones	-	2	221845	543607	627161	607436	671905	676940	423122	361662	416751	630240	537104	630970	-	-
mws4002	154.09	137.06	153.079	C8H11NO2	[M+H]+	Dopamine	Alkaloids	Phenolamine	51-61-6	1	4.8061e+06	4.7364e+06	4.00036e+06	1.99948e+06	1.89144e+06	1.8673e+06	977875	1.03263e+06	969908	1.87165e+06	2.09857e+06	2.24284e+06	C03758	ko00350,ko00950,ko00965,ko01100,ko01110
pme0057	136.04	118.03	135.035	C4H9NO2S	[M+H]+	L-Homocysteine	Amino acids and derivatives	Amino acids and derivatives	6027-13-0	3	106089	96965.7	108791	222611	202254	202536	90060.8	97156.3	97196.8	142859	123967	121437	C00155	ko00270,ko00920,ko01100,ko01110,ko01230
Lfmp123024	361.11	155.07	360.106	C15H20O10	[M+H]+	Erigeside C	Others	Others	112667-09-1	3	19832.8	63260.1	16610	38205	37014.9	14792.2	24715.4	37748.1	16675	33440.7	28256.2	32911.2	-	-
Lmbp002336	611.16	303.05	610.153	C27H30O16	[M+H]+	Quercetin-3-O-(2''-O-rhamnosyl)galactoside	Flavonoids	Flavonols	-	3	1.60654e+06	1.19526e+06	1.4821e+06	2.59697e+06	3.49645e+06	3.27379e+06	767494	764993	724458	1.72054e+06	1.48847e+06	1.46545e+06	-	-
Zmyn004714	297.24	183.14	298.251	C18H34O3	[M-H]-	Ricinoleic acid	Lipids	Free fatty acids	141-22-0	1	102725	104677	95397.1	131989	129119	105581	111279	102117	95812.2	110949	117895	98387.1	C08365	-
HJAP106	242.1	136.06	241.096	C12H11N5O	[M+H]+	N6-(4-hydroxybenzyl)adenine	Nucleotides and derivatives	Nucleotides and derivatives	80054-30-4	3	67305.5	59000.4	78468.4	129565	97291.5	116936	104293	93569.8	76272.3	89971	78788.1	75957.9	-	-
Hmcp001658	727.17	479.11	726.164	C31H34O20	[M+H]+	Isorhamnetin-3-O-(6''-malonyl)glucoside-7-O-glucoside	Flavonoids	Flavonols	-	3	843818	846036	685510	137802	169350	139967	130734	149720	177110	338255	404357	386837	-	-
Wmbp000510	407.15	167.07	406.147	C17H26O11	[M+H]+	8-O-Acetylharpagide	Terpenoids	Monoterpenoids	6926-14-3	2	80978.1	127197	154792	173927	132386	233945	233283	148737	170584	212410	179083	186325	-	-
Zmdp006522	243.1	165.07	242.094	C15H14O3	[M+H]+	isocannabispiradienone	Phenolic acids	Phenolic acids	-	3	283845	251833	192019	213493	234565	184610	125028	160953	85709.1	186107	175650	155131	-	-
MWSmce613	489.12	264.04	488.107	C14H26N4O11P2	[M+H]+	Citicoline	Nucleotides and derivatives	Nucleotides and derivatives	987-78-0	3	25351.7	16215.4	16103.6	12333.7	20742.4	27101.8	10073.6	14826.4	15522.9	18456.9	20303.5	16908.4	C00307	ko00564,ko01100
Zmdp000292	189.14	70.07	188.127	C7H16N4O2	[M+H]+	Arginine methyl ester*	Amino acids and derivatives	Amino acids and derivatives	-	1	320978	298674	305943	249346	267545	174549	154023	208334	211731	222067	249618	266804	-	-
MWS5164	203.15	70.07	202.143	C8H18N4O2	[M+H]+	N,N'-Dimethylarginine;SDMA*	Amino acids and derivatives	Amino acids and derivatives	30344-00-4	3	434026	488119	516731	402652	501055	489630	286721	266933	264027	460738	431778	383386	-	-
HJAP024	611.16	491.12	610.154	C27H30O16	[M+H]+	Kaempferol-6,8-di-C-glucoside	Flavonoids	Flavonols	-	3	301566	282734	275397	314222	273020	358650	284829	306367	279404	314029	261908	298927	-	-
Haxp007330	179.06	135.01	178.063	C10H10O3	[M+H]+	p-Methoxycinnamic acida	Others	Others	-	2	132569	77739.9	134095	107409	171885	164572	179632	135061	138808	104350	125456	114423	-	-
pme0183	152.06	135.03	151.049	C5H5N5O	[M+H]+	Isoguanine	Nucleotides and derivatives	Nucleotides and derivatives	3373-53-3	3	200393	169275	123838	4.00376e+06	4.21981e+06	4.16197e+06	372960	366050	334503	1.66843e+06	1.53405e+06	1.84294e+06	-	-
Lmmn004951	329.23	171.1	330.241	C18H34O5	[M-H]-	2-Hydroxy-4-methyl-3-undecanoyloxypentanoic acid methyl ester	Lipids	Free fatty acids	-	1	248967	185213	230400	2.29296e+06	2.19102e+06	2.5391e+06	523265	461329	570302	1.0509e+06	880469	926214	-	-
Lmln007483	329.23	171.1	330.241	C18H34O5	[M-H]-	Sanleng acid	Lipids	Free fatty acids	-	3	248967	185213	230400	2.29296e+06	2.19102e+06	2.5391e+06	523265	461329	570302	1.0509e+06	880469	926214	-	-
Zmhn003607	229.09	123.05	230.094	C14H14O3	[M-H]-	Dihydroresveratrol	Others	Stilbene	58436-28-5	1	1.84859e+06	1.07866e+06	1.14184e+06	991207	955679	980020	723474	554445	383769	942581	821657	794078	C10255	-
MWSslk097	195.06	163.04	194.058	C10H10O4	[M+H]+	Dimethyl phthalate	Phenolic acids	Phenolic acids	131-11-3	3	5.0022e+06	5.15932e+06	4.86515e+06	4.40405e+06	4.19833e+06	4.56369e+06	4.37266e+06	4.98379e+06	4.1754e+06	4.83639e+06	4.47733e+06	5.37938e+06	C11233	-
Wagp000980	376.16	121.06	375.153	C16H25NO9	[M+H]+	2-[(4-hydroxyphenethyl)amino]ethane-1,1,2-triol O-Glucoside	Alkaloids	Alkaloids	-	1	1.002e+06	711335	917082	271297	254379	368544	833890	671141	818288	780672	652964	757114	-	-
HX1362	179.03	123.04	178.027	C9H6O4	[M+H]+	aesculetine	Lignans and Coumarins	Coumarins	-	2	2.11355e+06	2.01565e+06	2.30678e+06	4.60932e+06	3.40456e+06	4.0149e+06	2.15802e+06	1.82583e+06	2.37046e+06	3.34598e+06	3.14292e+06	2.77849e+06	-	-
mws0336	137.04	93.05	138.043	C6H6N2O2	[M-H]-	Urocanic acid	Organic acids	Organic acids	104-98-3	3	289058	291151	285402	280933	282365	250791	400967	298665	296917	320597	276789	271442	C00785	ko00340,ko01100
Wbmn009893	393.22	333.21	394.236	C22H34O6	[M-H]-	3-Acetoxy-9,13-epoxy-16-hydroxy-labda-15,16-olide	Terpenoids	Ditepenoids	-	2	43047.9	37943.5	41026.6	107992	106161	92961.9	118327	99149.5	120391	81024.8	80641.7	68442.1	-	-
Labn003976	517.23	205.12	518.236	C24H38O12	[M-H]-	Vomifoliol 9-[Xylosyl-(1->6)-Glucoside]	Terpenoids	Monoterpenoids	-	2	10005	26455.2	18037.6	51329.1	33414.6	35867.8	38530	41529	37531	30308.4	30652.7	35680.6	-	-
HJAP048	213.07	195.07	212.069	C10H12O5	[M+H]+	2,4,5-Trimethoxybenzoic acid	Phenolic acids	Phenolic acids	-	3	15309	9503.91	27140.3	19865.8	13340	24202.3	18340	9658.16	13340	24062.1	21604.4	20005	-	-
Wafn002827	357.12	195.07	358.126	C16H22O9	[M-H]-	Dihydroferulic acid glucoside	Phenolic acids	Phenolic acids	-	2	366779	335791	404374	376692	352082	406147	370997	398210	468167	322432	361274	389061	-	-
mws1090	259.02	96.97	260.03	C6H13O9P	[M-H]-	D-Glucose-1-phosphate*	Others	Saccharides	59-56-3	1	1.35172e+07	1.43111e+07	1.37505e+07	1.28285e+07	1.26973e+07	1.2421e+07	5.98048e+06	3.5102e+06	3.56193e+06	1.22001e+07	11650296	1.01507e+07	C00103	ko00010,ko00040,ko00052,ko00500,ko00520,ko00523,ko00561,ko01100,ko01110,ko01240,ko01250
MWS20164	213.08	135.04	212.069	C10H12O5	[M+H]+	Oresbiusin A	Phenolic acids	Phenolic acids	136749-45-6	2	297880	236115	239170	135845	114000	160172	280358	237064	271269	177730	214489	197127	-	-
HJAP026	625.18	463.13	624.169	C28H32O16	[M+H]+	Chrysoeriol-6-C-glucoside-4'-O-glucoside	Flavonoids	Flavones	-	1	1.77309e+06	1.80254e+06	3304580	1.20325e+06	1.46103e+06	1.35298e+06	917719	845178	1841840	1.41494e+06	1.19348e+06	1.40578e+06	-	-
Lmtn000940	345.08	139.04	346.09	C14H18O10	[M-H]-	1-O-(3,4-Dihydroxy-5-methoxy-benzoyl)-glucoside	Phenolic acids	Phenolic acids	-	1	824860	794696	785809	648306	704021	759516	972274	944667	902177	692069	831035	739442	-	-
Zabp009530	259.13	121.06	258.126	C16H18O3	[M+H]+	3'-O-Methylbatatasin III (3-Hydroxy-3',5-dimethoxybibenzyl)	Others	Stilbene	101330-69-2	2	1.23406e+07	1.14837e+07	1.19207e+07	5.48548e+06	4.56688e+06	5.26381e+06	4.88611e+06	5.97484e+06	5.57591e+06	8.51024e+06	7.35782e+06	7.18601e+06	-	-
MWSmce549	303.25	57.07	302.246	C17H34O4	[M+H]+	1-Monomyristin	Lipids	Glycerol ester	589-68-4	1	31916.2	45102.4	32745	61824.5	58906.1	49437.9	36361	24659.1	26062.3	28016.6	24776.7	29883.9	-	-
pmb0782	86.1	69.07	85.0891	C5H11N	[M+H]+	Piperidine	Alkaloids	Piperidine alkaloids	110-89-4	3	643368	654791	633829	1.63583e+06	1.50694e+06	1.57096e+06	500397	515264	476907	952737	995106	827590	C01746	ko00960
Lmbn006032	301.04	149.02	302.043	C15H10O7	[M-H]-	Hypolaetin	Flavonoids	Flavones	27696-41-9	3	13701.9	14055	12423	11482.8	11484.2	17976.6	4133.75	10966.1	7578.66	13625.5	15419	16447	C10078	-
Zmyn003693	267.07	252.04	268.074	C16H12O4	[M-H]-	6-Hydroxy-2'-methoxyflavone	Flavonoids	Flavones	61546-59-6	3	4962.24	7696.06	4119.74	4981.33	3402.24	4447.63	7638.67	5425.22	6050.71	5460.88	4608.87	4715.38	C15203	-
Lmhp112042	355.28	263.24	354.277	C21H38O4	[M+H]+	1-Linoleoylglycerol*	Lipids	Glycerol ester	2277-28-3	1	70653.5	44653.7	62902.3	65761.8	39815.1	74997.1	59933.8	70509.8	71234.5	59237.9	71566.7	66426.9	-	-
Zmyn000108	209.03	85.03	210.038	C6H10O8	[M-H]-	D-Saccharic acid	Others	Saccharides	87-73-0	2	987914	961599	972706	1.5328e+06	1.60918e+06	1.49464e+06	741569	728186	700657	1.31277e+06	1.57677e+06	1.39756e+06	C00818	ko00053,ko01100
pmp001064	567.24	369.12	566.236	C28H38O12	[M+H]+	6'-O-Sinapoyljasminoside B	Terpenoids	Monoterpenoids	-	2	9.3682e+06	9.00387e+06	8.08789e+06	7.78878e+06	5.27157e+06	6.36235e+06	5.09419e+06	5.7031e+06	4.87221e+06	8.38747e+06	7.37521e+06	7.00172e+06	-	-
HJN086	449.11	287.057	450.116	C21H22O11	[M-H]-	Eriodictyol-3'-O-glucoside	Flavonoids	Flavanones	-	3	488491	408658	487333	747657	701436	777835	428025	427856	235609	552309	563347	471752	-	-
Lmhn002683	457.08	163.04	458.085	C22H18O11	[M-H]-	p-Coumaroylcaffeoyltartaric acid	Phenolic acids	Phenolic acids	-	3	85498.1	88099.8	85631.3	294280	299988	342554	137922	129135	150325	211731	175939	203238	-	-
Lmtn003096	523.22	361.14	524.226	C26H36O11	[M-H]-	Secoisolariciresinol 4-O-glucoside	Lignans and Coumarins	Lignans	-	2	4703090	1.65412e+06	1.48786e+06	1.54785e+06	1.67808e+06	1.6727e+06	2.71033e+06	7239540	3.35634e+06	1.99364e+06	1.84318e+06	2.22498e+06	-	-
Hmgp002327	188.07	118.06	187.063	C11H9NO2	[M+H]+	3-amino-2-naphthoic acid	Alkaloids	Alkaloids	-	1	47163.3	65728.9	47336.8	629948	567604	517708	38645.7	33626.1	31124.5	276379	243019	230290	-	-
Smcp001137	188.07	118.06	187.063	C11H9NO2	[M+H]+	naphthisoxazol A	Alkaloids	Alkaloids	-	1	47163.3	65728.9	47336.8	629948	567604	517708	38645.7	33626.1	31124.5	276379	243019	230290	-	-
Latp009986	279.16	149.02	278.151	C16H22O4	[M+H]+	6β-Hydroxy-8α-methoxyeremophila-1(10),7(11)-dien-12,8β-olide	Terpenoids	Sesquiterpenoids	-	1	2.88549e+07	2.54129e+07	2.75941e+07	2.3101e+07	2.5115e+07	2.47772e+07	3.04303e+07	2.60663e+07	2.7254e+07	2.5751e+07	2.96964e+07	2.49182e+07	-	-
Lmxn006423	150	122.01	151.009	C7H5NOS	[M-H]-	2(3H)-Benzothiazolone	Alkaloids	Alkaloids	934-34-9	2	44630.7	21998.1	47844	40674.5	34485.4	55288.7	93136.5	16185.4	25974.3	38842.5	44418.1	37092.2	-	-
Cmdn004285	609.2	447.12	610.211	C25H38O17	[M-H]-	6'-O-β-D-glucosylbarlerin*	Terpenoids	Monoterpenoids	927691-88-1	3	37167.2	47926.5	52482.2	150095	174108	63693.2	80972.2	95240.5	89184.8	63696.2	59109.2	71339.3	-	-
Zbln009429	285.08	209.03	286.084	C16H14O5	[M-H]-	2,5-dihydroxy-3,4-dimeth-oxyphenanthrene	Quinones	PhenAnthraquinones	-	2	2280.5	3580.51	3416.87	32994.8	33364.3	33817.3	3018.71	8745.85	4013.47	18103.3	15906.2	15075.5	-	-
Zbpp002351	317.06	153.02	316.058	C16H12O7	[M+H]+	Isorhamnetin; 3'-Methoxy-3,4',5,7-Tetrahydroxyflavone	Flavonoids	Flavonols	480-19-3	1	41719.3	21655	28438	78692.8	61381.8	67542.8	31485.7	45277.3	31374.6	42669.1	47447.6	39235.4	C10084	-
pme0257	111.02	67.03	112.027	C4H4N2O2	[M-H]-	Uracil	Nucleotides and derivatives	Nucleotides and derivatives	66-22-8	3	516251	365489	450687	1.20271e+06	1.26736e+06	1.19469e+06	1.36119e+06	1.32465e+06	1.49179e+06	926034	1.10182e+06	1.09504e+06	C00106	ko00240,ko00410,ko00770,ko01100,ko01232
Zmyn000155	173.11	131.08	174.1	C7H14N2O3	[M-H]-	N-α-Acetyl-L-ornithine	Amino acids and derivatives	Amino acids and derivatives	6205-08-9	3	105834	93803.6	114101	82197.2	78828.8	77879.8	44225.7	54768.2	37702	69607.9	79616.3	84213.9	C00437	ko00220,ko01100,ko01110,ko01210,ko01230
Cmqn002489	507.17	213.08	508.179	C21H32O14	[M-H]-	6'-O-α-D-Xylopyranosylloganic acid;Qinjiaoside C	Terpenoids	Monoterpenoids	1471206-87-7	2	616896	604708	758663	1.18202e+06	1.29721e+06	1.17049e+06	639101	605594	714959	799157	746138	900520	-	-
Lmlp004754	312.11	294.21	311.101	C14H17NO7	[M+H]+	Ehretioside B	Alkaloids	Phenolamine	156368-84-2	3	72650.8	120300	77462	156214	158689	167015	120927	141745	161666	140213	155868	170209	-	-
Wbwn009733	445.19	59.01	446.194	C24H30O8	[M-H]-	Isodunnianin	Lignans and Coumarins	Lignans	144923-90-0	2	175095	218793	132283	125177	147652	146105	153209	120582	191321	154904	182777	155578	-	-
Yajn001880	195.07	165.02	196.074	C10H12O4	[M-H]-	7-Deoxygelsemide	Terpenoids	Monoterpenoids	-	3	409195	462372	394327	163076	152727	178188	326418	333921	266171	250653	292131	245911	-	-
Lmhp008718	506.32	184.07	505.317	C25H48NO7P	[M+H]+	LysoPC 17:2	Lipids	LPC	-	2	173887	171700	176309	94420.2	122905	99517	112229	117787	113671	147365	136248	121345	-	-
mws2125	166.98	78.96	167.982	C3H5O6P	[M-H]-	Phosphoenolpyruvate	Organic acids	Organic acids	138-08-9	3	159793	174400	169556	537909	520523	619456	200483	158507	128012	320170	263884	300484	C00074	ko00010,ko00020,ko00400,ko00440,ko00620,ko00710,ko00996,ko00999,ko01100,ko01110,ko01200,ko01230,ko01240
Lmbn000216	147.03	57.0344	148.037	C5H8O5	[M-H]-	3-Methylmalic acid	Organic acids	Organic acids	152204-30-3	3	250740	297790	290942	741806	658936	722124	783819	789880	741509	456217	540054	544670	C06032	ko00290,ko00660,ko01100,ko01210,ko01230
Zmdp000917	160.11	114.04	159.101	C6H13N3O2	[M+H]+	δ-Guanidinovaleric acid	Organic acids	Organic acids	462-93-1	2	164440	160093	162321	292952	261745	248306	220113	236491	241275	219473	204062	180697	-	-
Waxn004903	747.15	585.12	748.149	C33H32O20	[M-H]-	3,5-Di-O-caffeoyl-1-O-(2,4-dimaloyl)-quinic acid	Phenolic acids	Phenolic acids	-	2	26518.5	23780.5	17629.7	17898.6	31944.5	24552.6	24970.3	27044.7	38738.9	27735.7	31726.7	26388.1	-	-
mws0250	182.08	136.08	181.074	C9H11NO3	[M+H]+	L-Tyrosine	Amino acids and derivatives	Amino acids and derivatives	60-18-4	1	1.4376e+07	1.22511e+07	1.43497e+07	3.57622e+07	3.1985e+07	3.37204e+07	9.93084e+06	1.12996e+07	1.13898e+07	1.9021e+07	1.89467e+07	1.59574e+07	C00082	ko00130,ko00261,ko00350,ko00360,ko00400,ko00460,ko00730,ko00940,ko00950,ko00965,ko00966,ko00970,ko00999,ko01100,ko01110,ko01210,ko01230,ko01240
Wcdp003364	231.11	158.1	230.106	C13H14N2O2	[M+H]+	1-Methyl-1,2,3,4-tetrahydro-β-carboline-3-carboxylic acid	Alkaloids	Alkaloids	-	3	196810	236173	314303	189949	101994	196621	123323	87675.9	137280	126978	127661	150043	-	-
MWS04559g	182.08	136.08	181.074	C9H11NO3	[M+H]+	3-Hydroxy-L-phenylalanine	Amino acids and derivatives	Amino acids and derivatives	587-33-7	1	1.1828e+07	1.06591e+07	1.23676e+07	3.30053e+07	2.90731e+07	2.90531e+07	9.85066e+06	1.04146e+07	9.34474e+06	1.79274e+07	1.83929e+07	1.52879e+07	-	-
mws0889	135.03	75.01	136.037	C4H8O5	[M-H]-	D-Threonic Acid	Others	Saccharides	3909-12-4	1	1.97438e+06	1.66348e+06	3.19313e+06	2.83981e+06	2.83048e+06	2.88408e+06	2.47945e+06	2.4035e+06	2.31671e+06	3.50223e+06	4.15477e+06	3.5486e+06	C21649	-
mws0055	373.13	343.09	372.121	C20H20O7	[M+H]+	Tangeretin (4',5,6,7,8-Pentamethoxyflavone)*	Flavonoids	Flavones	481-53-8	3	37160.9	31398.1	29098.8	27151.2	18866.9	26941.9	31410.4	22480.1	21263.1	27971.3	25210.8	30660.1	C10190	-
MWSmce264	153.06	123.05	154.063	C8H10O3	[M-H]-	Hydroxytyrosol	Phenolic acids	Phenolic acids	10597-60-1	3	604581	577580	595064	889145	789652	771476	513778	518309	495616	550666	655016	561294	-	-
Zmhp102730	627.16	303.05	626.148	C27H30O17	[M+H]+	6-Hydroxykaempferol-3,6-O-Diglucoside	Flavonoids	Flavonols	-	1	1.21005e+07	1.65177e+07	1.41985e+07	2.10968e+07	1.55525e+07	1.92607e+07	4.90212e+06	5.90333e+06	6.16731e+06	1.37944e+07	1.26974e+07	1.13311e+07	-	-
Lazn003564	597.22	375.14	598.226	C28H38O14	[M-H]-	Picraquassioside C	Lignans and Coumarins	Lignans	-	2	216835	439533	311595	187722	401495	140012	547994	585631	782204	420061	353149	421337	-	-
mws1329	463.09	301.04	464.096	C21H20O12	[M-H]-	Quercetin-7-O-glucoside	Flavonoids	Flavonols	491-50-9	1	4.26159e+06	3.98424e+06	4.13252e+06	1.34219e+06	1.25033e+06	1.26622e+06	420932	308180	385897	1.9477e+06	1886768	1.61321e+06	C12639	-
pme2125	503.16	179	504.169	C18H32O16	[M-H]-	Raffinose*	Others	Saccharides	512-69-6	3	426147	458686	469669	89236.7	62920.5	89977.6	146324	134494	86188.5	150433	182164	161064	C00492	ko00052,ko01100,ko02010
Lcsp002417	318.2	159.11	317.195	C14H27N3O5	[M+H]+	Ser-Val-Leu	Amino acids and derivatives	Amino acids and derivatives	-	3	34244.6	33340	17283.2	50015	21798	10818.7	80609.1	95007.9	49170.6	46612.9	54740.9	46149.6	-	-
Cmxn004016	451.13	289.08	452.132	C21H24O11	[M-H]-	Dihydromarein	Flavonoids	Chalcones	-	2	26547.9	20335.5	22408.7	11466.2	28090.9	23434.9	40137	37385.5	63514.9	45010	37469	39029	-	-
Zjtp092406	289.14	135.08	288.136	C17H20O4	[M+H]+	iso-3'-hydroxy-3,4,5'-trimethoxybibenzyl	Others	Stilbene	-	1	7.50907e+06	7.16566e+06	5.42145e+06	2.84188e+06	2.77991e+06	4.27916e+06	2.8541e+06	4.62892e+06	3.87077e+06	4.17888e+06	5.06768e+06	4.49297e+06	-	-
MW0133728	289.14	135.08	288.136	C17H20O4	[M+H]+	4-Methylumbelliferyl heptanoate	Others	Lactones	18319-92-1	3	7.50907e+06	7.16566e+06	5.42145e+06	2.84188e+06	2.77991e+06	4.27916e+06	2.8541e+06	4.62892e+06	3.87077e+06	4.17888e+06	5.06768e+06	4.49297e+06	-	-
pmb2507	213.02	96.97	214.024	C5H11O7P	[M-H]-	2-Deoxyribose-1-phosphate*	Nucleotides and derivatives	Nucleotides and derivatives	17210-42-3	3	303083	284319	230400	607229	527788	536005	181597	196374	194533	340417	307296	374375	C00672	ko00030,ko00240,ko01100
Zmdp000976	208.06	119.02	207.056	C7H13NO4S	[M+H]+	S-(2-Carboxypropyl)cysteine	Amino acids and derivatives	Amino acids and derivatives	6852-42-2	2	567765	190386	194069	1.5593e+06	1.57749e+06	1.57376e+06	272645	208126	789402	899959	807408	739980	-	-
pmb0626	757.22	433.4	756.211	C33H40O20	[M+H]+	Apigenin-6-C-glucoside-7-O-Sophoroside	Flavonoids	Flavones	-	3	241029	267283	242741	363800	293565	263788	160544	163683	230071	226569	192549	231960	-	-
mws1077	355.1	193.05	354.095	C16H18O9	[M+H]+	Scopoletin-7-O-glucoside (Scopolin)	Lignans and Coumarins	Coumarins	531-44-2	3	357157	279301	217130	446353	421200	287459	78530.1	121725	267499	244434	212510	203076	C01527	ko00999,ko01110
mws0863	213.02	96.97	214.024	C5H11O7P	[M-H]-	2-Deoxyribose-5'-phosphate*	Nucleotides and derivatives	Nucleotides and derivatives	102916-66-5	3	59776.5	63434.4	71336.2	63112.1	85330.8	86904.3	37529.7	48291.2	43917.8	57913.1	65432.1	53941	C00673	ko00030,ko01100
Wbmp003788	389.22	209.15	388.21	C19H32O8	[M+H]+	3,4-Dihydroxy-7,8-dihydro-β-ionone-4-O-β-D-glucoside	Terpenoids	Sesquiterpenoids	-	3	251884	243955	244660	432504	758685	552308	311546	368747	237691	237070	274485	287874	-	-
Wbmp003419	389.22	209.15	388.21	C19H32O8	[M+H]+	Dihydrovomifoliol-O-β-D-glucoside	Terpenoids	Sesquiterpenoids	-	1	251884	243955	244660	432504	758685	552308	311546	368747	237691	237070	274485	287874	-	-
pmb2826	147.03	87.01	148.037	C5H8O5	[M-H]-	L-Citramalic acid	Organic acids	Organic acids	6236-09-5	1	431684	455622	490471	1.15593e+06	1.04178e+06	1.12216e+06	1.34299e+06	1.35171e+06	1.42923e+06	780872	952131	885915	C02614	ko00660,ko01100
Zjbn102510	363.16	227.07	364.168	C23H24O4	[M-H]-	3'-hydroxy-2-p-hydroxybenzyl-3,5-dimethoxybibenzene	Others	Others	-	3	20728.8	19967.7	17032.9	18140.3	19016	11465.1	12198.6	15263.8	16439.8	15754.8	14462.3	17601.8	-	-
Lmmn001643	163.04	119.05	164.047	C9H8O3	[M-H]-	2-Hydroxycinnamic acid*	Phenolic acids	Phenolic acids	583-17-5	1	883912	891939	1.03398e+06	777137	717035	815503	857896	1.05066e+06	794949	842648	1.02798e+06	951342	C01772	ko00360,ko00999,ko01100,ko01110
pme3311	338.99	96.97	339.996	C6H14O12P2	[M-H]-	D-Fructose-1,6-biphosphate	Others	Saccharides	488-69-7	3	27008.1	23471.6	23945.3	89462	112254	68248.3	20665.2	19993.7	15733.4	40964.9	49922.8	46886.5	C00354	ko00400,ko00710,ko01100,ko01110,ko01200
Cmbp005523	417.12	163.04	416.111	C21H20O9	[M+H]+	1,3-O-Dicaffeoylglycerol	Phenolic acids	Phenolic acids	-	3	340020	345736	318128	346476	340983	386215	533493	634369	594433	474438	494854	407713	-	-
mws0437	151.06	59.01	152.069	C5H12O5	[M-H]-	D-Arabitol*	Others	Saccharides	488-82-4	3	66266.3	76721.2	79913.5	139441	149643	107928	149608	164028	117828	117363	111354	96452.8	C01904	ko00040,ko01100
Zmxp003107	611.16	287.06	610.153	C27H30O16	[M+H]+	Luteolin-7,3'-di-O-glucoside	Flavonoids	Flavones	52187-80-1	3	3.15885e+06	3.68149e+06	5376305	0	0	0	3.01812e+06	2.34645e+06	2.82476e+06	2.8498e+06	2.54487e+06	2.33997e+06	-	-
HJN090	433.11	271.06	434.121	C21H22O10	[M-H]-	Butin-7-O-glucoside*	Flavonoids	Flavanones	-	2	55284.7	67888	70424.2	59712.2	54575.7	50858.2	39311	36550	46191	47065.6	56269.4	48167	-	-
Zbsp004714	565.16	271.06	564.148	C26H28O14	[M+H]+	Apigenin-7-O-(2''-glucosyl)arabinoside*	Flavonoids	Flavones	-	2	1.04232e+06	959758	844602	707046	707092	780170	524397	437677	564982	619336	724701	750507	-	-
mws0749	137.02	93.03	138.032	C7H6O3	[M-H]-	4-Hydroxybenzoic acid	Phenolic acids	Phenolic acids	99-96-7	2	5.52682e+06	4.66853e+06	4.86672e+06	2.76929e+06	3.15291e+06	2.90159e+06	1.04798e+07	9.95021e+06	9.4801e+06	6.05154e+06	4.96748e+06	5.72615e+06	C00156	ko00130,ko00790,ko01100,ko01110,ko01240
Wasn002933	373.11	211.06	374.121	C16H22O10	[M-H]-	1-O-(3,4,5-Trimethoxybenzoyl)-B-D-Glucopyranoside	Phenolic acids	Phenolic acids	-	3	64543.3	88261.1	79212.9	170611	157319	177912	565933	572240	644674	262578	293238	240485	-	-
Lmdn004051	327.14	149.06	328.152	C16H24O7	[M-H]-	Thymoquinol-5-O-β-D-glucoside	Phenolic acids	Phenolic acids	-	2	5227585	1.79e+06	1.26027e+06	1.37688e+06	1.19108e+06	2.36451e+06	3.62328e+06	3.61942e+06	5.12114e+06	1.84088e+06	2.01387e+06	2.2455e+06	-	-
Hmmn002544	355.1	193.05	356.111	C16H20O9	[M-H]-	Ferulic acid-4-O-glucoside	Phenolic acids	Phenolic acids	117405-51-3	2	258963	317639	242948	327862	271032	316131	308051	331221	351241	248880	273994	303886	-	-
Wcgn012724	281.17	199.17	282.183	C16H26O4	[M-H]-	6-Hydroxyphomodiol	Others	Others	-	3	588838	665937	631869	552120	783245	587321	665882	605067	401280	726444	609187	618703	-	-
pmp000966	144.1	84.08	143.095	C7H13NO2	[M+H]+	Stachydrine	Alkaloids	Pyrrole alkaloids	471-87-4	2	1.277e+07	9.67996e+06	1.01659e+07	2.12398e+07	1.64877e+07	2.19123e+07	1.0858e+07	7.30131e+06	1.34526e+07	1.10551e+07	1.15866e+07	1.33468e+07	C10172	-
pmf0138	179.06	59.01	180.063	C6H12O6	[M-H]-	D-Mannose*	Others	Saccharides	3458-28-4	1	5.38464e+06	6.06013e+06	5.41409e+06	2.4453e+06	2.75001e+06	2.98835e+06	2.93194e+06	2.6151e+06	3.12502e+06	3.60787e+06	4.33815e+06	3.73785e+06	C00159	ko00051,ko00052,ko00520,ko01100,ko01250,ko02010
Lmdp004160	789.19	325.09	788.18	C36H36O20	[M+H]+	Quercetin-3-O-(2'''-O-caffeoyl)sophoroside	Flavonoids	Flavonols	-	3	6670	18672.7	11927.6	8340	14578.1	12714.4	7015.61	15523	10576.3	19731.2	16675	20120.3	-	-
Jmzn006005	177.06	117.04	178.063	C10H10O3	[M-H]-	3,4-Methylenedioxy cinnamyl alcohol	Lignans and Coumarins	Lignans	58095-76-4	3	34788	37631.5	41966.9	39135.2	34867.7	31043.5	26921.3	33854.6	29939.7	32261.1	32910.8	27268.3	-	-
Rfmb056	591.21	387.14	592.216	C29H36O13	[M-H]-	Medioresinol-4'-O-(6'''-acetyl)glucoside	Lignans and Coumarins	Lignans	-	3	162924	158186	201612	91622.7	67016	97527.9	186303	268169	230198	145898	175573	173425	-	-
pme1730	117.02	73.03	118.027	C4H6O4	[M-H]-	D-Erythronolactone	Organic acids	Organic acids	15667-21-7	3	49334.6	69887.5	46785.3	48663.4	15657.9	43185.8	60260.6	45768.2	38313.7	53170.7	47543	58208.1	-	-
Lmzn001983	375.13	135.05	376.137	C16H24O10	[M-H]-	D-Threo-guaiacylglycerol-7-O-β-D-glucoside	Phenolic acids	Phenolic acids	-	1	13633.6	14405.2	5609.03	12698.8	11211.7	8984.01	12599.1	8742.66	9647.35	11825.5	10546.3	9684.99	-	-
MWS4525	166.07	124.05	165.065	C6H7N5O	[M+H]+	6-O-methylguanine	Nucleotides and derivatives	Nucleotides and derivatives	20535-83-5	3	19725.9	28579.1	30228.8	43351.7	41504.1	52840.7	22478.3	27694.6	24129.4	20848.8	24081.4	25456.9	-	-
Lszp210010	325.14	191.08	324.132	C15H20N2O6	[M+H]+	Tatarine	Alkaloids	Alkaloids	-	1	1.07268e+07	9.96825e+06	1.21221e+07	1.05356e+07	1.08187e+07	23109390	1.21366e+07	1.09671e+07	9.53853e+06	1.08304e+07	8.86836e+06	1.02356e+07	-	-
Sacn001940	375.13	195.07	376.137	C16H24O10	[M-H]-	8-Epiloganic acid	Terpenoids	Monoterpenoids	82509-41-9	2	31133	30742	28749.3	53305.5	48089.3	60765.6	70680	62224	49353.3	42313.9	49830.2	51341.9	-	-
pme0500	503.16	323.1	504.169	C18H32O16	[M-H]-	D-Melezitose	Others	Saccharides	597-12-6	3	159075	124974	171375	28936.8	20337.4	22153.1	33778.8	27645	42249.8	32056.9	39237.4	36733.8	C08243	-
Lmxp010913	676.45	184.08	675.447	C35H66NO9P	[M+H]+	1-(9Z-Octadecenoyl)-2-(9-oxo-nonanoyl)-sn-glycero-3-phosphocholine	Lipids	Glycerol ester	-	1	116594	110338	112991	45896.8	44437.6	42973.1	52540.9	69150.4	83072.1	58032.6	69391.6	69710.5	-	-
Lmyn000160	237.06	87.01	238.069	C8H14O8	[M-H]-	Mucic acid Dimethyl Ester	Phenolic acids	Phenolic acids	-	3	1.10491e+07	1.22798e+07	1.24052e+07	3.64342e+06	4.0297e+06	3.97085e+06	4.20996e+06	4.57435e+06	4.16307e+06	5.30535e+06	5.84387e+06	4.76915e+06	-	-
mws4175	175.02	85.03	176.032	C6H8O6	[M-H]-	D-Glucurono-6,3-lactone	Others	Saccharides	32449-92-6	2	215959	251808	250480	159093	146622	144170	109791	117112	96039.7	102902	122685	123950	C02670	ko00053,ko01100
pmb0492	584.28	325	583.268	C34H37N3O6	[M+H]+	N',N'',N'''-p-Coumaroyl-cinnamoyl-caffeoyl spermidine	Alkaloids	Phenolamine	-	3	140194	116075	128871	160581	145195	193748	288567	265052	249265	179267	219239	206961	-	-
Zbzp003056	611.17	449.11	610.153	C27H30O16	[M+H]+	Isoorientin-7-O-glucoside*	Flavonoids	Flavones	-	1	819748	505572	605884	279632	272479	321573	454193	303097	420454	488704	433484	400164	-	-
pme3200	74.07	57.05	73.064	C2H7N3	[M+H]+	1-Methylguanidine	Alkaloids	Alkaloids	471-29-4	3	117320	97941.1	103641	83440.6	85575.8	71689.5	41719.4	39892	48049.2	92520.9	77675.7	78259.7	C02294	-
mws0566	123.05	108.02	124.052	C7H8O2	[M-H]-	4-Methylcatechol	Phenolic acids	Phenolic acids	452-86-8	3	39706.1	43281.3	38568.6	26040.1	22488.3	21554.8	19790.5	12209.1	19757.8	23661.3	28862.1	27592	C06730	ko01100
Wcdp010180	261.22	121.1	260.214	C18H28O	[M+H]+	Parinaraldehyde	Lipids	Free fatty acids	148408-16-6	2	536345	538886	538180	535557	444073	408627	427652	680593	604463	447295	436319	368958	-	-
Zjjp092630	431.23	251.16	430.22	C21H34O9	[M+H]+	Dendroside F-iso-3	Terpenoids	Sesquiterpenoids	-	3	168550	146286	84211.1	154391	189953	119207	396613	499451	485526	244185	264228	298378	-	-
pme0040	136.062	119.035	135.054	C5H5N5	[M+H]+	Adenine	Nucleotides and derivatives	Nucleotides and derivatives	73-24-5	3	820326	819359	890017	2.2391e+06	2.19767e+06	2.12456e+06	776573	940294	883772	1.41544e+06	1.27593e+06	1.15422e+06	C00147	ko00230,ko00908,ko01100,ko01110,ko01232
Lmfn004235	359.08	161.02	360.084	C18H16O8	[M-H]-	Myricetin-3,7,3'-trimethyl ether	Flavonoids	Flavonols	-	3	19790.6	23179.3	15149.1	28157.2	4400.93	21387.7	46480.6	16445.7	50037.5	21315.8	24802	26050.3	-	-
mws1397	441.08	169.02	442.09	C22H18O10	[M-H]-	Epicatechin gallate*	Flavonoids	Flavanols	1257-08-5	3	93186.7	111067	118264	52947.6	51954.6	59824.4	61614.4	77125.1	61074.3	75048.5	67757	61168	-	-
pme0519	341.11	119.03	342.116	C12H22O11	[M-H]-	D-Sucrose*	Others	Saccharides	57-50-1	1	3.9133e+07	3.48324e+07	3.45277e+07	1.66555e+07	1.81886e+07	2.06414e+07	2.04694e+07	1.77411e+07	1.73115e+07	2.22976e+07	23788541	1.94011e+07	C00089	ko00052,ko00500,ko01100,ko01110,ko02010
Jmln005880	345.06	165.02	346.069	C17H14O8	[M-H]-	Viscidulin III	Flavonoids	Flavones	92519-91-0	3	57881.1	42044.6	36071.5	45348.1	36096.8	35541.4	19512.9	27749.7	20846.2	38343.5	31918.6	32653.9	-	-
pmp001267	320.29	302.29	319.288	C21H37NO	[M+H]+	2-(Dodecylamino)-3-phenyl-1-propanol	Others	Alcohol compounds	-	2	316232	295347	341108	384655	389184	375800	568956	596083	622366	478180	471649	395481	-	-
HJAP011	463.11	343.08	462.116	C22H22O11	[M+H]+	Chrysoeriol-8-C-glucoside (Scoparin)	Flavonoids	Flavones	301-16-6	2	373552	263811	353112	163177	211404	220268	423560	466513	376085	387671	319539	335478	-	-
Hmgp006701	625.25	325.11	624.247	C36H36O8N2	[M+H]+	Lyciumamide A	Alkaloids	Phenolamine	-	3	61068.6	60274.7	91984.7	211165	254464	277732	299687	334572	341628	224950	231059	190063	-	-
Lmhp002001	265.15	72.08	264.147	C14H20N2O3	[M+H]+	L-Valyl-L-Phenylalanine	Amino acids and derivatives	Amino acids and derivatives	3918-92-1	3	23180.4	30558.2	20879.4	87565	71781.8	64775.1	41285.8	37483.1	14659.7	47338.1	40268.9	49120.7	-	-
pme0534	195.05	75.01	196.058	C6H12O7	[M-H]-	Gluconic acid	Others	Saccharides	526-95-4	1	7.29393e+06	7.51677e+06	7.85042e+06	4.3108e+06	4.48627e+06	4.13457e+06	4.10695e+06	4.66679e+06	4.1088e+06	5.26524e+06	6.38215e+06	5.50031e+06	C00257	ko00030,ko01100,ko01110,ko01200
Zbln008298	239.07	196.05	240.079	C15H12O3	[M-H]-	2,7-dihydroxy-4-methoxyphenanthrene	Quinones	PhenAnthraquinones	130827-45-1	1	9805.93	18475.9	25976.9	139163	140056	122956	23353.8	17989.2	25314.6	63898.4	54551.8	52996.5	-	-
pme0010	106.05	70.03	105.043	C3H7NO3	[M+H]+	L-Serine	Amino acids and derivatives	Amino acids and derivatives	56-45-1	3	159599	109760	156607	132182	171211	114637	96741	81316.3	131950	113097	139120	125329	C00065	ko00260,ko00261,ko00270,ko00460,ko00470,ko00564,ko00600,ko00630,ko00920,ko00970,ko01100,ko01110,ko01200,ko01230,ko01240,ko02010
NK10251888	203.15	70.07	202.143	C8H18N4O2	[M+H]+	NG,NG-Dimethyl-L-arginine*	Amino acids and derivatives	Amino acids and derivatives	30315-93-6	3	463850	444118	426560	479558	460883	417412	184787	155498	142323	392478	379292	321488	C03626	-
Laln002027	431.12	137.02	432.127	C18H24O12	[M-H]-	3,4-dihydroxybenzaldehyde-xylose-glucoside	Phenolic acids	Phenolic acids	-	2	1.78302e+06	1.79411e+06	1.72235e+06	2.62844e+06	2.91222e+06	2.8962e+06	2.01342e+06	2.14115e+06	2.02217e+06	1.80029e+06	2.17353e+06	1.85351e+06	-	-
pme1419	164.07	104.07	163.067	C6H13NO2S	[M+H]+	L-Methionine methyl ester	Amino acids and derivatives	Amino acids and derivatives	10332-17-9	3	101082	78555.4	109293	141824	160585	92609.1	88139.7	117166	115922	125272	154062	137555	-	-
Lmhp003162	787.23	625.17	786.222	C34H42O21	[M+H]+	Chrysoeriol-6,8-di-C-glucoside-4'-O-glucoside	Flavonoids	Flavones	-	3	62375.4	81619.2	96395.3	146010	146169	160194	156570	115182	134834	130192	160341	149197	-	-
Zmyn004548	291.2	235.17	292.204	C18H28O3	[M-H]-	12-Oxo-phytodienoic acid	Lipids	Free fatty acids	85551-10-6	1	6052.58	5339	4402.88	19046.1	20038.9	17911.5	15319.8	16231.4	15321.1	14138.6	11583.9	13710.5	C01226	ko00592,ko01100,ko01110
Lmyp003951	227.09	181.09	226.084	C11H14O5	[M+H]+	3-Hydroxy-1-(4-hydroxy-3,5-dimethoxyphenyl)propan-1-one	Others	Ketone compounds	-	3	430655	527589	194689	1926280	2339060	1836775	228964	581190	572820	1154665	938085	1082435	-	-
Lmgn000160	131.05	70.03	132.054	C4H8N2O3	[M-H]-	3-Ureidopropionic Acid	Organic acids	Organic acids	462-88-4	3	17834	16741.4	12744.7	10923.3	12136.8	13223.1	9016.08	7216.01	7699.09	11479.1	12246.8	9946.78	C02642	ko00240,ko00410,ko00770,ko01100
Lcrp000463	421.15	225.11	420.142	C21H24O9	[M+H]+	Abruquinone E	Others	Others	168433-90-7	3	16481.7	30010	31814.8	68355	54730.7	50015	48139.2	19660.9	30508.6	35213.6	38345	43275.6	-	-
Wcdp006929	291.2	207.14	290.188	C18H26O3	[M+H]+	(9Z,11E,13E,15Z)-4-Oxo-9,11,13,15-Octadecatetraenoic Acid	Lipids	Free fatty acids	17699-21-7	3	47788.9	42211.3	65098.3	75351	73919.6	79055	93345.8	91195.5	82190.5	60767.9	73841.2	63512.1	-	-
Wcsn011122	279.23	279.24	280.24	C18H32O2	[M-H]-	(5Z,10E,14S)-14-hydroxy-2,6,10-trimethylpentadeca-5,10-dien-4-one	Others	Others	-	3	2.4184e+06	3.09158e+06	3.24153e+06	4.14614e+06	4.08335e+06	3.85946e+06	3.79906e+06	4.04962e+06	3.44297e+06	3.65699e+06	4.49133e+06	4.27144e+06	-	-
MWS1798	113.06	67.05	112.052	C6H8O2	[M+H]+	2,4-Hexadienoic acid	Organic acids	Organic acids	110-44-1	3	82063.7	104154	82714.8	80251.7	111397	184435	129354	60806	117213	183014	165067	148424	-	-
pmb0530	664.12	136.06	663.109	C21H27N7O14P2	[M+H]+	Nicotinic acid adenine dinucleotide	Nucleotides and derivatives	Nucleotides and derivatives	53-84-9	3	1.24372e+06	1.12861e+06	1.13719e+06	1.41582e+06	1.20947e+06	1.40167e+06	696327	670361	803087	803316	953237	980545	C00003	ko00190,ko00730,ko00760,ko01100,ko01240
MWSHY0123	285.08	270.06	284.068	C16H12O5	[M+H]+	Wogonin (5,7-Dihydroxy-8-Methoxyflavone)	Flavonoids	Flavones	632-85-9	3	22748.5	31202.6	22678.7	99276.2	92478.5	88110.1	27191.2	51491.3	31316	65841	55190.8	55190.8	C10197	-
Wagn011658	653.38	397.14	654.383	C31H58O14	[M-H]-	1-Palmitoyl-Sn-Glycerol 3-O-Diglucoside	Lipids	Glycerol ester	-	1	5049.96	5603.25	5214.77	5641.62	6147.63	7217.91	6321.22	5135.86	5797.2	6519.32	6101.25	7471.42	-	-
Lmcp007655	233.15	131.09	232.146	C15H20O2	[M+H]+	Atractylenolide Ⅱ	Terpenoids	Sesquiterpenoids	73069-14-4	2	91723.9	41280	92599.9	44586.2	49090.8	51620.3	98615	25672.4	30975.2	50157	60931.6	60058.8	C17886	-
mws1434	431.1	311.05	432.106	C21H20O10	[M-H]-	Apigenin-6-C-glucoside (Isovitexin)*	Flavonoids	Flavones	38953-85-4	1	974059	992354	944304	759160	753359	758021	2.18681e+06	1.75906e+06	2.03327e+06	1.19411e+06	1.06842e+06	1.31996e+06	C01714	ko00944
MWSmce165	165.08	59.02	166.084	C6H14O5	[M-H]-	L-Fucitol	Others	Saccharides	13074-06-1	2	3.68185e+06	3.79486e+06	3.93164e+06	3.69205e+06	3.97918e+06	3.90214e+06	3.0068e+06	2.94853e+06	2.97686e+06	4.20658e+06	5.00245e+06	4.17115e+06	-	-
Zbln009562	271.1	213.06	272.105	C16H16O4	[M-H]-	2,5-dihydroxy-3,4-dimethoxy-9,10-dihydrophenanthrene	Quinones	PhenAnthraquinones	-	1	216593	220800	199993	2.32712e+06	2.25051e+06	2.51608e+06	924705	1.27352e+06	925143	1.4008e+06	1.16677e+06	1.17928e+06	-	-
MWStz282	206.08	118.07	205.074	C11H11NO3	[M+H]+	3-Hydroxy-3-acetonyloxindole	Alkaloids	Plumerane	33417-17-3	3	52802.4	92268.3	70978.2	154454	125081	115788	103641	61685	66685	87979.3	96511.7	108489	-	-
pmb0962	235.17	118.09	234.158	C10H22N2O4	[M+H]+	L-Lysine-Butanoic Acid	Amino acids and derivatives	Amino acids and derivatives	80407-71-2	3	6.92514e+06	6.24369e+06	5.79241e+06	5.83564e+06	6.07811e+06	5.06293e+06	789020	1.06966e+06	1.40201e+06	4.53283e+06	5.07703e+06	4.11278e+06	-	-
pmb0883	482.32	341.31	481.317	C23H48NO7P	[M+H]+	LysoPE 18:0	Lipids	LPE	69747-55-3	3	63275.5	74144.6	84300.5	90995.7	89309.8	96898.4	66207.1	62968.2	73652.8	69206.3	80403.5	85429.8	-	-
Lmbp002592	611.16	287.05	610.153	C27H30O16	[M+H]+	Kaempferol-3,7-O-diglucoside	Flavonoids	Flavonols	25615-14-9	1	1.94307e+06	1.74328e+06	1.26973e+06	354597	509245	165963	298858	313559	325968	552530	456086	550612	-	-
pmb3142	299.08	137.02	300.084	C13H16O8	[M-H]-	Salicylic acid-2-O-glucoside	Phenolic acids	Phenolic acids	10366-91-3	3	2.27775e+06	2.26715e+06	2.21891e+06	3.79413e+06	4.01533e+06	4.2487e+06	4.13657e+06	4.10131e+06	3.29093e+06	2.93594e+06	3.41351e+06	3.62493e+06	-	-
pmn001710	521.13	359.08	522.137	C24H26O13	[M-H]-	Rosmarinic acid-3'-O-glucoside	Phenolic acids	Phenolic acids	910028-78-3	2	92943	86076.9	104735	106211	100705	100414	126328	100038	178110	116323	124473	142851	-	-
MWStz070	182.08	91.05	181.074	C9H11NO3	[M+H]+	N-(2-Hydroxy-4-methoxyphenyl)acetamide	Alkaloids	Phenolamine	58469-06-0	1	5.42429e+06	4.70145e+06	5.21272e+06	1.36289e+07	1.35537e+07	1.29437e+07	4.12298e+06	4.11876e+06	4.43292e+06	8.0955e+06	7.48335e+06	6.53888e+06	-	-
Lmsp010393	359.11	298.09	358.105	C19H18O7	[M+H]+	Eupatorin-5-methylether (3'-hydroxy-5,6,7,4'-tetramethoxyflavone)	Flavonoids	Flavones	21764-09-0	3	373718	407878	402659	385263	311102	348841	387971	378969	376177	348961	362699	424608	-	-
pmp000596	627.16	465.1	626.148	C27H30O17	[M+H]+	Quercetin-3-O-(2''-O-galactosyl)glucoside	Flavonoids	Flavonols	56782-99-1	3	553399	1.8081e+06	1.64178e+06	2.36673e+06	2.18674e+06	2.48646e+06	1.57286e+06	1.79221e+06	1.85506e+06	2.03456e+06	2.08227e+06	1.70326e+06	-	-
Lmbn007891	313.24	183.14	314.246	C18H34O4	[M-H]-	Hydroxy ricinoleic acid	Lipids	Free fatty acids	-	3	4061.1	4351.24	8569.1	17662.9	17842.5	28011	9659.49	6808.82	13315.7	11241.6	11081.4	13356	-	-
Lmhp010162	468.31	327.29	467.301	C22H46NO7P	[M+H]+	LysoPE 17:0	Lipids	LPE	-	2	12520.1	16608.1	10161.2	8822.51	11461.3	8522.82	7092.31	6263.36	9625.7	15264.2	13204.9	12449.9	-	-
Zmzn003953	309.2	227.2	310.214	C18H30O4	[M-H]-	13(s)-hydroperoxy-(9z,11e,15z)-octadecatrienoic acid	Lipids	Free fatty acids	67597-26-6	1	444418	388182	424614	542978	515740	529519	300433	366748	363063	528725	432185	516842	C04785	ko00592,ko01100,ko01110
Zbqn006094	299.02	243.03	300.027	C15H8O7	[M-H]-	Pseudopurpurin(1,2,4-trihydroxy-3-carboxyanthraquinone)	Quinones	Anthraquinone	476-41-5	1	13282.7	12329.5	16225.4	61340.6	63609.1	69657.9	5941.85	9349.78	12582.3	21079	25883.9	25141.9	C10394	-
Lchp000218	209.08	121.06	208.074	C11H12O4	[M+H]+	(R)-3-ethyl-7-hydroxy-6-methoxyphthalide	Others	Others	-	1	1.68283e+06	2.00586e+06	1.7193e+06	2.10864e+06	2.34369e+06	2.50745e+06	2.24525e+06	1.99079e+06	1.95763e+06	1.7861e+06	2.17185e+06	1.84129e+06	-	-
mws1051	399.14	250.09	399.144	C15H23N6O5S+	[M]+	S-Adenosylmethionine	Amino acids and derivatives	Amino acids and derivatives	485-80-3	3	3.26054e+06	2.62431e+06	2.89924e+06	1.67788e+06	1.92344e+06	2.06552e+06	2.05192e+06	2.15895e+06	2.1767e+06	2.31798e+06	1.89152e+06	2.27078e+06	-	-
Waln010743	578.35	279.23	579.354	C28H54NO9P	[M-H]-	1-(2,3-dihydroxypropoxy)-3-(((2-(dimethylamino)ethoxy)(hydroxy)phosphoryl)oxy)propan-2-yl (11Z,14Z)-octadeca-11,14-dienoate	Lipids	LPE	-	1	1.34015e+06	1.30022e+06	1.52611e+06	630844	602090	628387	575988	547611	627673	798395	642156	733079	-	-
Sazp002185	373.15	163.07	372.142	C17H24O9	[M+H]+	Multifidol Glucoside	Phenolic acids	Phenolic acids	-	2	333457	309387	281590	270556	210213	192886	229752	190855	118627	255521	211519	258225	-	-
mws0856	463.09	301.04	464.096	C21H20O12	[M-H]-	Quercetin-4'-O-glucoside (Spiraeoside)	Flavonoids	Flavonols	20229-56-5	2	5.47996e+06	5.29968e+06	3.86981e+06	1.31629e+06	1.38375e+06	1.64853e+06	456262	339628	455039	2.21538e+06	1.84349e+06	1.8473e+06	-	-
mws0894	447.13	285.08	446.121	C22H22O10	[M+H]+	Glycitin	Flavonoids	Isoflavones	40246-10-4	3	244024	264094	205728	384055	374137	393738	135231	207149	182092	236379	264030	212428	C16195	ko00943
Labn003910	401.14	269.1	402.153	C18H26O10	[M-H]-	Benzyl B-Primeveroside*	Phenolic acids	Phenolic acids	-	1	3.23756e+06	2.77353e+06	2.80985e+06	4.25871e+06	4.0097e+06	4.86208e+06	5.26193e+06	5.37861e+06	4.74562e+06	4.8231e+06	3.93445e+06	4.731e+06	-	-
mws4183	433.08	300.03	434.085	C20H18O11	[M-H]-	Quercetin-3-O-arabinoside	Flavonoids	Flavonols	22255-13-6	2	305520	282638	325020	211280	164579	206230	38444.4	35675.3	46216.2	158376	174463	140103	-	-
mws0355	441.08	169.01	442.09	C22H18O10	[M-H]-	Catechin gallate*	Flavonoids	Flavanols	130405-40-2	3	96807.6	102494	106844	135070	47279.1	55660.8	86902.5	60037.6	165100	76602.1	61678.4	67909.9	-	-
Labn002264	315.11	153.05	316.116	C14H20O8	[M-H]-	Grevilloside G	Phenolic acids	Phenolic acids	791846-69-0	3	3.95724e+06	4.5495e+06	4.24277e+06	2.82923e+06	3.18925e+06	3.2451e+06	1.70197e+07	1.44585e+07	1.65246e+07	5.98031e+06	7.19699e+06	7.33591e+06	-	-
Wcdn001824	315.07	153.02	316.079	C13H16O9	[M-H]-	2-Hydroxy-5-[3,4,5-Trihydroxy-6-(Hydroxymethyl)Oxan-2-Yl]Oxybenzoic Acid	Others	Others	-	3	3.96971e+06	4.14373e+06	4.24001e+06	3.57024e+06	3.94797e+06	3.95242e+06	1.57627e+07	1.60944e+07	1.62689e+07	6.59398e+06	7.59822e+06	8.20881e+06	-	-
Zahp011689	205.09	149.02	204.079	C12H12O3	[M+H]+	2,2-dimethylchromene-6-carboxylic acid	Others	Others	34818-56-9	3	4.24704e+07	4.777e+07	3.71489e+07	3.1934e+07	4.27165e+07	4.1118e+07	3.61738e+07	2.76238e+07	3.91648e+07	3.97397e+07	4.88019e+07	4.1825e+07	-	-
Walp007190	362.33	300.29	361.319	C20H43NO4	[M+H]+	2-AminoicoSane-1,5,7,19-tetraol	Lipids	Sphingolipids	-	1	6.17728e+06	5.42944e+06	5.90812e+06	4.8107e+06	4.843e+06	4.34327e+06	5.61259e+06	3.84647e+06	4.3261e+06	5.30416e+06	6.55153e+06	5.6861e+06	-	-
Hmmp002240	963.27	801.23	962.254	C40H50O27	[M+H]+	Isorhamnetin-3-O-rutinoside-7-O-(2''-O-glucosyl)glucuronate	Flavonoids	Flavonols	-	3	31675	21746	12624.3	98370	51680	37103.3	32662.3	73355	55015	38083.2	33535.9	30681.2	-	-
mws0629	281.11	166.09	280.106	C13H16N2O5	[M+H]+	L-Aspartyl-L-Phenylalanine	Amino acids and derivatives	Amino acids and derivatives	13433-09-5	1	441835	380653	409226	358766	382520	389067	407785	416400	347732	336470	413076	405227	-	-
Qaxp004683	519.17	177.06	518.164	C22H30O14	[M+H]+	Arillatose B	Phenolic acids	Phenolic acids	137941-45-8	2	84727.2	143410	89322.4	141837	72374.9	51865.4	76798	124623	105052	93328.3	83142.2	103608	-	-
Zjbn102515	227.11	212.08	228.115	C15H16O2	[M-H]-	3-hydroxy-5-methoxybibenzyl	Others	Stilbene	-	1	11392.1	19026.2	9884.41	11129.4	13602.4	9821.64	8965.92	12293.2	9076.53	15304.4	16278.4	13084.4	-	-
Zbln005108	443.16	149.06	444.163	C20H28O11	[M-H]-	3,4-dihydroxy-allylbenzene4-O-p-D-xylopyranosyI-(1-→6)-β-D-glucopyranoside	Phenolic acids	Phenolic acids	-	2	21878.7	73355	20860.3	27488.9	26533.4	22201	38472.1	95035	59189.8	28157.6	23303.3	28586.3	-	-
pme0137	187.07	125.07	188.08	C7H12N2O4	[M-H]-	N-Acetyl-L-Glutamine	Amino acids and derivatives	Amino acids and derivatives	2490-97-3	2	1.03349e+06	1.26735e+06	1.26799e+06	2.11872e+06	1.76707e+06	1.76625e+06	791107	754102	701758	1.14177e+06	1.41838e+06	1.24714e+06	-	-
Wcgn012055	333.2	251.2	334.214	C20H30O4	[M-H]-	Araucarolone	Terpenoids	Ditepenoids	-	3	29787.6	30568.9	27517.1	43284.6	40599.5	44691.3	36632.3	40244.5	40091.6	36168.2	32334.6	40318.4	-	-
Hmcp001578	641.17	479.11	640.164	C28H32O17	[M+H]+	Isorhamnetin-3,7-O-diglucoside	Flavonoids	Flavonols	6758-51-6	3	1.02385e+06	1.27272e+06	1.06068e+06	902531	1.13652e+06	1.112e+06	583362	646623	609089	726327	903837	854357	-	-
pmp001011	319.08	304.06	318.074	C16H14O7	[M+H]+	6,8-Dihydroxy-1,2,3-trimethoxyxanthone	Flavonoids	Other Flavonoids	-	2	175552	187677	177957	230717	109972	138605	177346	179413	191623	191542	237943	208117	-	-
Lazn004986	747.28	585.23	748.294	C37H48O16	[M-H]-	Dihydrobuddlenol B glucoside	Lignans and Coumarins	Lignans	-	2	26781.7	23757.8	35229.1	40401.8	31944.5	37667	40202.3	32839.3	41783.2	70054.2	56864.3	59960.1	-	-
Zmcp004272	817.21	287.06	816.211	C38H40O20	[M+H]+	kaempferol-3-sinapoyldiglucoside	Flavonoids	Flavonols	-	3	1.1049e+06	1.20378e+06	1.00377e+06	1.29044e+06	381891	375500	1.36254e+06	1.23142e+06	1.52294e+06	1.3557e+06	1.23659e+06	1.08477e+06	-	-
Lmcp000611	144.08	84.06	143.07	C5H9N3O2	[M+H]+	2-Amino-4,5-dihydro-1H-imidazole-4-acetic acid	Alkaloids	Alkaloids	69098-41-5	2	1.14571e+07	1.12277e+07	1.3457e+07	1.97433e+07	1.76109e+07	2.02992e+07	9.24764e+06	1.17271e+07	1.03144e+07	1.21771e+07	1.15537e+07	9.78929e+06	-	-
Wasn000410	245.04	153	246.05	C6H15O8P	[M-H]-	sn-glycero-3-phospho-(1'-sn-glycerol)	Others	Others	-	3	8.25417e+06	9.73645e+06	8.73909e+06	1.31228e+07	1.5855e+07	1.45209e+07	4.26796e+06	3.45018e+06	3.19489e+06	1.07082e+07	9.56091e+06	8.5781e+06	-	-
MWSHY0018	403.14	373.1	402.132	C21H22O8	[M+H]+	Nobiletin (5,6,7,8,3',4'-Hexamethoxyflavone)	Flavonoids	Flavones	478-01-3	3	32467.5	28610.6	22158.4	17916.2	15449.2	15629	14988	19198.2	22183.7	32463.4	25962.9	29498.6	C10112	-
MWSslk154	277.13	115.04	276.121	C12H20O7	[M+H]+	Triethyl citrate	Organic acids	Organic acids	77-93-0	3	28464.2	58107.7	54898.2	34049.4	35518.8	42980.6	34353.7	42511.3	31387	38639	42947.4	34354.7	-	-
Yarn004381	581.22	329.14	582.231	C28H38O13	[M-H]-	Tortoside B	Lignans and Coumarins	Lignans	-	2	4.81257e+06	5.03746e+06	3.87613e+06	1.87038e+06	2.01517e+06	1.92932e+06	1.04497e+06	1.2374e+06	1.25896e+06	2.64779e+06	2.24118e+06	2.16006e+06	-	-
Lmdp003286	465.1	303.06	464.096	C21H20O12	[M+H]+	Isohyperoside*	Flavonoids	Flavonols	35589-21-0	1	10895060	13043400	13743290	4.6453e+06	7.06683e+06	3.64082e+06	864285	4637660	2152820	10771135	8658965	9411225	-	-
Wbmp001978	139.08	55.02	138.068	C8H10O2	[M+H]+	Tyrosol; 4-Hydroxyphenylethanol	Phenolic acids	Phenolic acids	501-94-0	2	535238	476748	529586	809273	830129	800420	538285	609417	647195	549755	680778	658649	C06044	ko00350,ko01100
Lmsn003318	355.1	175.04	356.111	C16H20O9	[M-H]-	1-O-Feruloyl-β-D-glucose*	Phenolic acids	Phenolic acids	7196-71-6	2	47001.1	32060.1	43681.1	71277.7	64496.7	79253.1	24306.8	53959.2	44162.5	26589.3	31841.4	32941.7	C17759	-
Hmhn003518	355.1	175.04	356.111	C16H20O9	[M-H]-	4-O-β-D-glucopyranosylferulic acid*	Phenolic acids	Phenolic acids	-	2	47001.1	32060.1	43681.1	71277.7	64496.7	79253.1	24306.8	53959.2	44162.5	26589.3	31841.4	32941.7	-	-
Ymjm000135	507.18	161.02	508.195	C25H32O11	[M-H]-	8R-Dihydrodehydrodiconferyl alcohol 4-O-β-D-glucopyranoside	Lignans and Coumarins	Lignans	-	2	4.15212e+06	1.44404e+06	3.44237e+06	3.56104e+06	2.65568e+06	2.58208e+06	3.08114e+06	3.8047e+06	2.69592e+06	1.88974e+06	2.19396e+06	2.36287e+06	-	-
Zmpn000095	261.04	78.96	262.045	C6H15O9P	[M-H]-	Sorbitol-6-phosphate	Others	Saccharides	20479-58-7	3	127117	116991	112443	111823	87093.4	66782.7	58820.9	56895.2	51562.2	93022.2	96596	77833.3	C01096	ko00051,ko01100
mws0906	341.12	179.07	342.132	C16H22O8	[M-H]-	Coniferin	Phenolic acids	Phenolic acids	531-29-3	2	237905	251649	283015	352387	352596	343519	383488	325728	308562	291127	309638	247923	C00761	ko00940,ko01110
Zblp003511	303.09	167.03	302.079	C16H14O6	[M+H]+	5,7,4'-Trihydroxy-8-methylflavonoid	Flavonoids	Flavonols	-	3	260233	281321	289544	210126	494195	345425	57111.2	68503.5	75722.7	234688	248823	290300	-	-
Lacp004072	475.21	209.15	474.21	C22H34O11	[M+H]+	Blumenol B malonyl Glucoside(iso-02)	Terpenoids	Sesquiterpenoids	-	2	16238.5	15569.8	18340	27174.4	16238.5	6495.19	20059.2	32449.3	20708.9	15587.9	18340	19475.8	-	-
Sayp008921	335.22	261.22	334.214	C20H30O4	[M+H]+	Chi-Caesalpin	Terpenoids	Ditepenoids	-	3	72925.1	76658.9	63536.3	112085	85624.4	85790.4	87446.2	67653.9	93361.2	91373.2	74280.3	77354.9	-	-
pmb0618	627.19	465.1	626.185	C28H34O16	[M+H]+	Hesperetin-8-C-glucoside-3'-O-glucoside	Flavonoids	Flavonols	-	3	3.23411e+06	2.94443e+06	2.59273e+06	1.49143e+06	2.10073e+06	1.92725e+06	1.40743e+06	1.64139e+06	1.64619e+06	1.78591e+06	2.23962e+06	2.04743e+06	-	-
pme0008	176.1	113.07	175.096	C6H13N3O3	[M+H]+	L-Citrulline	Amino acids and derivatives	Amino acids and derivatives	372-75-8	3	183092	178619	135564	153950	88190.9	94547.1	202484	162065	165852	111975	125044	140249	C00327	ko00220,ko01100,ko01110,ko01230
Zmdn006929	255.07	213.06	256.074	C15H12O4	[M-H]-	Aloe-Emodin-9-Anthrone	Quinones	Anthraquinone	6247-99-0	3	2040	6799.73	5301.56	26110.5	24112.2	23867.6	5249.36	9247.56	5503.97	11907.1	11077.8	9507.41	C16760	-
Hmyn000254	297.12	59.01	298.12	C18H18O4	[M-H]-	Tababiphenyl C	Others	Chromone	1644433-50-0	3	532379	503254	561114	294208	274333	219315	171382	154223	182071	290051	327642	261716	-	-
Laln005325	457.17	149.06	458.179	C21H30O11	[M-H]-	3,4-dihydroxyallyl benzene-4-O-[α-L-rhamnosyl-(1→6)]-β-D-glucopyranoside	Phenolic acids	Phenolic acids	-	2	182523	219043	178096	204800	141952	160977	259488	215756	242189	236750	188735	212331	-	-
Lmsn003628	547.17	223.06	548.174	C23H32O15	[M-H]-	6'-O-Sinapoylsucrose	Phenolic acids	Phenolic acids	-	3	42592.5	47545.8	47434.2	45083.6	52282.8	48978.8	22689.9	26064.2	31859.8	44218.2	36597.6	45350.4	-	-
MWSmce341	279.16	149.03	278.152	C16H22O4	[M+H]+	Butyl isobutyl phthalate*	Phenolic acids	Phenolic acids	17851-53-5	3	3.54214e+06	5.79021e+06	4.57523e+06	5.14872e+06	4.59701e+06	4.15456e+06	5.21803e+06	3.47985e+06	3.87918e+06	4.19138e+06	4.60933e+06	5.24385e+06	-	-
Zbzp011453	279.16	149.03	278.152	C16H22O4	[M+H]+	de-O-methyllasiodiplodin	Quinones	Quinones	-	3	3.54214e+06	5.79021e+06	4.57523e+06	5.14872e+06	4.59701e+06	4.15456e+06	5.21803e+06	3.47985e+06	3.87918e+06	4.19138e+06	4.60933e+06	5.24385e+06	-	-
Zbqn002253	218.1	88.04	219.111	C9H17NO5	[M-H]-	6-(((S)-1-carboxyethyl)amino)-4-hydroxyhexanoicacid	Amino acids and derivatives	Amino acids and derivatives	-	1	1.38351e+06	1.13527e+06	1.27411e+06	1.56191e+06	1.85903e+06	1.71595e+06	2.05572e+06	2.07426e+06	2.01381e+06	1.63101e+06	1.49556e+06	1.29873e+06	-	-
Lasp001037	219.15	72.08	218.142	C13H18N2O	[M+H]+	N-ethylcytisine	Alkaloids	Piperidine alkaloids	-	3	23872.2	34692.9	42180.4	38791.6	44516	38317.5	25462.6	34888.6	30999.3	36039.3	35982.7	29380	-	-
Hmln000297	179.05	59.01	180.063	C6H12O6	[M-H]-	Inositol*	Others	Saccharides	87-89-8	1	6.23369e+06	5.75932e+06	6.96704e+06	2.48743e+06	2.96391e+06	2.67505e+06	3.6206e+06	3.73011e+06	3.49563e+06	4.34524e+06	5.29014e+06	4.40021e+06	C00137	ko00052,ko00053,ko00562,ko01100,ko01110,ko01250,ko02010,ko04070
pmb0566	581.15	383.2	580.143	C26H28O15	[M+H]+	Luteolin-7-O-glucoside-5-O-arabinoside	Flavonoids	Flavones	-	3	8951250	6961155	7819030	8407890	10231745	8811235	4312680	4520650	3478650	5894565	7406125	6692025	-	-
Salp004881	407.17	181.05	406.163	C21H26O8	[M+H]+	Gentioluteol	Lignans and Coumarins	Lignans	-	3	102982	114502	103341	52469.3	27163.3	90099	123610	107247	104336	83403.7	92231.7	73354	-	-
Lmmn004625	449.11	287.06	450.116	C21H22O11	[M-H]-	Dihydrokaempferol-7-O-glucoside	Flavonoids	Flavanonols	-	3	69364.3	65070.5	82929.5	73801.6	100477	94012.6	97009.1	81775.9	93429	58281.8	73187.5	68122.7	-	-
Lmxn003152	389.14	167.07	390.153	C17H26O10	[M-H]-	8-Epiloganin	Terpenoids	Terpene	79172-04-6	2	316215	280470	308254	349798	436680	500035	341992	368574	200183	449819	435858	361532	-	-
Zblp004882	287.14	121.03	286.12	C17H18O4	[M+H]+	4'-Hydroxy-3,5-dimethoxydihydrochalcone	Flavonoids	Chalcones	-	3	96289.2	70069.6	92148.1	76488.1	57338.1	53826.5	71519.8	67218	61457.1	65315.2	73866.7	82166.7	-	-
pmp001161	389.12	328.1	388.116	C20H20O8	[M+H]+	5-Hydroxyauranetin	Flavonoids	Flavonols	50439-46-8	3	41082.1	59293.8	47086.9	16645.9	24094.3	16385.6	1672.9	2678.62	4016.34	21586.4	23872	27084.9	-	-
pmn001690	327.14	165.09	328.152	C16H24O7	[M-H]-	3-Hydroxy-4-isopropylbenzylalcohol-3-O-glucoside	Phenolic acids	Phenolic acids	-	2	201006	120605	96968.9	174715	243148	203550	375137	476772	357983	222579	276299	235749	-	-
Lmyp003500	601.12	287.06	600.111	C28H24O15	[M+H]+	Kaempferol-3-O-(2''-galloyl)galactoside*	Flavonoids	Flavonols	-	3	17159.7	14897.2	6129.4	10839.1	7287.64	16675	14626.7	20005	27332.1	21675	25005	20005	-	-
Lmyp003599	601.12	287.06	600.111	C28H24O15	[M+H]+	Kaempferol-3-O-(6''-galloyl)glucoside*	Flavonoids	Flavonols	56317-05-6	3	17159.7	14897.2	6129.4	10839.1	7287.64	16675	14626.7	20005	27332.1	21675	25005	20005	-	-
pme1261	206.14	76.08	205.131	C9H19NO4	[M+H]+	D-Panthenol	Others	Alcohol compounds	81-13-0	3	42962.3	31436.8	35353.2	46182.6	39694.7	32790	32764.6	30621	28909.3	31940.5	37521.8	40141.2	C05944	ko00770
MWSHY0009	301.07	286.05	300.063	C16H12O6	[M+H]+	Diosmetin (5,7,3'-Trihydroxy-4'-methoxyflavone)*	Flavonoids	Flavones	520-34-3	3	280964	273171	305606	314995	322917	378983	231643	233229	196716	269446	320143	259676	C10038	-
Lmgp004152	595.17	445.11	594.159	C27H30O15	[M+H]+	Diosmetin-8-C-(2''-O-arabinosyl)glucoside	Flavonoids	Flavones	-	3	934730	1126105	939760	307860	443788	375332	320643	365780	332236	490929	389450	452132	-	-
Lmrj001341	185.09	70.06	184.085	C8H12N2O3	[M+H]+	Cyclo(Ser-Pro)	Amino acids and derivatives	Amino acids and derivatives	-	3	25995.8	26123.6	26150.3	71064.6	55963.2	70603.4	38078.9	16446.3	40396	61295.8	49659.8	60937.3	-	-
Lmxp011770	279.159	149.023	278.152	C16H22O4	[M+H]+	Diisobutyl phthalate*	Phenolic acids	Phenolic acids	84-69-5	3	5.00234e+06	5.1051e+06	3.93811e+06	3.86162e+06	2.50357e+06	3.94752e+06	3.80206e+06	5.08654e+06	4.27391e+06	3.7941e+06	4.76382e+06	4.15694e+06	C15205	-
Wcfp003475	325.14	191.08	324.132	C15H20N2O6	[M+H]+	6,7-dimethyl-4-(2,3,4,5-tetrahydroxypentyl)-1H-quinoxaline-2,3-dione	Others	Others	-	3	1.34375e+07	1.25851e+07	1.23437e+07	1.28871e+07	1.18147e+07	1.34953e+07	1.03737e+07	1.16895e+07	1.33664e+07	1.33847e+07	1.18998e+07	1.06142e+07	-	-
pme2735	399.14	250.09	398.137	C15H22N6O5S	[M+H]+	S-(5'-Adenosyl)-L-methionine	Amino acids and derivatives	Amino acids and derivatives	29908-03-0	3	2.38829e+06	2.62629e+06	2.73395e+06	1.883e+06	1.98376e+06	2.01606e+06	2.14847e+06	1.77784e+06	2.20946e+06	2.07266e+06	2.13255e+06	1.70964e+06	C00019	ko00261,ko00270,ko00330,ko00908,ko00999,ko01100,ko01110,ko01230,ko01240,ko04122
Zjbn102547	509.18	347.13	510.189	C28H30O9	[M-H]-	2,7-Dihydroxy-1-(p-hydroxybenzyl)-4-methoxy-9,10-dihydrophenanthrene-4'-O-glucose	Others	Others	-	3	71158.4	55773.4	57496.2	23017.8	24494.9	23940.9	35526.7	39364.6	58164.5	39326.1	42329.4	33557.1	-	-
Sacn004566	639.19	477.16	640.2	C29H36O16	[M-H]-	plantainoside D	Phenolic acids	Phenolic acids	147331-98-4	2	28020.8	33866.3	24156.3	67691.8	76410.6	65250.7	49318.8	71561.9	61887.4	53670.3	49297.5	61897.6	-	-
pme0116	227.11	156.08	226.107	C9H14N4O3	[M+H]+	L-Carnosine	Amino acids and derivatives	Amino acids and derivatives	305-84-0	3	151240	108776	73839.8	93424.1	111747	83437.2	97928.9	106722	101071	119169	110160	94287.1	C00386	ko00340,ko00410,ko01100
Zjbn102508	363.16	227.07	364.168	C23H24O4	[M-H]-	Bulbocol	Others	Others	-	3	18726.7	15732.7	18258.3	20204	13444.4	17251.8	14484.9	12884.5	13028.1	14048.7	17695.9	15467.1	-	-
MWS3036	147.03	85.03	148.037	C5H8O5	[M-H]-	3-Hydroxyglutaric acid	Organic acids	Organic acids	638-18-6	3	250562	286933	221665	550950	462382	463835	1.67541e+06	1.02986e+06	915127	444386	382790	484329	-	-
Wbkp008793	701.37	539.32	700.358	C38H48N6O7	[M+H]+	(3S,3'S)-N,N'-((1R,2R)-4-((3,4,5-trihydroxy-6-methyltetrahydro-2H-pyran-2-yl)oxy)cyclohexane-1,2-diyl)bis(2-methyl-2,3,4,9-tetrahydro-1H-pyrido[3,4-b]indole-3-carboxamide)	Alkaloids	Alkaloids	-	3	104484	115584	120172	86963.6	78971.9	81851.6	87448	89516.4	105931	135326	115520	146044	-	-
pmb2936	591.17	367.2	592.179	C28H32O14	[M-H]-	Disinapoyl glucoside	Phenolic acids	Phenolic acids	-	2	82390.7	81601.7	82529.7	73665.4	84009.7	79175.1	87164.1	95122.1	66750.6	72226.8	88828.5	89483.5	-	-
Sakn003847	537.2	345.13	538.205	C26H34O12	[M-H]-	alaschanioside A	Lignans and Coumarins	Lignans	-	2	41667.7	84093.6	160318	77316.6	67672.6	94356.4	385525	161385	298488	120365	96554.8	102113	-	-
Qmyp101232	225.15	95.08	224.141	C13H20O3	[M+H]+	Vomifoliol (Blumenol A)	Terpenoids	Monoterpenoids	189351-15-3	2	185041	159909	167305	199006	198349	67356.9	191963	60283.4	52197.3	177919	149327	143592	C04166	-
Lmmp003517	225.15	95.08	224.141	C13H20O3	[M+H]+	Solatuberenol A	Others	Others	-	3	185041	159909	167305	199006	198349	67356.9	191963	60283.4	52197.3	177919	149327	143592	-	-
mws0853	209.08	179.07	210.089	C11H14O4	[M-H]-	Sinapyl alcohol	Phenolic acids	Phenolic acids	537-33-7	2	475855	534987	796244	333792	451682	623152	438115	368214	512023	484551	421142	384950	C02325	ko00940,ko01100,ko01110
Zmxn110201	331.1	108.02	332.111	C14H20O9	[M-H]-	2,6-Dimethoxy-4-hydroxyphenol-1-O-ß-D-glucopyranoside	Others	Others	-	1	148774	157508	192618	250749	246354	254954	299414	251536	272463	188651	232199	192892	-	-
MWS1787	94.07	53.04	93.0578	C6H7N	[M+H]+	2-Picoline; 2-Methylpyridine	Alkaloids	Pyridine alkaloids	109-06-8	3	195509	201540	188296	223600	170527	194308	116580	103853	109706	198915	159021	169557	C14447	-
Lmsn002815	593.15	285.04	594.159	C27H30O15	[M-H]-	Kaempferol-3-O-rutinoside(Nicotiflorin)	Flavonoids	Flavonols	17650-84-9	3	7.38204e+06	8.63633e+06	8.78152e+06	521391	545552	493365	137017	133024	169211	2.32824e+06	2.66734e+06	2.95057e+06	C21833	ko00944,ko01110
Zbsp004086	579.17	423.1	578.164	C27H30O14	[M+H]+	Apigenin-6-C-glucose-8-C-rhamnoside	Flavonoids	Flavones	-	2	850542	803635	881077	1.12417e+07	1.03265e+07	1.10903e+07	610314	639494	613143	5.10154e+06	4.0251e+06	4.67837e+06	-	-
mws0789	255.07	151	256.074	C15H12O4	[M-H]-	Pinocembrin (Dihydrochrysin)	Flavonoids	Flavanones	480-39-7	2	43490.3	35129.8	37877.1	82972.1	82617.1	79040.9	35332	33368.7	31951.4	52250.5	43884.8	42061.5	C09827	ko00941
Zbln008327	301.11	228.04	302.115	C17H18O5	[M-H]-	2,5-dihydroxyl-3,4,6-trimethoxy-9,10-dihydrophenanthrene	Quinones	PhenAnthraquinones	-	1	50553.4	29764.7	44959.3	29824.3	27695.3	34317.3	42143.5	28929.1	45801.7	40736.3	37028.3	46731.1	-	-
mws0267	105.02	105.02	106.027	C3H6O4	[M-H]-	DL-Glyceric Acid	Organic acids	Organic acids	473-81-4	3	154421	228796	227694	206234	280970	219645	197712	190359	186038	228615	221957	182500	C00258	ko00030,ko00260,ko00561,ko00630,ko01100,ko01110,ko01200
mws0248	243.06	110.02	244.07	C9H12N2O6	[M-H]-	Uridine	Nucleotides and derivatives	Nucleotides and derivatives	58-96-8	1	92470.6	69166.9	73672.8	120737	130832	125983	69636.7	66587.5	80181.5	87154.8	90851.7	72228.3	C00299	ko00240,ko01100,ko01232,ko02010
pmb0296	357.3	265.25	356.293	C21H40O4	[M+H]+	1-Oleoyl-Sn-Glycerol	Lipids	Glycerol ester	129784-87-8	3	94546.9	90160.8	78806.2	79800.5	90621.9	60501.2	63219.5	68533.7	80720.1	90769.7	93401.3	112187	-	-
Hmln000873	331.07	169.01	332.074	C13H16O10	[M-H]-	2-O-Galloyl-D-glucose	Phenolic acids	Phenolic acids	-	2	610514	287089	1.06261e+06	309095	939059	966479	755353	742431	757118	612416	772741	733926	-	-
Lasp003888	651.16	271.06	650.148	C29H30O17	[M+H]+	Genistein glucosyl malonyl xylside	Flavonoids	Isoflavones	-	3	1.30628e+06	1.52649e+06	1.51516e+06	1.91374e+06	1.74851e+06	1.82706e+06	960508	959488	905302	1.19259e+06	1.50416e+06	1.43392e+06	-	-
Zmsn003589	427.21	153.1	428.205	C21H32O9	[M-H]-	Lactuside B	Terpenoids	Sesquiterpenoids	106009-42-1	3	242526	166124	243707	316699	419913	278974	242849	36675	266512	226814	255315	201196	-	-
Wbmp004211	417.15	167.07	416.147	C22H24O8	[M+H]+	Ovafolinin E	Lignans and Coumarins	Lignans	-	1	1.60912e+07	1.61597e+07	1.44873e+07	9.75528e+06	1.1796e+07	1.08327e+07	8.95603e+06	1.0889e+07	1.02968e+07	1.2615e+07	1.01005e+07	1.06334e+07	-	-
pmb0603	625.18	301.6	624.169	C28H32O16	[M+H]+	Chrysoeriol-7,4'-di-O-glucoside	Flavonoids	Flavones	-	3	507010	674133	617932	686894	630490	929851	462552	638127	646929	727032	656686	571719	-	-
Lafp004533	457.21	209.15	456.199	C22H32O10	[M+H]+	(6R,9R)-3-Oxo-α-ionol-β-D-malonyl-glucoside	Terpenoids	Sesquiterpenoids	-	2	90190	93591.4	72231.5	58182.3	65967.1	57011.3	132495	157851	144898	85766.4	101744	81353	-	-
Zamn00402	179.06	59.01	180.063	C6H12O6	[M-H]-	sorbose*	Others	Saccharides	-	1	6.64366e+06	6.8992e+06	7.0038e+06	3.29991e+06	2.79631e+06	3.4819e+06	4.13788e+06	4.14801e+06	4.28404e+06	5.14443e+06	6.31853e+06	5.18905e+06	-	-
Hmjp006104	344.15	177.05	343.142	C19H21NO5	[M+H]+	N-Cis-Feruloyl-3'-O-methyldopamine*	Alkaloids	Phenolamine	-	3	313243	104687	113336	66082.4	59729.6	50325.1	48409.2	119866	49446.3	95015.8	78714	76785.2	-	-
Lmyn005812	675.36	397.14	676.367	C33H56O14	[M-H]-	Gingerglycolipid A	Lipids	Glycerol ester	145937-22-0	3	107958	88147.4	73695.6	174559	129699	144598	149814	78527.6	86959	118151	105904	92810.6	-	-
pmn001583	609.15	300.03	610.153	C27H30O16	[M-H]-	Quercetin-3-O-robinobioside	Flavonoids	Flavonols	52525-35-6	1	1.99416e+06	1.89384e+06	1.73184e+06	1.81505e+06	1.68517e+06	1.46561e+06	650421	565746	637788	1.33918e+06	1.54034e+06	1.21542e+06	-	-
Wayn002532	301.06	168.01	302.064	C12H14O9	[M-H]-	Gallic acid-1-O-xyloside	Tannins	Tannin	-	2	51886.2	58076.7	44219.5	32981.6	21798.4	24534.9	162167	164389	247398	77703.2	66535	61575.5	-	-
Lmtn002997	493.1	331.05	494.106	C22H22O13	[M-H]-	Mearnsetin-3-O-glucoside	Flavonoids	Flavones	-	2	152404	131656	133399	224233	229537	230783	225103	228825	252238	216037	184584	171343	-	-
Yaln008277	393.22	311.22	394.236	C22H34O6	[M-H]-	Trijugin A	Terpenoids	Sesquiterpenoids	-	3	33202.9	35194.9	30414.1	63936.1	76827.6	78365.8	158843	163224	172472	67275.8	85527.8	79973.6	-	-
Zaxn005652	315.2	315.2	316.204	C20H28O3	[M-H]-	Pisiferic acid	Terpenoids	Ditepenoids	67494-15-9	2	125506	113501	78773.8	131963	152623	132812	135785	114105	102177	92779.5	117222	112624	C09163	ko00904,ko01110
Zaxn005783	315.2	315.2	316.24	C21H32O2	[M-H]-	Methyl neoabietate	Terpenoids	Ditepenoids	3310-97-2	2	125506	113501	78773.8	131963	152623	132812	135785	114105	102177	92779.5	117222	112624	-	-
Sazp007580	399.14	321.11	398.137	C22H22O7	[M+H]+	Deoxypodophyllotoxin	Lignans and Coumarins	Lignans	19186-35-7	2	61834.9	59433.7	54517.8	107136	76104.9	77981.9	63173.1	92441.5	88492.4	92773.8	76720.5	97217.3	-	-
Wayp004564	182.08	136.08	181.074	C9H11NO3	[M+H]+	4-hydroxy-4-(3-pyridyl)-butanoic acid	Alkaloids	Pyridine alkaloids	15569-97-8	1	204978	138916	202993	410358	358232	436331	257033	311937	339353	271801	324255	258926	C19579	-
mws0913	447.09	285.04	448.101	C21H20O11	[M-H]-	Kaempferol-3-O-galactoside (Trifolin)*	Flavonoids	Flavonols	23627-87-4	3	41680	28179.6	30871.7	18792.6	11940.5	24904.6	11942	11939	18405.3	13340	16416.5	13426.5	C12626	ko00944,ko01110
Wasn006102	459.19	165.09	460.195	C21H32O11	[M-H]-	Apiosylrhododendrin	Phenolic acids	Phenolic acids	-	2	4.15696e+06	4.70482e+06	4.24794e+06	4.85393e+06	4.6241e+06	4.47955e+06	2.68001e+06	2.36463e+06	3.05967e+06	4.72635e+06	4.00066e+06	3.75148e+06	-	-
Lmnp003080	565.16	433.11	564.148	C26H28O14	[M+H]+	Hispidulin-8-C-(2''-O-xylosyl)xyloside	Flavonoids	Flavones	-	3	555693	642617	462158	537130	514980	415933	569475	414374	301634	526461	480959	411925	-	-
pmp001124	243.1	225.09	242.094	C15H14O3	[M+H]+	Hircinol	Quinones	PhenAnthraquinones	41060-05-3	3	347507	372098	276672	340094	317745	312131	134573	258481	132410	308252	251571	250599	C10261	-
Lmhp009497	502.29	361.27	501.286	C25H44NO7P	[M+H]+	LysoPE 20:4*	Lipids	LPE	-	3	22873.2	22943.7	23750.2	12218.7	13468.4	10236	6530.03	10458.2	7118.15	16448.5	13107.5	13783.4	-	-
mws0917	329.07	314.04	330.074	C17H14O7	[M-H]-	3,7-Di-O-methylquercetin	Flavonoids	Flavonols	2068-02-2	3	172775	157183	190473	372530	351889	327594	299731	350575	370460	230769	257960	294448	C01265	ko00944,ko01110
Lmsp004851	291.09	123.04	290.079	C15H14O6	[M+H]+	3-Hydroxyphloretin	Flavonoids	Chalcones	57765-66-9	3	74576.6	62000.4	96333.2	103375	65020	86700	85748.3	125060	43505.9	49469.8	63319.7	57385.7	-	-
pmb0874	478.29	337.27	477.286	C23H44NO7P	[M+H]+	LysoPE 18:2(2n isomer)	Lipids	LPE	-	2	3.36639e+07	4.09796e+07	4.09853e+07	2.11885e+07	1.88467e+07	1.50727e+07	1.4058e+07	1.69908e+07	1.39389e+07	1.98593e+07	2.52572e+07	2.39983e+07	-	-
Wbmn013660	335.22	253.22	336.23	C20H32O4	[M-H]-	3,9-Dihydroxy-13(14)-labden-16,15-olide	Terpenoids	Ditepenoids	-	3	41637.8	33559.5	34874.2	43302.5	41095.5	33295.9	37828.3	26198.4	29459.8	37111.3	42407.6	33227.1	-	-
Wcgn012576	335.22	253.22	336.23	C20H32O4	[M-H]-	14-hydroxy-14-(hydroxymethyl)-5,9-dimethyltetracyclo[11.2.1.01,10.04,9]hexadecane-5-carboxylic acid	Terpenoids	Ditepenoids	-	3	41637.8	33559.5	34874.2	43302.5	41095.5	33295.9	37828.3	26198.4	29459.8	37111.3	42407.6	33227.1	-	-
MWS1900	215.13	153.13	216.136	C11H20O4	[M-H]-	Undecanedioic acid	Lipids	Free fatty acids	1852-04-6	3	60108.7	65090.3	66845.2	120286	140020	113194	62372.2	55753.9	40594.1	87551.9	74774.9	69062.4	-	-
Lmyn004515	207.06	177.02	208.074	C11H12O4	[M-H]-	3,4-Dimethoxycinnamic acid	Phenolic acids	Phenolic acids	2316-26-9	2	178416	171744	164945	206246	179877	215743	207785	162019	155446	193575	163939	153138	-	-
mws0232	377.15	243.09	376.138	C17H20N4O6	[M+H]+	Riboflavin (Vitamin B2)	Others	Vitamin	83-88-5	3	703510	612505	863481	603117	580262	589429	387129	494109	504742	545101	697189	646565	C00255	ko00740,ko01100,ko01110,ko01240,ko02010
MWS20169	269.05	254.02	270.053	C15H10O5	[M-H]-	2,5-dihydroxy-1-methoxy-anthraquinone	Quinones	Anthraquinone	-	3	38951.8	49177.1	40039.8	185141	157396	161110	47605.8	59663.2	59108.8	98889.4	77688.8	85269.7	-	-
Lmhp008763	452.28	311.26	451.27	C21H42NO7P	[M+H]+	LysoPE 16:1(2n isomer)*	Lipids	LPE	-	1	75354.1	51740.1	63979.5	39251.3	24877.1	34707.1	46103.5	17416.8	21417.9	40375.7	34090.6	43636.1	-	-
Zahp009018	179.07	119.05	178.063	C10H10O3	[M+H]+	3,4-Methylenedioxypropiophenone(iso2)	Others	Others	-	2	88275.2	60030.5	37444.3	116133	63844.2	79998.7	103195	63940.4	67046.9	72510.1	86968.3	92593	-	-
Wdtp003242	397.15	235.1	396.142	C19H24O9	[M+H]+	methyl-4,5-diacetyloxy-6-[4-(hydroxymethyl)phenoxy]-3-methyloxane-2-carboxylate	Phenolic acids	Phenolic acids	-	3	1.60819e+06	1.74523e+06	1.54492e+06	1.19986e+06	1.18265e+06	1.34402e+06	1.99777e+06	2.48728e+06	2.1246e+06	1.38459e+06	1.38651e+06	1.10928e+06	-	-
Yygn003903	431.23	431.22	432.236	C21H36O9	[M-H]-	dictamnoside A	Terpenoids	Sesquiterpenoids	-	2	113554	130300	96012.4	167718	109836	179414	136731	115545	152243	115165	126344	146640	-	-
pmb0881	478.29	337.27	477.286	C23H44NO7P	[M+H]+	LysoPE 18:2	Lipids	LPE	-	2	80473.1	81680.3	85527.6	119641	122391	122593	66847.2	75783.3	74762.7	109101	97049.6	85111.2	-	-
Zbln007356	271.06	241.05	272.068	C15H12O5	[M-H]-	retusiusine E	Quinones	PhenAnthraquinones	-	3	67393.8	56209.1	44769.4	39882.4	71703	54183.3	32936.5	45880.4	52005.5	55865.6	57997.2	45695.9	-	-
mws0255	112.05	95.02	111.043	C4H5N3O	[M+H]+	Cytosine	Nucleotides and derivatives	Nucleotides and derivatives	71-30-7	1	111035	61295.5	105996	509445	453723	483049	270567	245261	234696	281082	260564	330540	C00380	ko00240,ko01100,ko01232
Sazp004372	371.15	167.07	370.142	C21H22O6	[M+H]+	Bursehernin	Lignans and Coumarins	Lignans	-	1	5.60049e+06	5.39504e+06	6.24548e+06	1.01208e+07	8.05938e+06	8.7849e+06	17019275	1.34614e+07	1.27706e+07	9.84113e+06	7.98912e+06	1.01167e+07	-	-
Hmbp003234	255.09	163.03	254.079	C12H14O6	[M+H]+	1-O-Caffeoylglycerol	Phenolic acids	Phenolic acids	-	3	43220.7	32249.9	22432.5	21519.2	55015	28340	32249.7	25669.1	29901.7	23922.7	27760.7	21743.6	-	-
pmb2979	549.12	387.1	550.132	C25H26O14	[M-H]-	Hesperetin-7-O-(6''-malonyl)glucoside	Flavonoids	Flavanones	-	3	32386.7	45701.1	30454.1	75217.6	75232.5	87577.9	45007.3	60309.7	70371.9	42406.7	53135.7	43948.7	-	-
Smnn002694	431.15	149.05	432.163	C19H28O11	[M-H]-	Osmanthuside H[2-(4-Hydroxyphenyl)ethyl-β-D-apiosyl-(1→6)-β-D-glucoside]	Phenolic acids	Phenolic acids	149155-70-4	2	20243.3	22176.4	20685.6	12858.2	17162.7	17490.3	15222.5	26830.9	12105.9	13237.1	16729.5	16401	-	-
Lmqp003432	227.16	121.1	226.157	C13H22O3	[M+H]+	6,9-Dihydroxy-7-megastigmen-3-one	Terpenoids	Sesquiterpenoids	-	2	420396	431779	499479	634149	561223	559555	517383	447674	464116	396228	508811	471522	-	-
Sacn003282	403.12	241.07	404.132	C17H24O11	[M-H]-	10-hydroxymajoroside	Phenolic acids	Phenolic acids	-	2	263787	276859	274701	607706	731835	622065	555697	652659	558117	481885	618470	575414	-	-
mws5035	279.17	120.08	278.163	C15H22N2O3	[M+H]+	L-Leucyl-L-phenylalanine	Amino acids and derivatives	Amino acids and derivatives	56217-82-4	1	55645.8	79810.6	72871.4	190805	204078	210076	82160.5	84136.9	80843.6	112375	135999	143758	-	-
Zmyn000247	147.03	57.0346	148.037	C5H8O5	[M-H]-	2-Hydroxyglutaric Acid	Organic acids	Organic acids	13095-48-2	3	260185	243825	272785	649046	629623	591522	759941	799299	710642	423777	542065	513408	C03196	ko00310,ko01100
Zmtn001661	315.11	153.02	316.116	C14H20O8	[M-H]-	Vanilloloside	Phenolic acids	Phenolic acids	74950-96-2	2	228572	248574	251695	408450	317174	365573	451697	408130	378176	299692	367422	381648	-	-
Lmjp005276	271.1	239.07	270.089	C16H14O4	[M+H]+	8-Methoxydehydroiso-α-Lapachone	Quinones	Quinones	-	3	130495	127795	164633	69294.2	61943.9	50956.7	124942	79031.1	80686.1	110611	86605.7	94729.8	-	-
Wcfn002460	211.06	148.02	212.069	C10H12O5	[M-H]-	2,3-Dihydroxy-1-(4'-hydroxy-3'-methoxyphenyl)-propan-1-one	Others	Others	-	3	14192	16877.9	7698.49	20115.6	11022.5	5065.62	19467.3	29751.4	26251.5	21432.2	26462.7	27219.1	-	-
Lazn002744	211.06	148.02	212.069	C10H12O5	[M-H]-	C-Veratroylglycol	Phenolic acids	Phenolic acids	168293-10-5	3	14192	16877.9	7698.49	20115.6	11022.5	5065.62	19467.3	29751.4	26251.5	21432.2	26462.7	27219.1	-	-
Zmjn004133	311.22	293.21	312.23	C18H32O4	[M-H]-	9S-Hydroperoxy-10E,12Z-octadecadienoic acid	Lipids	Free fatty acids	5502-91-0	3	46134.6	63621.9	50063.4	349651	603039	445957	287307	143942	139231	155132	183690	144364	C14827	ko00591,ko01100
Lmdn004263	553.19	223.06	554.2	C26H34O13	[M-H]-	6-O-Sinapoylajugol	Terpenoids	Monoterpenoids	-	2	107864	108560	125782	92729.3	83041.3	91096.9	49612.1	55238.5	48530.8	83590.8	65725.1	81220	-	-
Latp003004	395.13	233.08	394.126	C19H22O9	[M+H]+	2-Methyl-5-acetonyl-7-hydroxychromone glucoside	Others	Chromone	-	2	180042	333730	161544	312865	344846	268811	648514	784401	813770	475002	414218	534241	-	-
Cmsn005615	229.09	123.04	230.094	C14H14O3	[M-H]-	3,3',5-Trihydroxybibenzyl	Others	Stilbene	86630-23-1	1	1.94431e+06	1.07701e+06	1.16764e+06	946184	898967	975043	674413	541747	338339	922512	798642	718159	-	-
Hmqn003268	303.05	151.03	304.058	C15H12O7	[M-H]-	5,7,3',4',5'-Pentahydroxydihydroflavone	Flavonoids	Flavanones	-	3	47209.3	60172	53598.5	57187.5	55101.2	60942.6	31621.1	26152.1	20210.7	57175.2	57193	45488.9	-	-
Wdmp007253	318.28	219.17	317.272	C21H35NO	[M+H]+	1-(1-aminoethyl)-9a,11a-dimethyl-tetradecahydrocyclopenta[a]phenanthren-7-one	Alkaloids	Plumerane	-	2	567283	637744	756484	612165	527350	599728	789818	687058	737668	610384	751787	605381	-	-
MWSHC20125	335.08	135.05	336.084	C16H16O8	[M-H]-	5-O-Caffeoylshikimic acid	Phenolic acids	Phenolic acids	73263-62-4	3	15214.6	15024.2	11017.7	17411.8	18941.7	26675	13898.1	7341.35	15567.5	15592.3	14989	18878.3	-	-
Hmcp002187	509.13	347.07	508.122	C23H24O13	[M+H]+	Limocitrin-3-O-galactoside	Flavonoids	Flavonols	-	3	96191	76568	86940.3	107899	87643	117353	160095	68863	63023.7	97998.7	114904	126598	-	-
MWSmce049	271.1	255.07	272.105	C16H16O4	[M-H]-	3'-Hydroxypterostilbene	Others	Stilbene	475231-21-1	3	23773.8	23975.9	22115.6	20783	24967.5	22278.1	22568	25281.1	16456.4	18416.3	22196.8	23714.6	-	-
mws1038	277.12	146.08	278.13	C11H22N2O4S	[M-H]-	Pantetheine	Alkaloids	Alkaloids	496-65-1	1	209449	207965	200264	150742	169250	173160	190329	223518	260921	136338	175548	164558	C00831	ko00332,ko00770,ko01100,ko01110
mws1409	579.03	403	580.034	C15H22N2O18P2	[M-H]-	Uridine-5'-diphosphoglucuronic acid	Nucleotides and derivatives	Nucleotides and derivatives	-	3	64530	54979.5	57932.6	36161	39715.4	33574.1	27792.7	20928.2	27928.7	35242.7	38358.7	45102.8	-	-
pme2165	155.01	111.02	156.017	C5H4N2O4	[M-H]-	Orotic acid (Vitamin B13)	Others	Vitamin	65-86-1	3	246331	251219	217579	460675	381990	449715	390379	426838	380610	322995	416745	386345	C00295	ko00240,ko01100,ko01240
Wbmp011352	701.37	701.37	700.357	C37H52N2O11	[M+H]+	Puberaconitidine	Alkaloids	Alkaloids	83685-21-6	2	2.90529e+07	2.66171e+07	2.74529e+07	2.26978e+07	1.84972e+07	2.02977e+07	2.14468e+07	2.22399e+07	2.36809e+07	3.19243e+07	3.0198e+07	2.4834e+07	-	-
Lhmp122016	755.22	207.06	754.211	C37H38O17	[M+H]+	5-methoxy-3-(3-methoxy-4-((3,4,5-trihydroxy-6-(hydroxymethyl)tetrahydro-2H-pyran-2-yl)oxy)phenyl)-9-oxo-2,3-dihydro-9H-[1,4]dioxino[2,3-h]chromen-2-yl)methyl(E)-3-(4-hydroxy-3,5-dimethoxyphenyl)acrylate A	Lignans and Coumarins	Coumarins	-	3	106377	117975	57244.7	201651	213948	274337	136583	181415	148015	148673	132659	171057	-	-
Wmzn000227	145.06	109.04	146.058	C6H10O4	[M-H]-	2,2-Dimethylsuccinic acid	Organic acids	Organic acids	597-43-3	1	163624	195863	180082	95253.7	97511.8	119572	95141.1	108211	102111	107721	130835	103764	-	-
MWS20152	417.16	402.1	418.163	C22H26O8	[M-H]-	Syringaresinol	Lignans and Coumarins	Lignans	21453-71-4	1	201061	232299	222313	95980.7	103556	104508	81298.4	95673.9	100914	134722	116524	104492	C10889	-
Xmcn005741	447.23	315.19	448.231	C21H36O10	[M-H]-	patrinioside	Terpenoids	Sesquiterpenoids	-	3	729538	481827	672715	786245	1.09899e+06	929752	1.92509e+06	1.35821e+06	1.61766e+06	1.24576e+06	1.29166e+06	1.00892e+06	-	-
Lmmp002963	625.18	317.06	624.169	C28H32O16	[M+H]+	6-C-Methylquercetin-3-O-rutinoside	Flavonoids	Flavonols	-	3	30432.1	38345	25005	31675	16675	13559	10005	13770.5	9042.81	16675	13340	13559	-	-
Lcsp000522	213.12	70.07	212.116	C10H16N2O3	[M+H]+	Prolylproline	Amino acids and derivatives	Amino acids and derivatives	20488-28-2	3	55031.6	90586.4	75028.2	117925	158555	141532	188563	180744	220368	117441	149530	146694	-	-
mws1589	503.16	179.06	504.169	C18H32O16	[M-H]-	D-Panose*	Others	Saccharides	33401-87-5	3	307193	238264	209990	59085.1	61566.8	52425.6	53784.2	61453.8	101189	101914	81087.7	83298.4	C00713	-
mws2623	281.25	281.25	282.256	C18H34O2	[M-H]-	11-Octadecanoic acid(Vaccenic acid)*	Lipids	Free fatty acids	506-17-2	1	981635	917048	986765	1.6683e+06	1.43717e+06	1.42282e+06	979041	1.01581e+06	852121	1.30384e+06	1.1919e+06	1.00579e+06	C21944	-
Hmlp002821	495.08	319.04	494.07	C21H18O14	[M+H]+	Myricetin-3-O-glucuronide	Flavonoids	Flavonols	77363-65-6	3	24617.3	10005	16889.2	13340	13340	6485.18	5199.21	5199.82	5005	5219.85	6493.24	6670	-	-
Wabn003563	385.11	179.07	386.121	C17H22O10	[M-H]-	3'-O-Beta-D-Glucopyranosyl plumbagic acid	Phenolic acids	Phenolic acids	-	2	163770	162691	170890	185126	184254	149737	232879	196327	220999	154590	174344	200075	-	-
Smhp003736	581.14	413.08	580.143	C26H28O15	[M+H]+	carlinoside	Flavonoids	Flavones	59952-97-5	3	401999	432048	289645	173727	223035	217299	197338	228400	255447	222350	237912	284144	C10026	-
Zbdp002220	333.12	171.06	332.111	C14H20O9	[M+H]+	2,6-Dimethoxypydroquinone-1-O-glucoside	Flavonoids	Other Flavonoids	-	1	144063	229040	167693	402056	372451	408337	317189	354139	143384	482412	457576	374056	-	-
Lmbp000123	164.07	56.05	163.067	C6H13NO2S	[M+H]+	L-Homomethionine	Amino acids and derivatives	Amino acids and derivatives	25148-30-5	3	54572	37787.4	33853.4	23320.8	21770	23890.1	25996.9	25088.7	50781.3	27211.6	30232.8	23271.5	C17213	ko00966,ko01110,ko01210
mws0572	126.07	109.04	125.059	C5H7N3O	[M+H]+	5-Methylcytosine	Nucleotides and derivatives	Nucleotides and derivatives	554-01-8	3	217218	208161	220160	272533	330943	339761	409047	383404	264818	201826	261835	241640	C02376	ko00240,ko01100
pme1137	140.03	94.03	139.027	C6H5NO3	[M+H]+	6-Hydroxynicotinic acid	Alkaloids	Pyridine alkaloids	5006-66-6	3	47883.9	55192.3	64158.1	113900	117646	94163.7	26023.8	48676.3	60993.6	67217.6	78346.5	60616.6	C01020	ko00760,ko01100
Zmyn000230	147.03	57.03	148.037	C5H8O5	[M-H]-	2-Dehydro-3-deoxy-L-arabinonate	Others	Saccharides	-	3	249771	277402	303893	615557	666046	639670	796473	794740	731577	445741	575612	548075	C00684	ko00053,ko01100
Lahp002857	595.15	409.09	594.137	C30H26O13	[M+H]+	Epicatechin-(4β->8)-epigallocatechin	Flavonoids	Flavanols	-	2	60955.7	53669.8	71602.1	112894	110158	113413	53133.4	42195.5	49821.3	60404.2	74714.8	77889.6	-	-
Lhhp102904	357.13	307.09	356.126	C20H20O6	[M+H]+	Horsfieldin	Lignans and Coumarins	Lignans	-	2	278810	260881	294529	408322	435728	448228	472404	421288	333930	419304	454705	349403	-	-
MWS2442	259.02	96.97	260.03	C6H13O9P	[M-H]-	D-Fructose 6-Phosphate*	Others	Saccharides	643-13-0	1	6.57268e+06	7.28553e+06	6.31732e+06	1.36581e+07	1.00426e+07	1.15061e+07	3.56944e+06	2.87578e+06	2.71477e+06	8.52739e+06	9.83089e+06	7.56599e+06	C00085	ko00052,ko00500,ko00710,ko01100,ko01110,ko01200
mws0914	271.06	151	272.068	C15H12O5	[M-H]-	3,5,7-Trihydroxyflavanone (Pinobanksin)*	Flavonoids	Flavanonols	548-82-3	1	1.12517e+07	6.1521e+06	9.64376e+06	1.08023e+07	8.19755e+06	8.62256e+06	8.13537e+06	8.08851e+06	7.57774e+06	6.89059e+06	7.25106e+06	8.78419e+06	C09826	ko00941
pme0376	271.06	151	272.068	C15H12O5	[M-H]-	Naringenin (5,7,4'-Trihydroxyflavanone)*	Flavonoids	Flavanones	480-41-1	1	1.12517e+07	6.1521e+06	9.64376e+06	1.08023e+07	8.19755e+06	8.62256e+06	8.13537e+06	8.08851e+06	7.57774e+06	6.89059e+06	7.25106e+06	8.78419e+06	C00509	ko00941,ko00943,ko01100,ko01110
Lmrj002087	247.13	86.09	246.122	C10H18N2O5	[M+H]+	L-Isoleucyl-L-Aspartate	Amino acids and derivatives	Amino acids and derivatives	-	3	121381	243576	208239	343374	287535	368443	246489	247460	55040.2	186604	241897	228256	-	-
Lmgp004217	609.18	445.11	608.174	C28H32O15	[M+H]+	Diosmetin-8-C-(2''-O-rhamnosyl)glucoside	Flavonoids	Flavones	98891-92-0	3	178094	134254	158141	290665	202465	241438	115218	175935	166240	196634	152165	187886	-	-
mws1164	179.06	59.01	180.063	C6H12O6	[M-H]-	D-Fructose*	Others	Saccharides	57-48-7	1	7.24769e+06	7.13152e+06	7.97822e+06	2.23769e+06	3.33789e+06	3.18703e+06	4.3152e+06	3.25651e+06	4.10619e+06	4.91793e+06	6.09957e+06	4.8641e+06	C05003	-
mws4170	179.06	59.01	180.063	C6H12O6	[M-H]-	D-Glucose*	Others	Saccharides	50-99-7	1	7.24769e+06	7.13152e+06	7.97822e+06	2.23769e+06	3.33789e+06	3.18703e+06	4.3152e+06	3.25651e+06	4.10619e+06	4.91793e+06	6.09957e+06	4.8641e+06	C00031	ko00010,ko00030,ko00052,ko00500,ko00520,ko00524,ko00901,ko01100,ko01110,ko02010
Wasn003676	415.12	121.03	416.132	C18H24O11	[M-H]-	Paeonicluside	Phenolic acids	Phenolic acids	-	3	26649.6	26657.9	28343.3	170359	110722	146194	41240.9	51739.4	40413.9	63051.5	70843.1	54297.4	-	-
mws0028	167.03	108.02	168.042	C8H8O4	[M-H]-	Vanillic acid	Phenolic acids	Phenolic acids	121-34-6	1	113857	317025	114687	231086	455696	362722	180822	120022	126663	183888	206720	239211	C06672	-
MWS0132	611.15	306.07	612.152	C20H32N6O12S2	[M-H]-	Oxiglutatione	Amino acids and derivatives	Amino acids and derivatives	27025-41-8	1	386545	411651	515830	387362	332933	314874	365927	384910	284351	399898	343049	448407	C00127	ko00480,ko01100,ko01240
mws1659	269.05	225.06	270.053	C15H10O5	[M-H]-	Emodin	Quinones	Anthraquinone	518-82-1	1	28588.7	29878.7	25350.1	8118.33	8068.74	8245.03	1946.72	4314.63	3399.97	12109.6	10593.5	13830	C10343	-
Lahn002816	471.11	177.02	472.122	C20H24O13	[M-H]-	xylosyl -5-hydroxychromone-7-O-β-D-glucoside	Others	Chromone	-	1	3.03364e+06	3.01166e+06	2.43653e+06	6.07687e+06	5.12061e+06	5.90123e+06	3.15738e+06	3.41112e+06	3.48198e+06	3.28865e+06	4.07441e+06	3.23199e+06	-	-
mws5038	341.109	89.0249	342.116	C12H22O11	[M-H]-	Isomaltulose*	Others	Saccharides	13718-94-0	1	2.14671e+07	2.31155e+07	2.2405e+07	1.10102e+07	1.48721e+07	1.23112e+07	1.08738e+07	1.42492e+07	1.45734e+07	1.52119e+07	1.40755e+07	1.81652e+07	C01742	-
Cmyn001328	339.07	177.02	340.079	C15H16O9	[M-H]-	Daphnin*	Lignans and Coumarins	Coumarins	486-55-5	1	888722	850848	820876	614743	532970	596106	581278	705172	724104	556812	671041	727646	C01421	-
Hmpp003270	449.11	287.05	448.101	C21H20O11	[M+H]+	Luteolin-4'-O-glucoside	Flavonoids	Flavones	6920-38-3	3	8.93023e+06	9.55834e+06	6.1513e+06	785920	447420	569474	231064	260713	203934	4.02889e+06	3.66703e+06	3.07854e+06	-	-
HJAP057	315.09	282.06	314.079	C17H14O6	[M+H]+	Dihydroxy-dimethoxyflavone*	Flavonoids	Flavones	-	3	43187.7	68465	56074.4	48403.6	47614.9	43005.3	38047.2	46192.3	16615.8	48736.5	41051.3	37661.7	-	-
Zjbn102537	241.09	226.06	242.094	C15H14O3	[M-H]-	coelonin(iso-1)	Others	Others	-	1	218782	173590	111274	937527	579339	544951	316681	463170	257098	365188	350809	446963	-	-
Wdjp007626	241.09	181.07	240.079	C15H12O3	[M+H]+	flavanthrinin	Others	Others	-	2	27389.2	26332.9	20288.3	253817	214480	268511	56982.3	103048	73799.9	131748	162147	127592	-	-
Qahn003953	261.13	201.11	262.142	C12H22O6	[M-H]-	Erigeside B	Others	Others	95632-87-4	2	2523.21	6031.87	2558.72	19915.4	20426.9	25530.5	7921.29	8779.27	6958.1	12261.2	9703.48	12484.4	-	-
Lhhp111110	559.21	437.12	558.21	C29H34O11	[M+H]+	Schisantherin G	Lignans and Coumarins	Lignans	117047-86-6	3	36586.4	46567.8	47935.5	33063.9	25983.7	28430.9	11084.8	20010	23638.5	39771.6	30326	35157.3	-	-
pmc0281	400.15	136.06	399.139	C15H21N5O8	[M+H]+	Ribosyladenosine	Nucleotides and derivatives	Nucleotides and derivatives	-	3	44478.6	44559.4	33944.5	46011.5	14465.1	26531.4	44198.5	41371.2	50429.7	32575.7	41392.3	41782.3	-	-
mws1359	255.1	197.06	256.11	C16H16O3	[M-H]-	Pterostilbene	Others	Stilbene	537-42-8	2	8292.41	7517.06	6047.45	10402.9	5329.88	9645.01	5479.5	4634.14	3880.55	5174.5	6609.47	5395.03	C10287	ko00945,ko01110
Lmdn001925	537.2	375.15	538.205	C26H34O12	[M-H]-	Olivil-4'-O-glucoside	Lignans and Coumarins	Lignans	76880-93-8	2	175109	139699	139693	117513	102940	128349	222988	316912	208639	186577	151491	146589	-	-
mws0219	132.03	88.0404	133.037	C4H7NO4	[M-H]-	L-Aspartic Acid	Amino acids and derivatives	Amino acids and derivatives	56-84-8	3	6.09353e+06	6.46714e+06	5.79402e+06	5.63109e+06	5.58288e+06	5.84508e+06	2.51848e+06	2.49358e+06	2.63567e+06	4.90308e+06	5.58457e+06	4.25612e+06	C00049	ko00220,ko00250,ko00260,ko00261,ko00270,ko00300,ko00340,ko00410,ko00460,ko00470,ko00710,ko00760,ko00770,ko00970,ko00999,ko01100,ko01110,ko01200,ko01210,ko01230,ko01240,ko02010
Hajp009323	273.11	121.06	272.105	C16H16O4	[M+H]+	4-O-methyldavidigenin	Others	Others	67-81-2	2	327111	149013	265339	307762	246867	349605	468606	367922	341980	410926	333031	434993	-	-
Zmyn000110	258.04	78.96	259.046	C6H14NO8P	[M-H]-	D-Glucosamine 1-phosphate	Others	Saccharides	2152-75-2	3	38382	63253.6	65939.7	128923	163873	155663	56952.5	63805.1	42919.8	163558	130544	130095	C06156	ko00520,ko01100,ko01250
MWS1743	217.16	129.07	216.151	C15H20O	[M+H]+	alpha-hexylcinnamaldehyde	Phenolic acids	Phenolic acids	101-86-0	3	40383.9	18781.9	44685.6	14521.6	24532.8	28313.7	10409.3	12846.3	14779.1	41157.7	36488.1	31275.5	-	-
Lmqn000351	325.11	59.01	326.121	C12H22O10	[M-H]-	Rutinose	Others	Saccharides	90-74-4	3	78475.6	74277.5	93577.6	26216.9	27032.7	25066.3	48197.2	42220.4	36300.1	50735.1	66640.1	61650.6	C08247	-
pme1841	103.12	86.1	102.116	C5H14N2	[M+H]+	Cadaverine	Alkaloids	Alkaloids	462-94-2	3	18050.8	20428.5	21854.7	23401.3	23502.7	26855.5	22058.1	24915.4	16002.2	28328.2	29480.3	22646.8	C01672	ko00310,ko00470,ko00480,ko00960,ko01100,ko01110
Cmjp002460	413.22	233.15	412.21	C21H32O8	[M+H]+	Sonchuside C	Terpenoids	Sesquiterpenoids	-	3	18127.6	55233.8	75169.7	108455	67212.3	107930	85867.1	18146.8	95695.3	55434.1	72879.4	63560.9	-	-
Lamn005190	625.22	301.11	626.222	C29H38O15	[M-H]-	Glucosyl isomucronulatol-7-O-glucoside	Flavonoids	Other Flavonoids	-	3	17361.6	12911.3	7884.73	22331.7	18777.2	13168.4	8233.92	8023.29	3633.26	10979.9	10617.8	13563.7	-	-
Zmjn003003	181.05	122.04	182.058	C9H10O4	[M-H]-	3,4-Dimethoxybenzoic acid; Veratric acid	Phenolic acids	Phenolic acids	93-07-2	3	12298.3	10406.5	6443.3	26694.7	22807.6	18320.4	25765.8	19309.5	24114.5	13873.3	16351.9	18332.8	-	-
Lmhp008885	440.28	299.26	439.27	C20H42NO7P	[M+H]+	LysoPE 15:0(2n isomer)*	Lipids	LPE	-	1	193998	203188	146713	148277	141813	120286	132521	107682	121744	188834	149717	149939	-	-
MWSHC2047	579.21	417.16	580.216	C28H36O13	[M-H]-	Syringaresinol-4'-O-glucoside; Acanthoside B*	Lignans and Coumarins	Lignans	7374-79-0	1	95451.6	84532.2	78752.2	97388.8	128502	155041	188333	203837	178895	138501	108207	111757	C10890	-
Lmmp000897	611.14	287.05	610.132	C30H26O14	[M+H]+	Gallocatechin-(4α→8)-gallocatechin	Flavonoids	Flavanols	-	3	1.13666e+06	271232	1.50499e+06	343621	290303	292015	266920	224304	171861	601585	796219	708332	-	-
mws4085	223.06	193.02	224.069	C11H12O5	[M-H]-	Sinapic acid	Phenolic acids	Phenolic acids	530-59-6	3	37421.4	150085	66743	198236	136546	133110	132545	186461	138336	108502	82001	99219	C00482	ko00940,ko01100,ko01110
Lmyn003028	431.16	269.1	432.163	C19H28O11	[M-H]-	Benzyl-β-gentiobioside*	Phenolic acids	Phenolic acids	56775-64-5	3	51042.4	44686.4	36255.9	106743	100864	92373.1	67551.8	58072.3	68047.8	75602.6	60950.8	58973.4	-	-
mws1714	473.07	149.01	474.08	C22H18O12	[M-H]-	Chicoric Acid	Phenolic acids	Phenolic acids	70831-56-0	3	695552	603068	645431	194099	160509	186084	357999	381397	394542	375963	373028	290852	C10437	-
Lmbn005443	293.21	235.17	294.219	C18H30O3	[M-H]-	13-KODE; (9Z,11E)-13-Oxooctadeca-9,11-dienoic acid*	Lipids	Free fatty acids	54739-30-9	3	7690.07	5742.95	7273.3	23904.2	21883.7	23715.8	17272.8	10930.6	12891.5	15591.7	17315.9	13066	C14765	ko00591
Hmln003754	521.2	359.15	522.21	C26H34O11	[M-H]-	Icariside E5	Others	Ketone compounds	126176-79-2	2	89999.4	78901.8	75383.2	88289.3	50752.5	94936	147866	160808	113835	106563	81024.5	90159.3	-	-
pmb1574	277.22	93.07	276.209	C18H28O2	[M+H]+	9,12-Octadecadien-6-Ynoic Acid	Lipids	Free fatty acids	61481-29-6	3	46267.1	63907	59088.2	307879	369077	327459	160918	121788	127749	120097	128368	156108	-	-
pmp001126	285.08	257.08	284.068	C16H12O5	[M+H]+	7-Hydroxy-5,6-dimethoxy-1,4-phenanthrenequinone	Quinones	PhenAnthraquinones	-	2	110854	41084.7	94116.6	284282	301875	323529	59624.5	81174.6	41062	196956	149065	169349	-	-
pme0513	151.06	59	152.069	C5H12O5	[M-H]-	Xylitol*	Others	Saccharides	87-99-0	3	44605.9	48880.2	48210.5	80299.4	86920	87849.7	100430	122742	106397	67978.6	89273.1	75004.9	C00379	ko00040,ko01100,ko02010
Zmfn007986	241.09	197.06	242.094	C15H14O3	[M-H]-	3,4-dihydroxy-7-methoxy-9,10-dihydro-phenanthrene	Quinones	PhenAnthraquinones	-	1	9424.91	11734.8	13560.8	43960.4	29980.5	34819	11746.1	27656.4	16445.3	27225.9	24603.9	20510.1	-	-
Wcdp007645	295.23	151.11	294.219	C18H30O3	[M+H]+	9-Oxo-10,12-Octadecadienoic Acid	Lipids	Free fatty acids	54665-32-6	1	48380.5	49591.3	34905.6	185685	124947	154250	90987.9	87829	108737	89569.2	111230	118392	-	-
mws2186	435.09	303.05	434.085	C20H18O11	[M+H]+	Avicularin(Quercetin-3-O-α-L-arabinofuranoside)*	Flavonoids	Flavonols	572-30-5	3	25694.6	20520.8	30681.2	33826.6	27413.4	22941.3	10569.2	20005	10709.3	30417.8	29581.3	23257	-	-
Zbyp002402	287.11	107.05	286.104	C13H18O7	[M+H]+	methylarbutin	Phenolic acids	Phenolic acids	6032-32-2	3	229286	211129	225746	95734.1	97091.8	88111.7	102994	79413.2	79918.3	99095.3	131300	112245	C17599	-
Wbwp010459	343.15	163.07	342.147	C20H22O5	[M+H]+	5-[(2r,3s,4s,5s)-5-(2h-1,3-benzodioxol-5-yl)-3,4-dimethyloxolan-2-yl]-2-methoxyphenol	Lignans and Coumarins	Lignans	-	3	633869	174218	540429	840528	584533	553661	419744	810147	1.29349e+06	687556	903661	871310	-	-
mws0281	191.02	111.01	192.027	C6H8O7	[M-H]-	Citric Acid	Organic acids	Organic acids	77-92-9	1	1.12721e+07	1.21081e+07	1.22544e+07	2.75846e+07	2.66996e+07	27340409	3.25237e+07	3.54847e+07	3.07086e+07	1.91607e+07	2.54985e+07	2.22875e+07	C00158	ko00020,ko00250,ko00630,ko01100,ko01110,ko01200,ko01210,ko01230,ko01240
pme1816	353.09	191.06	354.095	C16H18O9	[M-H]-	Neochlorogenic acid (5-O-Caffeoylquinic acid)*	Phenolic acids	Phenolic acids	906-33-2	3	24978.5	18743	15221.2	36075.3	22254.9	35494.9	27915	19911.5	20471.1	17960.8	21866.1	16739.6	C17147	-
mws1417	160.04	116.05	161.048	C9H7NO2	[M-H]-	Indole-3-carboxylic acid*	Alkaloids	Plumerane	771-50-6	3	47102.6	24175.1	24844.8	39614.9	49830.5	56739.7	27839.6	32876.6	28863.2	31615.2	41556.4	40080.7	C19837	-
Zmzn000079	199	78.96	200.009	C4H9O7P	[M-H]-	D-Erythrose-4-phosphate	Others	Saccharides	585-18-2	3	538481	562380	500781	682278	577954	512486	272842	152983	242225	390678	520750	470631	C00279	ko00030,ko00400,ko00710,ko00750,ko01100,ko01110,ko01200,ko01230,ko01240
Lmbn000198	133.01	71.01	134.022	C4H6O5	[M-H]-	3-Dehydro-L-Threonic Acid	Others	Saccharides	-	1	1.8949e+06	1.55174e+06	1.82311e+06	3.36263e+06	1.7312e+06	1.97218e+06	1.94194e+06	1.84498e+06	1.77811e+06	1.85619e+06	1.47862e+06	1.44862e+06	C03064	ko00053,ko01100
Lmsp003655	521.2	131.05	520.194	C26H32O11	[M+H]+	Dehydrodiconiferyl alcohol-gamma'-O-glucoside*	Lignans and Coumarins	Lignans	-	1	7.19233e+06	6.09017e+06	5.14303e+06	3.17923e+06	5.49642e+06	12232525	1.23537e+07	1.28797e+07	1.14473e+07	1.0255e+07	7.69529e+06	9.32235e+06	-	-
Lmjp002553	363.14	167.07	362.137	C19H22O7	[M+H]+	6-O-p-Coumaroyl-3-methoxy-7-deoxyrehmaglutin A	Terpenoids	Monoterpenoids	-	2	90662.7	70819.2	80732.1	193583	169845	159260	126152	113186	172195	103265	97856.9	127223	-	-
Waln009920	576.33	277.22	577.338	C28H52NO9P	[M-H]-	1-(2,3-dihydroxypropoxy)-3-(((2-(dimethylamino)ethoxy)(hydroxy)phosphoryl)oxy)propan-2-yl (8E,11Z,14Z)-octadeca-8,11,14-trienoate	Lipids	LPE	-	1	167802	157158	193058	126127	102290	96468.4	102182	91428.7	102906	149528	112735	126729	-	-
Zjjp092633	417.25	201.16	416.241	C21H36O8	[M+H]+	Dendroside A	Terpenoids	Sesquiterpenoids	-	3	132142	48387.6	130086	61685	60020	56685	112158	65919.1	145051	113385	148250	121245	-	-
Sazp001763	357.12	195.07	358.126	C16H22O9	[M-H]-	4-Hydroxyphenyl 6-O-(2-Methyl-3-Hydroxypropionyl)-Beta-D-Galactopyranoside	Phenolic acids	Phenolic acids	-	1	77939.2	95378.1	85338.6	133717	120126	164076	146967	160307	173120	120694	109274	144346	-	-
Zmyn004222	467.19	305.14	468.2	C23H32O10	[M-H]-	3,5-bis(2-hydroxy-3-methylbut-3-en-1-yl)-4-((3,4,5-trihydroxy-6-(hydroxymethyl)tetrahydro-2H-pyran-2-yl)oxy)benzoic acid	Phenolic acids	Phenolic acids	-	3	96141.1	93721.6	95143.3	49147.2	49617.4	49435.7	59673.2	53348.1	32475.8	65603.4	56162.8	74989.1	-	-
Lmcp004624	301.07	258.05	300.063	C16H12O6	[M+H]+	3-Methylkaempferol	Flavonoids	Flavonols	1592-70-7	2	21675	131230	151565	104637	66712.7	56013.2	147378	109624	129045	125793	106876	142814	C05902	-
pmp000109	343.12	328.09	342.11	C19H18O6	[M+H]+	5,7,8,4'-Tetramethoxyflavone	Flavonoids	Flavones	6601-66-7	3	291853	220311	287705	383605	245029	304700	328029	238007	276089	395280	332695	298248	-	-
Zajp000573	144.1	84.08	143.095	C7H13NO2	[M+H]+	N-(4-oxopentyl)-acetamide	Alkaloids	Alkaloids	-	2	1.29392e+07	1.27987e+07	1.20676e+07	1.81455e+07	1.72979e+07	1.98472e+07	9.62757e+06	1.24616e+07	9.53752e+06	1.04382e+07	1.39473e+07	1.26755e+07	-	-
Waln010192	576.33	277.22	577.338	C28H52NO9P	[M-H]-	2-(2,3-dihydroxypropoxy)-3-(((2-(dimethylamino)ethoxy)(hydroxy)phosphoryl)oxy)propyl (8E,11Z,14Z)-octadeca-8,11,14-trienoate	Lipids	LPE	-	1	181606	203432	192185	129800	119008	105838	135158	105608	103048	159384	119314	145540	-	-
Jmwn004371	667.22	505.17	668.232	C31H40O16	[M-H]-	4-Hydroxyphenethoxy-8-O-β-D-[6-O-(4-O-β-D-glucopyranosyl)-sinapoyl]glucopyranoside	Phenolic acids	Phenolic acids	-	3	567144	468596	479393	606941	493509	573804	166648	170791	225838	356725	423492	319083	-	-
Lamn006527	287.05	125.02	288.063	C15H12O6	[M-H]-	Drimiopsin C	Flavonoids	Other Flavonoids	773850-90-1	3	46115.7	34728.7	36894.4	49838.2	49211.5	42870.6	30793.4	34562.1	31941.9	28733.4	35369	38407.2	-	-
Lhmp110109	401.16	217.09	400.152	C22H24O7	[M+H]+	Pyramidatin F	Others	Others	-	1	316241	266034	95642.3	628056	587356	570740	736158	747477	855989	497294	579241	665534	-	-
Lajp009408	537.21	189.05	536.205	C30H32O9	[M+H]+	Murrmeranzin	Lignans and Coumarins	Coumarins	-	2	94701.5	77113.8	55669.3	55468.9	50907.1	43486.3	56997.1	68093.8	66995.7	64399.2	61706.2	48569.4	-	-
Wbwp008548	373.13	343.08	372.121	C20H20O7	[M+H]+	[(1R,2S)-1-(1,3-benzodioxol-5-yl)-2-methyl-3-oxobutyl]4-hydroxy-3-methoxybenzoate	Lignans and Coumarins	Lignans	-	3	31430.9	25731.8	36327.6	25847.9	9090.03	20077.9	19574.9	23183.2	31739.6	27099.4	29667.9	22135.8	-	-
Zajp007311	373.13	343.08	372.121	C20H20O7	[M+H]+	3',4',5',5,7-Pentamethoxyflavone*	Flavonoids	Flavones	53350-26-8	3	31430.9	25731.8	36327.6	25847.9	9090.03	20077.9	19574.9	23183.2	31739.6	27099.4	29667.9	22135.8	-	-
Hmhn000927	287.08	125.02	288.084	C12H16O8	[M-H]-	Phloroglucinol-1-O-β-D-glucopyranoside	Phenolic acids	Phenolic acids	-	2	76403.6	99157.4	113082	111433	78713.8	87987.3	114708	88870.8	103419	82689.5	110923	100718	-	-
mws1080	341.11	179.06	342.116	C12H22O11	[M-H]-	Galactinol	Others	Saccharides	3687-64-7	3	1.47403e+06	1.70209e+06	1.21632e+06	547673	893415	699988	497712	625591	741890	792725	656793	881858	C01235	ko00052,ko01100
Lmhp009464	466.29	325.27	465.286	C22H44NO7P	[M+H]+	LysoPE 17:1(2n isomer)*	Lipids	LPE	-	3	6891.83	15739.7	15319.2	25790.7	20390	13834.7	11823.9	8457.01	12667.6	16112.6	16400.7	20735.9	-	-
MWS20148	433.11	271.07	432.106	C21H20O10	[M+H]+	Apigenin-4'-O-glucoside*	Flavonoids	Flavones	20486-34-4	3	175414	133386	133354	71273.6	114797	116464	172479	176325	211830	205775	187485	153355	-	-
MWSHY0189	433.11	271.07	432.106	C21H20O10	[M+H]+	Apigenin-7-O-glucoside(Cosmosiin)*	Flavonoids	Flavones	578-74-5	3	175414	133386	133354	71273.6	114797	116464	172479	176325	211830	205775	187485	153355	C04608	ko00944
Zmhn001036	433.11	271.06	434.121	C21H22O10	[M-H]-	Choerospondin	Flavonoids	Flavanones	81202-36-0	2	15954.4	27234.1	45427.6	37404.2	44700	27061.8	16812.6	23883.5	26492.5	25580.4	32668.1	33915.3	-	-
Jmwn003377	567.21	357.13	568.216	C27H36O13	[M-H]-	Citrusin B	Phenolic acids	Phenolic acids	-	2	170247	199553	161254	184373	152138	173988	197651	226482	210898	217490	201879	162423	-	-
Lmjp009734	233.15	131.09	232.146	C15H20O2	[M+H]+	Glechomanolide	Terpenoids	Sesquiterpenoids	38146-68-8	1	82022.3	43821.6	86865.1	63362.2	56791.7	60626.5	111065	23120.1	33351.1	69909.7	52224.3	65112.7	C09466	-
pmb1650	279.23	149.13	278.225	C18H30O2	[M+H]+	Octadeca-11E,13E,15Z-trienoic acid	Lipids	Free fatty acids	25575-00-2	3	4.8276e+06	4.35549e+06	3.38445e+06	3.94868e+06	4.01518e+06	4.21913e+06	4.00325e+06	5.12609e+06	4.80296e+06	4.32924e+06	4.54265e+06	3.41269e+06	-	-
Zmdn005358	373.13	313.1	374.137	C20H22O7	[M-H]-	Vladinol D	Lignans and Coumarins	Lignans	-	3	5055.44	9991.37	6670	4786.98	17374.9	12470.6	1919.35	22252.9	4055.35	6993.92	5988.42	5216.34	-	-
ML10180524	244.09	112.05	243.085	C9H13N3O5	[M+H]+	Cytarabine	Nucleotides and derivatives	Nucleotides and derivatives	147-94-4	3	142059	54713.4	96951.1	352812	378946	326869	125470	243599	218605	220178	205234	164267	C02961	-
Lmxn002712	405.14	183.06	406.147	C17H26O11	[M-H]-	6''-O-Acetylharpagide	Terpenoids	Terpene	-	2	229125	280381	300183	617621	465187	205757	388880	381557	381026	428484	318756	393467	-	-
Lazn005469	775.28	613.23	776.289	C38H48O17	[M-H]-	Buddlenol F glucoside	Lignans and Coumarins	Lignans	-	1	50864.9	61505	59761.9	56649.8	49354.3	55303.9	335513	198157	276893	151311	124257	114169	-	-
Lmyp102101	113.02	67.02	112.016	C5H4O3	[M+H]+	3-Hydroxy-4H-pyran-4-one	Organic acids	Organic acids	-	3	77501.2	143063	138235	116730	113570	126247	29402.9	128067	239145	105725	127147	142575	-	-
HJN104	481.14	319.08	482.106	C21H22O13	[M-H]-	Dihydromyricetin-3-O-glucoside	Flavonoids	Flavanonols	-	3	52447.9	72931.6	78776.1	34694.8	99903.1	53930.6	100236	102811	140853	90481.4	67088	80443.6	-	-
Lmyn006011	677.38	397.13	678.383	C33H58O14	[M-H]-	Gingerglycolipid B	Lipids	Glycerol ester	88168-90-5	3	199545	164940	208490	196516	185861	181725	172682	182976	162588	196276	233908	174915	-	-
pme2122	112.09	95.06	111.08	C5H9N3	[M+H]+	Histamine	Alkaloids	Alkaloids	51-45-6	3	24567.1	18520	24756	17730.2	7616.91	11251	16365.3	14793.1	16372.7	18244.7	13548.8	16805	C00388	ko00340,ko01100,ko01110
Lmqn008369	595.26	152.99	596.296	C27H49O12P	[M-H]-	PI(18:2/0:0)	Lipids	Glycerol ester	-	3	11488.2	14128.2	12470	6632.51	6114.93	5443.26	3193	4827.67	4953.48	6594.47	8022.73	8905.02	-	-
Lmsp004301	451.12	289.07	450.116	C21H22O11	[M+H]+	3',5,5',7-Tetrahydroxyflavanone-7-O-glucoside	Flavonoids	Flavanones	-	3	38345	92740.9	60654	77144.1	97692	97765.9	77820.6	18340	60020	69211.9	93479.5	82091.9	-	-
MWS0442	527.16	365.1	504.169	C18H32O16	[M+Na]+	Maltotriose	Others	Saccharides	1109-28-0	3	5.17168e+06	5.04304e+06	4.81252e+06	3.40974e+06	3.16403e+06	2.61836e+06	1.06729e+06	809597	1.15273e+06	2.98227e+06	2.49942e+06	3.37776e+06	C01835	ko02010
Lmhp010514	506.32	365.31	505.317	C25H48NO7P	[M+H]+	LysoPE 20:2(2n isomer)	Lipids	LPE	-	2	37938	33452.1	33275.8	50619.3	44041	48960	41044.3	37988.2	48526.3	31314.8	35343.9	42012.8	-	-
Lmlp005572	433.11	271.06	432.106	C21H20O10	[M+H]+	Galangin-7-O-glucoside	Flavonoids	Flavones	-	3	455735	149365	158371	129479	98528.8	81359.5	114506	156374	122010	101075	122703	136640	-	-
Hmgp003664	417.12	381.1	416.111	C21H20O9	[M+H]+	Apigenin-6-C-rhamnoside	Flavonoids	Flavones	-	3	794527	597212	617036	591151	547576	649955	407320	686175	632152	699937	531084	695062	-	-
pmb0706	713.16	465.1	712.149	C30H32O20	[M+H]+	Quercetin-3-O-(6''-O-malonyl)glucosyl-5-O-glucoside	Flavonoids	Flavonols	-	2	476191	1363165	411872	195435	199611	122248	174769	115867	121577	226820	305145	285959	-	-
MWS20194	149.06	103.06	148.052	C9H8O2	[M+H]+	Cinnamic acid	Phenolic acids	Phenolic acids	140-10-3	3	1.26991e+06	1.19756e+06	1.34389e+06	1.25496e+06	1.15736e+06	1.03786e+06	775200	651571	903857	1.03877e+06	1.28146e+06	968526	C00423	ko00130,ko00360,ko00940,ko00996,ko00999,ko01100,ko01110
MWSmce248	163.04	119.05	164.047	C9H8O3	[M-H]-	3-Hydroxycinnamic Acid*	Phenolic acids	Phenolic acids	14755-02-3	1	142733	104589	125042	109253	71337.1	80267.9	88936.5	87048.7	110996	133265	178052	171081	C12621	ko00360,ko01100
Lmbn002648	163.04	119.05	164.047	C9H8O3	[M-H]-	α-Hydroxycinnamic Acid*	Phenolic acids	Phenolic acids	5801-57-0	1	142733	104589	125042	109253	71337.1	80267.9	88936.5	87048.7	110996	133265	178052	171081	C02763	ko00360,ko01100
pme1299	183.03	137.02	184.037	C8H8O5	[M-H]-	DL-3,4-Dihydroxymandelic acid	Organic acids	Organic acids	775-01-9	3	56552	52037.7	67936.8	34078.6	30646.5	30988.4	43673.9	38712	33734.8	33923	43573.1	45313.3	C05580	ko00350,ko01100
pme3705	193.04	72.99	194.043	C6H10O7	[M-H]-	D-Glucoronic acid*	Others	Saccharides	6556-12-3	3	312014	328202	333636	352902	382332	378449	163765	170888	161746	249072	306430	231191	C00191	ko00040,ko00053,ko00520,ko00562,ko01100,ko01240,ko01250
Lmwp102904	219.15	174.09	218.142	C13H18N2O	[M+H]+	N,N-Dimethyl-5-methoxytryptamine	Alkaloids	Plumerane	1019-45-0	3	430593	970523	428129	844968	1479315	1501210	1.96533e+06	873751	1921210	1.21577e+06	1.02992e+06	902692	C08309	-
Lmtn002324	431.15	269.1	432.163	C19H28O11	[M-H]-	Benzyl-(2''-O-glucosyl)glucoside*	Phenolic acids	Phenolic acids	-	3	34824.8	36815.1	37835.6	76823.2	89417.7	88393	58112.8	50017.8	65071.8	52446	70985.1	61570.2	C17564	-
Yajn003045	443.19	59.01	444.2	C21H32O10	[M-H]-	Ebuloside	Terpenoids	Monoterpenoids	-	1	49668	51592.9	58692.5	156991	126116	90747.3	34390	34379.5	43153.7	87368.7	65923.6	70677.8	-	-
MWSmce706	129.07	56.05	128.059	C5H8N2O2	[M+H]+	Cyclo(Ala-Gly)	Amino acids and derivatives	Amino acids and derivatives	4526-77-6	3	2.13257e+07	9.49427e+06	2.14966e+07	1.6045e+07	1.49279e+07	1.26701e+07	1.99172e+07	1.61721e+07	1.72732e+07	2.34992e+07	1.93867e+07	1.75462e+07	-	-
MWSmce466	135.05	92.03	136.052	C8H8O2	[M-H]-	4-Hydroxyacetophenone	Others	Ketone compounds	99-93-4	3	54937.4	72713.7	79014.2	72677.6	66334.6	106923	75246.9	74723.6	81610.7	62027.6	84270	75712.6	C10700	ko01100
Hmlp003129	359.15	137.06	358.142	C20H22O6	[M+H]+	Matairesinol	Lignans and Coumarins	Lignans	580-72-3	3	84717.1	88198	59451.2	111976	72528.8	64061	163431	215775	119865	115160	87811.8	91172.7	C10682	ko00999,ko01100,ko01110
Lssp210092	314.14	177.05	313.131	C18H19NO4	[M+H]+	N-trans-ferulic tyramine*	Alkaloids	Phenolamine	-	1	824352	563950	665493	205888	259864	225832	236729	617116	221164	385019	479147	361334	-	-
Hmcp001769	581.15	303.04	580.143	C26H28O15	[M+H]+	Quercetin-3-O-rhamnosyl(1→2)arabinoside	Flavonoids	Flavonols	-	3	50015	24593.8	25153.1	13340	21675	23926	14619	10636.6	16675	23340	19251	17370.3	-	-
HX1349	133.05	69.04	132.042	C5H8O4	[M+H]+	dihydro-4-hydroxy-5-hydroxymethyl-2(3H)-furanone	Others	Others	-	3	46231.8	45457.7	30916.2	83566.7	85346.8	84888.5	39533.2	43397.7	47234.4	44303.4	57316.1	44555.8	-	-
Zbln003752	533.19	179.06	534.21	C27H34O11	[M-H]-	2,,7-di-O-β-D-glucose-4-methoxy-9,10-dihydrophenanthrene	Quinones	PhenAnthraquinones	-	3	16680.3	40010	50015	15005	26490.8	11417.1	14041.7	36675	11213.6	14914.5	15795.9	19746.6	-	-
pmb0736	493.134	331.081	492.127	C23H24O12	[M+H]+	Tricin-7-O-Glucoside	Flavonoids	Flavones	32769-01-0	3	943782	950877	764925	804848	672754	677927	506676	333709	456690	549317	627140	460302	-	-
Lmqp000329	296.07	104.11	295.057	C8H14N3O7P	[M+H]+	5-Aminoimidazole ribonucleotide	Nucleotides and derivatives	Nucleotides and derivatives	25635-88-5	1	9.39269e+06	8.88867e+06	8.97639e+06	1.55349e+07	1.83885e+07	1.70316e+07	7.64282e+06	7.15543e+06	7.55536e+06	1.48663e+07	1.1515e+07	1.15115e+07	-	-
pme2529	163.06	101.02	164.069	C6H12O5	[M-H]-	1,5-Anhydro-D-glucitol	Others	Saccharides	154-58-5	3	142982	133630	45524.7	198271	245941	210789	122234	134686	103116	152345	197191	152988	C07326	-
MWS5083	455.1	96.97	456.105	C17H21N4O9P	[M-H]-	Flavin Single Nucleotide(FMN)	Nucleotides and derivatives	Nucleotides and derivatives	6184-17-4	2	154451	130806	140460	212253	228941	237271	204912	190482	192836	202385	158725	154837	C00061	ko00190,ko00740,ko01100,ko01110,ko01240
Zmgn000217	129.02	85.03	130.027	C5H6O4	[M-H]-	Itaconic acid	Organic acids	Organic acids	97-65-4	3	93811.6	55188.1	81991.8	158362	154864	161183	209572	208481	165349	106937	142949	140193	C00490	ko00660,ko01100
pmb0856	480.31	339.29	479.301	C23H46NO7P	[M+H]+	LysoPE 18:1(2n isomer)*	Lipids	LPE	-	3	1.1391e+06	1.45684e+06	1.55683e+06	1.05763e+06	890286	1.1764e+06	481250	559335	437466	728189	850080	992086	-	-
HX1288	387.2	207.14	386.194	C19H30O8	[M+H]+	Citroside A	Terpenoids	Terpene	120330-44-1	1	336294	256601	372155	231870	197642	284895	176780	190962	204517	319129	240054	255179	-	-
Lskp211395	387.2	207.14	386.194	C19H30O8	[M+H]+	Corchoionoside C	Others	Others	-	3	336294	256601	372155	231870	197642	284895	176780	190962	204517	319129	240054	255179	-	-
Zjjp092634	417.25	201.16	416.241	C21H36O8	[M+H]+	Dendroside C	Terpenoids	Sesquiterpenoids	-	3	137222	169496	156113	178942	141480	147815	163768	136983	173841	139590	187076	151376	-	-
Wcgp004153	193.09	105.07	192.079	C11H12O3	[M+H]+	(1R,2R)-2-hydroxy-1-methyl-2,3-dihydro-1H-indene-5-carboxylic acid	Others	Others	-	3	1.12152e+07	1.31885e+07	1.43261e+07	1.16745e+07	1.37179e+07	1.13121e+07	1.39296e+07	1.39153e+07	1.36239e+07	1.24573e+07	1.11255e+07	9.09872e+06	-	-
Wdjp004614	403.14	167.07	402.132	C21H22O8	[M+H]+	2-(7-hydroxy-4-methoxyphenanthren-2-yl)oxy-6-(hydroxymethyl)oxane-3,4,5-triol	Others	Others	-	2	215598	175929	352105	287906	324367	300362	305810	327336	306479	298534	272006	218346	-	-
Zmzn000113	146.05	102.06	147.053	C5H9NO4	[M-H]-	L-threo-3-Methylaspartate	Amino acids and derivatives	Amino acids and derivatives	6061-13-8	1	1.8979e+06	2.08463e+06	1.89993e+06	2.15684e+06	2.52695e+06	2.34864e+06	1.24813e+06	1.19205e+06	1.28286e+06	1.68807e+06	2.28743e+06	1.89571e+06	C03618	ko00630,ko00660,ko01100,ko01200
Zmhn001358	299.08	137.02	300.084	C13H16O8	[M-H]-	4-O-Glucosyl-4-hydroxybenzoic acid	Phenolic acids	Phenolic acids	-	1	248748	177765	223945	126623	100671	116294	376005	331667	376864	177126	241504	224556	-	-
HJAP148	581.15	287.06	580.143	C26H28O15	[M+H]+	Kaempferol-3-O-sambubioside	Flavonoids	Flavonols	27661-51-4	2	3127305	1.68665e+06	1.45119e+06	1890810	791406	814876	771153	1695035	1911075	1953310	1997245	2562860	-	-
Yaap003211	347.13	185.08	346.126	C15H22O9	[M+H]+	2,4,6-Trimethoxyphenol glucoside	Others	Others	-	3	159480	238132	300171	475348	536010	456596	415944	382378	384728	376258	280280	303348	-	-
Lmbn002737	119.05	93.03	120.058	C8H8O	[M-H]-	3-Methylbenzaldehyde*	Others	Aldehyde compounds	620-23-5	3	22456.5	19031.9	19493.4	22831.1	11892.7	18542.3	17603.5	16641.4	25279.8	16736.2	22821.7	21395.7	C07209	ko01100
Hmjp005906	344.15	177.05	343.142	C19H21NO5	[M+H]+	N-Trans-Feruloyl-3'-O-methyldopamine*	Alkaloids	Phenolamine	-	3	326752	90430.5	97876	45127.7	75064.6	55102	40714.9	147235	38674.9	76519.9	100986	79021.5	-	-
Qmjp110219	344.15	177.05	343.142	C19H21NO5	[M+H]+	N-Trans-feruloyl-3-O-methyldopamine*	Alkaloids	Alkaloids	-	3	326752	90430.5	97876	45127.7	75064.6	55102	40714.9	147235	38674.9	76519.9	100986	79021.5	-	-
Lmsp004045	625.18	317.07	624.169	C28H32O16	[M+H]+	Isorhamnetin-3-O-glucoside-7-O-rhamnoside	Flavonoids	Flavonols	17331-71-4	3	45010	55717.5	281950	135070	35724.4	68355	27279.8	10941.2	3340	35010	46680	46680	-	-
Wcfn005424	373.19	59.02	374.194	C18H30O8	[M-H]-	2-[2-[(Z)-pent-2-enyl]-3-[3,4,5-trihydroxy-6-(hydroxymethyl)oxan-2-yl]oxycyclopentyl]acetic acid	Others	Others	-	3	311884	265350	321437	406937	191194	392334	453889	367840	298255	264075	263841	343397	-	-
MWSmce541	206.08	131.05	205.074	C11H11NO3	[M+H]+	Cinnamoylglycine	Amino acids and derivatives	Amino acids and derivatives	16534-24-0	3	146745	33301.8	29735.2	67825.8	42247.2	39249.8	86623.4	153420	80847.8	45389.5	49490.8	61277.1	-	-
Cmsp004305	493.21	163.08	492.2	C25H32O10	[M+H]+	(7S,8R-Threo-3',4,9'-trihydroxy-3-methoxy-4',7-epoxy-neolignan-9-O-rhamnoside	Lignans and Coumarins	Lignans	-	2	72961.6	46413.7	47802.8	85327.5	101111	87280.8	110097	59262	99741.4	89218.9	101979	73998.7	-	-
Lmtp002822	535.14	499.12	534.137	C25H26O13	[M+H]+	Apigenin-6-C-arabinoside-8-C-xyloside*	Flavonoids	Flavones	-	1	14321395	9644430	8593505	2.65881e+07	2.83495e+07	4.44848e+07	1.46822e+07	2.77689e+07	1.56985e+07	2.92497e+07	2.25082e+07	3.06717e+07	-	-
Lmqp000377	70.07	68.05	69.0578	C4H7N	[M+H]+	Pyrroline	Alkaloids	Pyrrole alkaloids	638-31-3	3	26307.7	31405.1	29991.2	25861	42014.8	45410.4	20368.9	18646.8	27524.7	26698.6	25003.1	19486.9	C15668	-
MWSmce017	179.03	133.03	178.027	C9H6O4	[M+H]+	Daphnetin	Lignans and Coumarins	Coumarins	486-35-1	3	207896	72644.5	84912.7	135888	281950	233530	100491	95734.8	160095	120816	104565	87584.6	C03093	-
Zmsp003363	641.17	317.07	640.164	C28H32O17	[M+H]+	3-{[(2s,3r,4r,5s,6r)-3,4-dihydroxy-6-(hydroxymethyl)-5-{[(2s,3r,4s,5s,6r)-3,4,5-trihydroxy-6-(hydroxymethyl)oxan-2-yl]oxy}oxan-2-yl]oxy}-2-(3,4-dihydroxyphenyl)-5-hydroxy-7-methoxychromen-4-one	Flavonoids	Flavonols	-	3	503939	409866	361176	210467	168993	194072	109353	97862.6	108986	215549	275082	296099	-	-
Lmsp003252	641.17	317.07	640.164	C28H32O17	[M+H]+	Isorhamnetin-3-O-sophoroside	Flavonoids	Flavonols	-	3	503939	409866	361176	210467	168993	194072	109353	97862.6	108986	215549	275082	296099	-	-
Ymjm000152	271.08	108.02	272.09	C12H16O7	[M-H]-	p-Hydroxypheny-β-D-allopyranoside	Phenolic acids	Phenolic acids	-	1	612944	600115	570255	775603	871011	973598	881617	1.07076e+06	1.05614e+06	738314	808570	586798	-	-
mws0275	133.01	71.01	134.022	C4H6O5	[M-H]-	L-Malic acid	Organic acids	Organic acids	97-67-6	1	909687	858175	748255	941294	757856	901048	684199	783250	673187	909789	658880	823059	C00149	ko00020,ko00620,ko00630,ko00710,ko01100,ko01110,ko01200
Lmbn013410	205.16	189.13	206.167	C14H22O	[M-H]-	2,4-Di-Tert-Butylphenol*	Phenolic acids	Phenolic acids	96-76-4	1	866614	633811	798843	708437	714035	867510	695480	578705	609060	655688	874712	688138	-	-
Lmln010063	205.16	189.13	206.167	C14H22O	[M-H]-	2,6-Di-tert-butylphenol*	Phenolic acids	Phenolic acids	128-39-2	1	866614	633811	798843	708437	714035	867510	695480	578705	609060	655688	874712	688138	-	-
MWSmce295	245.07	113.03	244.07	C9H12N2O6	[M+H]+	1-beta-D-Arabinofuranosyluracil	Nucleotides and derivatives	Nucleotides and derivatives	3083-77-0	3	196679	174626	138359	55905.4	83872.1	65701.8	152583	125059	180574	169818	152267	122876	-	-
Wayp001024	280.14	216.12	279.132	C11H21NO7	[M+H]+	N-(1-Deoxy-1-fructosyl)Valine	Nucleotides and derivatives	Nucleotides and derivatives	-	3	28245.8	22282.8	27093.4	52800.5	51168.7	63834.5	21099	21116.7	28214.8	36834.4	27793.7	28691.3	-	-
Hmcp001824	213.07	167.06	212.059	C12H8N2O2	[M+H]+	Ailanindole	Alkaloids	Plumerane	159903-51-2	2	1.45705e+06	1.16414e+06	954205	773287	171775	2415315	1.29547e+06	1.68647e+06	1.2286e+06	1.76294e+06	1.31605e+06	1.39238e+06	-	-
Yhhn000821	431.1	88.99	432.106	C21H20O10	[M-H]-	kwanzoquinone C	Quinones	Anthraquinone	-	3	62937	92248.5	139049	78669.1	96653.6	72315.7	168432	190807	104884	114556	125904	91107.7	-	-
pmp000120	463.12	427.1	462.116	C22H22O11	[M+H]+	Diosmetin-6-C-glucoside	Flavonoids	Flavones	-	3	202796	198484	228544	146863	135968	81695	295700	422133	217106	195756	207390	262454	-	-
Zbfn007626	504.31	279.23	505.317	C25H48NO7P	[M-H]-	1-Linoleoyl-2-Lysophosphatidic Acid Monobutylamine Ester	Lipids	Glycerol ester	-	1	5.28287e+06	5.3874e+06	5.26537e+06	2.27603e+06	2.20162e+06	1.51593e+06	1.8886e+06	1.46918e+06	1.61901e+06	2.93541e+06	3.51303e+06	2.55245e+06	-	-
Wasn000495	311.1	89.02	312.106	C11H20O10	[M-H]-	6-O-alpha-L-arabinopyranosyl-D-glucopyranose	Others	Saccharides	14116-69-9	1	589727	598289	568549	295134	391290	474897	255285	287025	338349	393165	338690	467245	C01625	-
Jmwn004308	637.21	475.16	638.221	C30H38O15	[M-H]-	4-Dihydroxyphenethoxy-8-O-β-D-[6-O-(4-O-β-D-glucopyranosyl)-feruloyl]glucopyranoside	Phenolic acids	Phenolic acids	-	3	33129.8	34180	37972.6	35667.4	38675.1	58242.3	35116.4	40705	27385.3	36104.1	31567.8	43416.5	-	-
Lmwp102713	265.11	173.06	264.1	C14H16O5	[M+H]+	(S)-Peucedanol	Lignans and Coumarins	Coumarins	-	1	324540	302567	311210	169818	157401	147715	153685	182036	144689	225217	170248	232049	-	-
Yaap005342	245.08	91.05	244.074	C14H12O4	[M+H]+	Cearoin	Others	Others	52811-37-7	1	73319.9	44065.5	67907.4	47259.7	28939.2	39916.2	49136.5	140399	54207.2	54430	58621.8	42428.5	-	-
Zmhp002714	301.07	286.05	300.063	C16H12O6	[M+H]+	5,6,7-Tetrahydroxy-8-methoxyflavone*	Flavonoids	Flavones	-	3	245950	240629	284984	488464	422073	430175	324410	421374	317214	342932	416145	302887	-	-
Zmhp002814	301.07	286.05	300.063	C16H12O6	[M+H]+	5,7,8-Tetrahydroxy-6-methoxyflavone*	Flavonoids	Flavones	-	3	245950	240629	284984	488464	422073	430175	324410	421374	317214	342932	416145	302887	-	-
Wayn000504	457.12	341.11	458.127	C16H26O15	[M-H]-	Malic acid-1-O-diglucoside	Organic acids	Organic acids	-	2	96164.9	88878.6	129525	84756.2	91167.3	78362.6	68951.1	60667.8	60590.2	64711.5	68342.3	49673.6	-	-
zjbp111026	343.15	163.07	342.147	C20H22O5	[M+H]+	tetrahydrochromone M	Others	Chromone	-	3	566871	283588	521310	301526	203906	259652	488746	497434	382103	360836	442411	322589	-	-
Lmmn002274	521.2	359.15	522.21	C26H34O11	[M-H]-	Isolariciresinol-9'-O-glucoside	Lignans and Coumarins	Lignans	63358-12-3	2	93019.5	130268	27410.5	169177	116692	156173	395879	396903	401181	250823	232101	180966	-	-
pmn001336	431.1	269	432.106	C21H20O10	[M-H]-	Aloeemodin-8-O-glucoside	Quinones	Anthraquinone	-	2	48846.3	33901.4	42873.7	23490.4	31768.5	33235.5	40105.6	34945.6	27816.4	32583	30148.8	23496.3	-	-
Waln011704	580.36	281.25	581.369	C28H56NO9P	[M-H]-	1-(2,3-dihydroxypropoxy)-3-(((2-(dimethylamino)ethoxy)(hydroxy)phosphoryl)oxy)propan-2-yl (Z)-14-Octadecenoic Acid	Lipids	LPE	-	1	71099.6	93497	81158.2	44321.2	47256.4	39860.3	26159.6	33684.7	27696.6	51148	58507.6	41990.6	-	-
Lmtp002474	565.16	427.1	564.148	C26H28O14	[M+H]+	Apigenin-6-C-(2''-glucosyl)arabinoside	Flavonoids	Flavones	-	1	622734	507342	549221	231550	299784	397338	508201	696910	610096	535448	386699	447315	-	-
MWS0552	239.2	223.03	240.209	C15H28O2	[M-H]-	Cis-10-Pentadecenoic Acid(C15:1)	Lipids	Free fatty acids	84743-29-3	2	161236	137808	178102	157574	129888	164240	157911	138802	136527	137789	174977	129495	-	-
Lmhp009349	502.29	361.27	501.286	C25H44NO7P	[M+H]+	LysoPE 20:4(2n isomer)*	Lipids	LPE	-	3	23870.3	18617.5	17782.2	12404.2	13173	12004.7	9831.89	7379.27	12715.2	14361.2	12245.8	10317.4	-	-
WaYn011395	580.36	281.25	581.369	C28H56NO9P	[M-H]-	2-(2,3-dihydroxypropoxy)-3-(((2-(dimethylamino)ethoxy)(hydroxy)phosphoryl)oxy)propan-2-yl (Z)-14-Octadecenoic Acid	Lipids	LPE	-	1	78310.3	84488.7	87209.1	51766.4	55457.4	44906	30655.9	36185	20213.6	43376.8	42845.9	56659.9	-	-
Lmhn002926	279.05	163.04	280.058	C13H12O7	[M-H]-	p-Coumaroylmalic acid	Phenolic acids	Phenolic acids	-	3	16863.2	22548.6	38372.3	66731.9	73336.6	92887.9	19983.7	23526.7	24641.4	31252.7	38941.5	43641.7	-	-
pme0368	579.17	271.06	578.164	C27H30O14	[M+H]+	Apigenin-7-O-rutinoside (Isorhoifolin)*	Flavonoids	Flavones	552-57-8	3	116409	90396.1	106475	78135.4	86884.4	117219	120459	100390	118170	129983	98468.1	135711	-	-
Hmln002199	505.1	300.03	506.106	C23H22O13	[M-H]-	Quercetin-3-O-(6''-O-acetyl)galactoside	Flavonoids	Flavonols	-	2	338673	264922	372289	203484	141827	193064	26298.1	20031.8	27665.9	189138	136073	175666	-	-
Hmmp002121	469.12	317.08	468.069	C23H16O11	[M+H]+	Isorhamnetin-3-O-gallate	Flavonoids	Flavonols	-	3	299007	149671	88526.6	76758.2	40596.6	154177	412265	485830	337070	140075	146745	188465	-	-
Lmgp002595	167.07	121.027	166.063	C9H10O3	[M+H]+	4'-Hydroxy-3'-methoxyacetophenone (Acetovanillone)	Phenolic acids	Phenolic acids	498-02-2	3	367311	380813	330275	530125	450474	610594	595637	552281	606392	404554	474381	563524	C11380	-
Lcdn000603	413.15	209.08	414.153	C19H26O10	[M-H]-	3,5-Dimethoxy-4-acetoxy trans-cinnamyl beta-D-glucopyranoside	Others	Others	-	2	37865.2	46219.6	43543.2	65771.6	53176.8	48103.9	80328.1	84638.2	69563.1	66330.2	47976.4	54329.2	-	-
MWS5238	165.09	91.05	164.084	C10H12O2	[M+H]+	4-Phenylbutyric acid	Organic acids	Organic acids	1821-12-1	3	273443	206462	256871	446752	206105	157233	392424	157064	152250	287417	281886	375128	-	-
pmp000479	252.23	196.2	251.225	C16H29NO	[M+H]+	N-Isobutyl-2E,4E-dodedienamide	Alkaloids	Alkaloids	-	3	60219.6	63538.1	46775.2	40544.2	48072.9	47186.1	59740.1	45918.8	46153.7	59972.8	42890	51141.2	-	-
Zbhp003813	567.17	411.1	566.164	C26H30O14	[M+H]+	3,5,7-trihydroxy-dihydroflavone-6-C-glucoside-8-C-arabinoside	Flavonoids	Flavones	-	2	1.65423e+06	1035420	2797210	1.13245e+06	1.11965e+06	1464160	1.90831e+06	1.90555e+06	1.82178e+06	1.38322e+06	1.48761e+06	1067325	-	-
Lmmn000774	343.1	181.05	344.111	C15H20O9	[M-H]-	Dihydrocaffeoylglucose	Phenolic acids	Phenolic acids	-	3	193149	183276	214560	167555	191552	192440	163421	170130	158566	186284	189855	138615	-	-
ML10172161	103	59.01	104.011	C3H4O4	[M-H]-	Hydroxypyruvic acid	Organic acids	Organic acids	1113-60-6	3	29067.7	17891.9	27159.4	46640	42205.7	36915.3	24942.8	20744.9	27217.2	34772.2	43771.8	31972.6	C00168	ko00260,ko00630,ko01100,ko01110,ko01200
pme1184	268.1	152.06	267.097	C10H13N5O4	[M+H]+	2'-Deoxyguanosine	Nucleotides and derivatives	Nucleotides and derivatives	961-07-9	1	26129.4	27115.9	23312.6	426652	433302	610833	50721.2	86408.8	61601.5	165887	183906	228654	C00330	ko00230,ko01100,ko01232,ko02010
Yamn004462	523.22	361.16	524.226	C26H36O11	[M-H]-	6-((4-(3-hydroxy-2-(4-(3-hydroxypropyl)-2-methylphenoxy)propoxy)-2-methoxyphenoxy)methyl)tetrahydro-2H-pyran-2,3,4,5-tetraol	Lignans and Coumarins	Lignans	-	3	998735	2.07132e+06	1.76795e+06	1.57932e+06	1.50914e+06	1.87446e+06	3.28782e+06	2.30224e+06	3.1675e+06	2.03938e+06	2.24838e+06	1.60301e+06	-	-
Lhkp101525	457.13	163.04	456.127	C20H24O12	[M+H]+	Apiosylskimmin (Adicardin)	Lignans and Coumarins	Coumarins	103529-94-8	2	99463.1	106014	78059.5	56023.8	41874.2	59059.3	129268	97391.9	75396.5	87691.6	63024.2	72061.3	-	-
MWSmce183	151.04	77.04	152.047	C8H8O3	[M-H]-	D-Mandelic acid	Organic acids	Organic acids	611-71-2	3	43064.3	43809.3	39707.4	66001.3	59651.6	57186.6	52931.7	56264.6	59010.6	40633.9	50731.2	57174.5	-	-
Zbqp002511	146.12	55.05	145.11	C7H15NO2	[M+H]+	N-Methylisoleucine	Amino acids and derivatives	Amino acids and derivatives	39554-61-5	2	26654.4	31382.4	25812.7	262174	260814	206427	164360	195782	246969	202533	147560	160865	-	-
MWSHY0106	319.04	273.04	318.038	C15H10O8	[M+H]+	Myricetin	Flavonoids	Flavonols	529-44-2	3	209980	216259	170048	291112	326964	266325	330361	256560	333888	249758	177911	212043	C10107	ko00941,ko00944,ko01110
pme2758	162.04	144.03	163.048	C5H9NO5	[M-H]-	4-Hydroxy-L-glutamic acid	Amino acids and derivatives	Amino acids and derivatives	3913-68-6	3	49707.1	79371.7	52063.4	44951.1	58245.1	103878	41708.4	39838.9	30973.3	49556.3	46315.9	63183.7	C03079	-
Zmdp001647	247.13	184.1	246.122	C10H18N2O5	[M+H]+	γ-Glutamyl-L-valine	Amino acids and derivatives	Amino acids and derivatives	-	2	110048	112879	107862	50653.4	56007.6	42947.7	50841.6	29201.6	39708.3	55658.7	57082.5	74631.7	-	-
mws1150	785.25	623.22	786.258	C35H46O20	[M-H]-	Echinacoside	Phenolic acids	Phenolic acids	82854-37-3	3	71553.7	170105	48516.6	90098.5	59731.5	82529.5	29360.3	76690	39194.5	46087.6	44528.4	33279.3	C10450	-
Zmhp005139	565.12	317.07	564.111	C25H24O15	[M+H]+	Tamarixetin-3-O-(6''-malonyl)glucoside	Flavonoids	Flavonols	-	3	503402	495112	385917	280361	274580	250938	63980.3	108274	73921.2	230323	218946	297042	-	-
Wacn005438	477.27	161.04	418.257	C21H38O8	[M+CH3COOH-H]-	Hydroxypentadecenoic acid glucoside	Lipids	Free fatty acids	-	1	61650.6	57872	40036.4	72713.8	97409.8	76401.9	101246	99723.2	80599	96168.4	113987	81094.9	-	-
Yalp000545	130.09	84.08	129.079	C6H11NO2	[M+H]+	N-Methyl-L-proline	Amino acids and derivatives	Amino acids and derivatives	475-11-6	3	6.04767e+06	6.07295e+06	6.14727e+06	2.1029e+06	2.54346e+06	2.01592e+06	2.24872e+06	1.89826e+06	1.96973e+06	3.48497e+06	2.63285e+06	2.6202e+06	C22223	-
Zmmp000635	130.09	84.08	129.079	C6H11NO2	[M+H]+	(2S)-2-amino-4-methyl-4-pentenoic acid	Amino acids and derivatives	Amino acids and derivatives	-	1	6.04767e+06	6.07295e+06	6.14727e+06	2.1029e+06	2.54346e+06	2.01592e+06	2.24872e+06	1.89826e+06	1.96973e+06	3.48497e+06	2.63285e+06	2.6202e+06	-	-
Xmmn006031	447.22	315.18	448.231	C21H36O10	[M-H]-	Borneol 7-O-[β-D-apiofuranosyl-(1→6)]-β-D-glucopyranoside	Terpenoids	Monoterpenoids	88700-35-0	1	1.81025e+06	1.59444e+06	1.52188e+06	1.70874e+06	1.61204e+06	1.92865e+06	2.12963e+06	2.4129e+06	2.23487e+06	1.84409e+06	2.15583e+06	1.52855e+06	-	-
Lmgp003803	655.19	331.08	654.18	C29H34O17	[M+H]+	5,7,4'-Trihydroxy-6,8-dimethoxyisoflavone-7-O-galactoside-rhamnose	Flavonoids	Isoflavones	-	3	141409	165100	225185	226801	173421	162570	159943	315355	168943	154277	111570	150886	-	-
pmb0713	655.19	331.08	654.18	C29H34O17	[M+H]+	Tricin-7-O-(2''-O-glucosyl)glucoside	Flavonoids	Flavones	-	3	141409	165100	225185	226801	173421	162570	159943	315355	168943	154277	111570	150886	-	-
Wmhp000055	169.05	65.04	168.042	C8H8O4	[M+H]+	2,5-Dimethoxybenzoquinone*	Quinones	Quinones	3117-03-1	1	2.93113e+06	2.57579e+06	2.31681e+06	2.13311e+06	2.18594e+06	2.44325e+06	3.14278e+06	2.93073e+06	4.21384e+06	2.66421e+06	3.39947e+06	3.76597e+06	-	-
Sazp005659	387.14	191.07	386.137	C21H22O7	[M+H]+	Comazaphilone D	Others	Others	-	3	1.18402e+06	1.09981e+06	998408	1.00473e+06	1.20664e+06	1.32452e+06	1.48829e+06	1.54766e+06	1.4402e+06	957405	1.32902e+06	1.29051e+06	-	-
Lmhp010040	504.31	363.29	503.301	C25H46NO7P	[M+H]+	LysoPE 20:3*	Lipids	LPE	-	3	7439.75	8345.47	7698.5	13529.3	8364.14	19487.1	14190.2	4589.58	5787.96	8631.58	7390.48	10404.1	-	-
pme1975	103	59.01	104.011	C3H4O4	[M-H]-	Malonic acid	Organic acids	Organic acids	141-82-2	3	154606	164382	192691	193267	248207	214563	157482	201350	140974	202712	153550	215751	C00383	ko00061,ko00240,ko00410,ko01100,ko01212
Lmbn004790	209.08	179.03	210.089	C11H14O4	[M-H]-	Methyl 3-(3-hydroxy-4-methoxyphenyl)propanoate	Phenolic acids	Phenolic acids	129150-61-4	2	2029360	580460	600141	2420400	1.09823e+06	1.17959e+06	496485	3519640	907227	768259	579993	814167	-	-
HJAP050	344.15	177.05	343.142	C19H21NO5	[M+H]+	N-Feruloyl-3-methoxytyramine*	Alkaloids	Phenolamine	78510-19-7	3	305144	82706.7	104042	55184.2	47383.1	54228.1	44302.5	158063	30519.9	74150.3	104134	85420.2	-	-
MWS1837	158.12	95.09	157.11	C8H15NO2	[M+H]+	Tranexamic Acid	Organic acids	Organic acids	1197-18-8	3	272038	204464	215398	192319	162733	217728	333159	316447	656594	149084	108501	148839	-	-
Yarn005023	551.21	195.06	552.221	C27H36O12	[M-H]-	Tortoside E	Lignans and Coumarins	Lignans	-	1	49401	29430.8	29401.3	31224.8	20426	27009	52383.7	57364.5	64174.8	40410.7	32310.7	29043.1	-	-
Lmln001195	297.1	135.07	298.105	C14H18O7	[M-H]-	Picein (4-Acetylphenyl-glucoside)	Phenolic acids	Phenolic acids	530-14-3	3	26429.4	22813.4	30769.4	24945.5	22798.1	22860.6	18056.1	23035.1	22802.3	15436.9	20656.4	21595.3	C10720	-
Lmbp002255	371.1	209.05	370.09	C16H18O10	[M+H]+	Fraxetin-8-O-glucoside (Fraxin)	Lignans and Coumarins	Coumarins	524-30-1	3	105799	147235	155359	132466	216507	225824	46603.1	39424.6	138486	125637	169595	175007	C09266	-
pme2362	151.04	107.05	152.047	C8H8O3	[M-H]-	Mandelic acid	Organic acids	Organic acids	90-64-2	3	83942.6	80713.3	72433.1	146994	114193	131993	128580	132865	116666	117850	88557.6	124355	C01984	-
Wchn003237	151.04	77.04	152.047	C8H8O3	[M-H]-	3-hydroxy-5-methoxybenzaldehyde	Phenolic acids	Phenolic acids	57179-35-8	3	24575.1	26520.4	29837	45550.5	42711.4	55372.1	45097.6	52564.1	42613.3	45457.3	32201.3	42234.6	-	-
Zmhn001420	165.02	121.03	166.027	C8H6O4	[M-H]-	5,7-Dihydroxy-1(3H)-isobenzofuranone	Phenolic acids	Phenolic acids	27979-58-4	2	50830	75843.2	58804.3	66293.4	65592.2	52155.2	59709.1	52869.4	78017.8	44406.8	44002.7	58931.1	-	-
Zmbp006244	331.12	316.06	330.11	C18H18O6	[M+H]+	Eleocharin E	Flavonoids	Flavones	-	3	472868	233370	390592	489881	461506	421670	365573	480371	238628	464013	536036	377258	-	-
Zamp004554	333.13	167.07	332.126	C18H20O6	[M+H]+	crataegifin C	Others	Others	-	3	865026	278155	898624	1.57395e+06	1.26175e+06	1.31266e+06	1.76835e+06	1.17131e+06	343106	1.04127e+06	1.47973e+06	1.33608e+06	-	-
Lmfp002421	773.21	303.05	772.206	C33H40O21	[M+H]+	Quercetin-3-O-[rhamnosyl(1→2)glucosyl]-5-O-glucoside	Flavonoids	Flavonols	-	1	3.44551e+06	1.77242e+06	4.36684e+06	3.12404e+06	6.54651e+06	4.07986e+06	475432	1.45735e+06	970837	3.92987e+06	3.10919e+06	2.82841e+06	-	-
Yalp009367	483.16	131.05	482.158	C26H26O9	[M+H]+	Dukunolide A	Terpenoids	Triterpene	97804-04-1	3	2888.53	7044.03	5991.66	15375.7	12249.7	15428.5	28901	32898.3	23067.1	12552.9	17026.9	17534.6	-	-
Zmgn004439	171.14	153.14	172.146	C10H20O2	[M-H]-	Decanoic acid	Organic acids	Organic acids	334-48-5	3	5282.01	3747.91	4634.16	5840.94	4866.29	6329.89	3266.06	5207.9	6867.76	5316.13	3731.78	4553.68	C01571	ko00061,ko01100
pme0274	132.1	69.07	131.095	C6H13NO2	[M+H]+	6-Aminocaproic acid	Organic acids	Organic acids	60-32-2	3	276620	309097	374355	778024	578456	632663	317885	274911	241383	324062	461743	395944	C02378	ko01100
Cmmn013378	301.22	301.22	302.225	C20H30O2	[M-H]-	Levopimaric acid*	Terpenoids	Ditepenoids	79-54-9	2	16175.7	14881.7	10449.9	16204.8	8065.81	8534.83	10337.5	9821.16	4563.24	14751	20673.5	16531.8	-	-
pme2954	303.05	137.02	302.043	C15H10O7	[M+H]+	Quercetin	Flavonoids	Flavonols	117-39-5	2	311099	200284	321025	307931	401410	366456	263761	320448	222404	182749	256462	247513	C00389	ko00941,ko00944,ko01100,ko01110
MWS80007	311.22	249.22	312.23	C18H32O4	[M-H]-	13-Hydroperoxy-9Z,11E-octadecadienoic acid*	Lipids	Free fatty acids	23017-93-8	1	8655.96	8124.62	8735.2	10033.6	15051.2	29483.9	14032.2	8543.99	6239.39	7992.57	7929.43	5760.77	-	-
Lmrgn03360	327.11	165.06	328.116	C15H20O8	[M-H]-	Cryptamygin B	Phenolic acids	Phenolic acids	24696-05-7	2	125580	250225	161661	198790	178536	211213	385733	379798	403857	227966	163600	224197	-	-
MWSHY0065	291.09	139.04	290.079	C15H14O6	[M+H]+	Catechin*	Flavonoids	Flavanols	154-23-4	3	45606.4	81503.8	82112.7	79156.6	62648.9	45010	68077.8	55863.4	43345	59719	84682.3	69640.1	C06562	ko00941,ko01110
Lhhp120823	193.08	105.07	192.079	C11H12O3	[M+H]+	Eugenyl formate	Others	Others	-	1	2.79267e+06	2.27468e+06	2.19154e+06	3.11995e+06	2.14344e+06	2.12543e+06	2.63484e+06	3.62595e+06	3.23344e+06	2.08164e+06	2.75302e+06	2.95624e+06	-	-
mws1153	665.21	161.02	666.216	C31H38O16	[M-H]-	2'-Acetylacteoside	Phenolic acids	Phenolic acids	94492-24-7	3	72537.9	68584.6	68835.4	51038.2	56622.3	56996.7	43463.1	43607.2	57828.6	74176.5	61027.5	52235.1	-	-
pmp001070	757.25	207.07	756.248	C34H44O19	[M+H]+	6''-O-Trans-Sinapoylgenipin gentiobioside	Terpenoids	Monoterpenoids	1421493-47-1	2	47208.6	38375.6	54289.9	185282	183225	159218	92919.3	83412.2	138416	111421	130535	91275	-	-
Waln011222	554.34	255.23	555.354	C26H54NO9P	[M-H]-	2-(2,3-dihydroxypropoxy)-3-(((2-(dimethylamino)ethoxy)(hydroxy)phosphoryl)oxy)propyl palmitate*	Lipids	LPE	-	1	18303.1	17832.7	16117.9	14558.4	13761.6	14385.1	8291.88	8653.18	9274.24	14340.8	15830.8	11072.3	-	-
mws2220	457.08	169.01	458.085	C22H18O11	[M-H]-	Gallocatechin 3-O-gallate	Flavonoids	Flavanols	5127-64-0	3	56911.2	51399.2	40737.2	53648.9	46169.1	33465.1	58135.7	52579.6	65145.3	47874.7	45033.8	62107.7	-	-
mws0376	115	71.01	116.011	C4H4O4	[M-H]-	Fumaric acid	Organic acids	Organic acids	110-17-8	1	4.66176e+06	5.90453e+06	4.65281e+06	5.97625e+06	6.74316e+06	5.73272e+06	4.16655e+06	5.19543e+06	5.2554e+06	5.63004e+06	4.54875e+06	6.51951e+06	C00122	ko00020,ko00190,ko00220,ko00250,ko00350,ko00360,ko00620,ko00650,ko00760,ko01100,ko01110,ko01200
MWSHY0102	303.05	229.05	302.043	C15H10O7	[M+H]+	Morin	Flavonoids	Flavonols	480-16-0	2	131618	109636	89952.9	173019	218811	194838	81529.7	52057.5	81056.5	114912	84698.6	119515	C10105	-
Llhp011705	417.25	201.16	416.241	C21H36O8	[M+H]+	Liangwanoside A	Terpenoids	Ditepenoids	-	3	175213	269433	165972	172467	100710	89636.3	139113	113913	171007	160732	149702	112727	-	-
Jmwn002172	315.11	135.04	316.116	C14H20O8	[M-H]-	3,4-dihydroxyphenylethanol-β-D-glucopyranoside	Phenolic acids	Phenolic acids	-	2	70259.1	59971	49930	17735.5	18573	19271.9	231991	225463	234812	77852.3	100153	111911	-	-
mws0263	128.04	82.03	129.043	C5H7NO3	[M-H]-	5-Oxo-L-Proline	Amino acids and derivatives	Amino acids and derivatives	98-79-3	3	18426.1	10890.8	19034.9	16359	13406.9	18388.9	10889.5	8362.93	9199.34	12570	11303	15899.8	C01879	ko00480,ko01100
Zbpn005555	435.13	273.08	436.137	C21H24O10	[M-H]-	Phloretin-4'-O-glucoside (Trilobatin)	Flavonoids	Chalcones	4192-90-9	1	324101	283308	283251	117244	103254	126168	78972	121701	76977.7	202020	155124	145716	-	-
Laxp005948	451.16	271.1	450.153	C22H26O10	[M+H]+	7,2'‑dihydroxy‑4'‑methoxy‑isoflavanol glucoside	Flavonoids	Other Flavonoids	-	2	29387	22696.2	17777.4	74813.7	52489.2	71010.9	80017.6	25005	60575.6	55795.5	58605.3	77097.5	-	-
Smcp000882	328.13	310.12	327.132	C15H21NO7	[M+H]+	N-benzoyl-2-aminoethyl-β-D-glucopyranoside	Alkaloids	Alkaloids	-	2	68873.8	91365.6	78312.7	126648	137345	168846	114322	72523.3	94297	121775	84551.4	113446	-	-
Yshs000041	459.23	295.22	460.246	C26H36O7	[M-H]-	Vibsanin J	Terpenoids	Ditepenoids	-	3	33747.7	32888.9	27864.6	152482	129028	130859	68638.9	39922.6	49946.6	87126.8	67527.7	61833.1	-	-
Wbtn006721	285.04	133.03	286.048	C15H10O6	[M-H]-	6,8-dihydroxy-3-methyl-9-oxoxanthene-1-carboxylic acid	Others	Ketone compounds	-	2	9872.01	7114.04	8014.51	29794.2	25596.3	25500.2	10225.1	10684.6	16123.7	12286.3	8654.35	12000.8	-	-
mws0459	165.09	105.07	164.084	C10H12O2	[M+H]+	Eugenol	Phenolic acids	Phenolic acids	97-53-0	3	191871	180281	159004	98387.1	154037	149189	162225	164617	145085	141805	152967	105941	C10453	ko00940
Smgp004575	465.1	303.05	464.096	C21H20O12	[M+H]+	Quercetin-5-O-β-D-glucoside*	Flavonoids	Flavonols	-	1	13036110	3.64646e+06	12521095	11287285	7.55284e+06	5.56046e+06	751985	4553335	4479375	6746160	8676665	9845885	-	-
mws2212	179.03	135.05	180.042	C9H8O4	[M-H]-	Caffeic acid	Phenolic acids	Phenolic acids	331-39-5	3	66901.2	78301.8	125685	191070	125469	153823	143365	130755	119931	123256	166377	178450	C01197	ko00940,ko01100,ko01110
MWS0559	161.05	71.01	162.053	C6H10O5	[M-H]-	1,6-anhydro-β-D-glucose	Others	Saccharides	498-07-7	1	180152	192229	199971	132243	142498	144465	94795.4	102184	101720	154037	203411	145647	-	-
mws0277	191.06	85.03	192.063	C7H12O6	[M-H]-	Quinic Acid	Organic acids	Organic acids	77-95-2	1	256110	231414	233558	477004	409129	457769	400985	386356	397226	444067	335437	318400	C00296	ko00400,ko01100
Hmcn002743	417.15	181.04	418.163	C22H26O8	[M-H]-	Lirioresinol A	Lignans and Coumarins	Lignans	-	1	1.96332e+06	1.9844e+06	1.91123e+06	897000	926901	916025	755998	1.04174e+06	805540	1.17414e+06	1.27153e+06	874966	-	-
Lazn005628	809.3	565.21	810.31	C42H50O16	[M-H]-	Hedyotisol B	Lignans and Coumarins	Lignans	95839-45-5	1	7386.54	5873.07	6820.19	7497.05	6171.09	5661.81	5976.96	7619.94	7980.78	7603.87	9464.08	6561.02	-	-
Hmhn003067	325.09	119.05	326.1	C15H18O8	[M-H]-	Phenylpropionic acid-O-β-D-glucopyranoside	Phenolic acids	Phenolic acids	-	2	20946.6	22211.3	15387.8	36047.3	20867.3	20518.4	33342.3	41870.1	30327.7	21800.4	24357.5	16677.6	-	-
MWSslk135	193.05	147.05	192.042	C10H8O4	[M+H]+	7,8-Dihydroxy-4-methylcoumarin	Lignans and Coumarins	Coumarins	2107-77-9	3	143603	142321	154040	166770	146672	178450	208369	128395	117548	85808.1	97890.3	123267	-	-
pma3724	369.12	177.05	368.111	C17H20O9	[M+H]+	1-O-Feruloylquinic acid	Phenolic acids	Phenolic acids	-	3	19948.5	40562.6	34105	36681.6	58350	63350	38670.6	35392.3	56685	18661.2	24455	17375.8	-	-
Zbfn008434	515.32	279.23	516.33	C27H48O9	[M-H]-	1-O-Linoleoyl-3-O-galactopyranosyl-L-glycerol	Lipids	Glycerol ester	-	1	56194.3	61465	69443.6	42577.5	43039.7	41042.4	50446.2	29909.2	29903.6	52804.8	38697.7	38759.6	-	-
Cmbn004962	519.15	163.04	520.158	C25H28O12	[M-H]-	10-O-[(E)-p-Coumaroyl]-geniposidic acid	Terpenoids	Monoterpenoids	-	3	26404.4	24756	8936.78	13858.4	9300.76	15815.6	24537.3	19489	18224.5	13830.4	20165.6	18421.8	-	-
pme1598	463.12	301.07	464.132	C22H24O11	[M-H]-	Hesperetin-5-O-glucoside	Flavonoids	Flavanones	69651-80-5	1	5.39075e+06	5.51479e+06	4.93963e+06	1.39247e+06	1.33581e+06	1.45535e+06	424519	388423	360031	2.35135e+06	1.83049e+06	1.64878e+06	-	-
HJN083	521.2	359.15	522.21	C26H34O11	[M-H]-	Lariciresinol-4'-O-glucoside	Lignans and Coumarins	Lignans	143663-00-7	1	54049.5	56541.8	61566.2	82570.8	70645.3	63056	91556.3	93502.6	114728	50533.8	71947	71046.8	-	-
mws0046	579.17	271.06	580.179	C27H32O14	[M-H]-	Naringenin-7-O-Neohesperidoside(Naringin)*	Flavonoids	Flavanones	10236-47-2	2	72185.4	71740.3	72256.1	83684.1	84945.7	87409.1	53517.7	40269.1	35942.4	80293.1	55235.5	65413.1	C09789	ko00941,ko01100
pmn001419	325.093	163.04	326.1	C15H18O8	[M-H]-	1-O-p-Coumaroyl-β-D-glucose*	Phenolic acids	Phenolic acids	7139-64-2	1	442112	532309	512986	373845	354517	370588	441022	442065	518905	318349	467874	413004	C16827	-
Cmcp004880	341.19	309.15	340.179	C20H24N2O3	[M+H]+	Lochneridine	Alkaloids	Plumerane	5980-01-8	3	276940	1.71993e+06	1.91632e+06	1.42284e+06	1.97821e+06	1.82023e+06	6849245	3.23176e+06	3.79198e+06	2.48566e+06	2.64847e+06	1.82049e+06	-	-
MWS20145	451.12	289.07	450.116	C21H22O11	[M+H]+	Eriodictyol-7-O-glucoside	Flavonoids	Flavanones	38965-51-4	2	193566	628055	582860	86848.9	73272.5	53473.9	46680	56480.1	32196.6	95267.7	139492	127316	-	-
pmb2786	293.21	235.17	294.219	C18H30O3	[M-H]-	9-Hydroxy-10,12,15-octadecatrienoic acid*	Lipids	Free fatty acids	89886-42-0	3	8409.32	8087.46	6805.48	27847.9	32131.7	27061.3	15143.8	13151.5	13651.4	17051.5	11950.5	16876.6	C16326	ko00592
Lmnp202682	595.17	463.13	594.159	C27H30O15	[M+H]+	5,7,4'-Trihydroxy-8-methoxyflavone-6-C-[Xylosyl-(1-2)]-glucoside	Flavonoids	Flavones	-	3	513476	594575	351348	389418	356654	408891	331877	265649	368341	434217	532866	365349	-	-
Lmdp006732	301.07	258.05	300.063	C16H12O6	[M+H]+	Scutellarein-4'-methyl ether (5,6,7-Trihydroxy-4'-methoxyflavone)	Flavonoids	Flavones	6563-66-2	3	18141.6	56525.9	39931.8	122032	142979	38828.1	27758.3	144548	34609.5	26095.9	36888.1	37268.1	-	-
Lmyn002403	313.09	101.02	314.1	C14H18O8	[M-H]-	Mandelic acid-β-glucoside	Organic acids	Organic acids	-	2	34364.8	49655	40653	49999	42517.5	47408.6	57235.1	52518.9	62829.8	36232.2	52890.4	49289.8	-	-
Cmmn013275	301.22	301.22	302.225	C20H30O2	[M-H]-	Isopimaric acid*	Terpenoids	Ditepenoids	5835-26-7	2	41731.1	52715.9	39846.2	49546.4	32861.2	54895.4	47557.8	38362.3	52129.7	49864.3	45414.3	33985.5	-	-
Zajp002650	595.16	577.16	594.159	C27H30O15	[M+H]+	Vitexin-7-O-glucoside	Flavonoids	Flavones	-	1	265056	354703	243475	311685	357800	221397	433326	365259	407000	319521	388390	265331	-	-
Hmfn000531	175.02	87.01	176.032	C6H8O6	[M-H]-	L-Ascorbic acid (Vitamin C)	Others	Vitamin	50-81-7	1	805573	1.09414e+06	985924	155808	168844	142175	436394	321322	564174	193213	284089	256375	C00072	ko00053,ko00480,ko01100,ko01110,ko01240
Zmxp002867	625.17	301.07	624.169	C28H32O16	[M+H]+	Chrysoeriol-5,7-di-O-glucoside	Flavonoids	Flavones	-	3	214511	202899	435670	298650	140913	176696	198475	251895	119085	226850	197649	153871	-	-
Lmmp002995	713.15	303.06	712.149	C30H32O20	[M+H]+	Quercetin-7-O-(2''-malonyl)glucosyl-5-O-glucoside	Flavonoids	Flavonols	-	3	1134505	770415	824050	192367	882730	256297	54520.1	196810	160095	825725	708430	1030385	-	-
Lmhp002031	245.19	86.1	244.179	C12H24N2O3	[M+H]+	L-Leucyl-L-Leucine	Amino acids and derivatives	Amino acids and derivatives	3303-31-9	1	44073.5	40907.6	42948.4	130229	108533	114457	98370	54253.9	42066.6	65999.4	82135	56413.8	-	-
Wbwp013975	481.29	355.22	480.288	C30H40O5	[M+H]+	lancilactone A	Terpenoids	Terpene	218915-15-2	2	6449.52	12334.4	6868.46	3572.19	2384.02	3288.63	2273.22	1699.22	3453.11	4300.34	4635.83	6099.68	-	-
HJAP061	743.2	303.05	742.196	C32H38O20	[M+H]+	Quercetin-3-O-(2''-O-arabinosyl)rutinoside	Flavonoids	Flavonols	-	3	5005	9069.92	6881.9	10365.9	5796.86	6443.22	1946.89	10005	5005	12228.5	8340	10005	-	-
WaYn002949	285.1	89.02	286.105	C13H18O7	[M-H]-	Isosalicin	Phenolic acids	Phenolic acids	-	1	90872.8	82249.3	96925.9	95331	90411.2	89395.1	191894	188183	191064	102091	150489	135618	-	-
HJN016	623.24	460.18	624.247	C36H36N2O8	[M-H]-	Cannabisin D	Alkaloids	Alkaloids	-	2	6089.42	5584.82	6246.35	22305.5	16761.1	23750.1	22009.2	33020.3	27278.3	23647.5	21233.4	16023.7	C17908	-
Zmjp004610	537.16	375.11	536.153	C25H28O13	[M+H]+	5,4'-Dihydroxy-3,6,7,3'-tetramethoxyflavone-4'-O-glucoside	Flavonoids	Flavones	23279-19-8	3	53869.4	161765	108156	127439	106721	140442	74770.1	98127.1	163430	133201	90204.1	120934	-	-
Zmgn005057	297.24	183.01	298.251	C18H34O3	[M-H]-	9,10-Epoxyoctadecanoic Acid	Lipids	Free fatty acids	2443-39-2	2	38156.2	37908.3	30377.7	48052.8	47162.1	48292.3	45407	35285.9	57774.3	43217.2	29832.5	42012.9	C19418	ko00073
Wchn005575	407.17	165.06	408.178	C21H28O8	[M-H]-	1-(4'-Hydroxy-3'-methoxyphenyl)-2-[4''-(3-hydroxypropyl)-2'',6''-dimethoxyphenyl]-propane-1,3-Diol	Others	Others	-	3	32283.4	32306.9	38633.3	36110.4	32986.3	31402.8	31544.9	35308.6	36628.7	38632	32321.1	26134.8	-	-
Hmjp000461	265.08	103.04	264.084	C10H16O8	[M+H]+	3-O-Glucoside-3-hydroxy-y-butyrolactone	Others	Lactones	-	2	140644	77879.8	77814.6	99557.8	160627	148863	297804	387458	439683	126906	184807	146219	-	-
Hmjp000572	265.08	103.04	264.084	C10H16O8	[M+H]+	Kinsenoside	Others	Lactones	151870-74-5	2	140644	77879.8	77814.6	99557.8	160627	148863	297804	387458	439683	126906	184807	146219	-	-
mws0866	259.022	96.9696	260.03	C6H13O9P	[M-H]-	D-Glucose 6-phosphate*	Others	Saccharides	56-73-5	1	1.2346e+07	1.64517e+07	1.18858e+07	2.16894e+07	2.7269e+07	1.88047e+07	5.19464e+06	5.56915e+06	5.14379e+06	1.38172e+07	1.70351e+07	1.15898e+07	C00092	ko00500,ko00524,ko00562,ko01100,ko01110
pmn001511	285.1	123.05	286.105	C13H18O7	[M-H]-	3-Hydroxy-5-Methylphenol-1-O-Glucoside	Phenolic acids	Phenolic acids	-	1	25220.8	20309.4	23662.5	36804	37336.2	34687.9	35491.3	42393.9	41205	32228.2	25700.8	38081.4	-	-
MWSmce098	294.2	137.06	293.199	C17H27NO3	[M+H]+	Nonivamide	Alkaloids	Phenolamine	2444-46-4	3	44469.1	46618.6	106900	497175	1.10659e+06	697880	643277	38729.4	28576.3	22629.7	31133.6	22575.1	-	-
Zbn006783	301.04	245.05	302.045	C15H10O7	[M-H]-	5,6-Dihydroxylucidin	Quinones	Anthraquinone	-	1	11067.9	10572	9037.5	23884.5	35551.8	32889.8	5374.21	4532.66	6695.53	14229.1	17885.8	12234.8	-	-
Xmyp005654	449.11	287.06	448.101	C21H20O11	[M+H]+	Kaempferol-4'-O-glucoside	Flavonoids	Flavonols	-	3	8.36296e+06	4.61955e+06	1.02882e+07	1779385	486231	633669	495865	132684	214534	5708890	8028560	8310760	-	-
MWSHY0104	449.11	287.06	448.101	C21H20O11	[M+H]+	Luteolin-7-O-glucoside (Cynaroside)	Flavonoids	Flavones	5373-11-5	2	8.36296e+06	4.61955e+06	1.02882e+07	1779385	486231	633669	495865	132684	214534	5708890	8028560	8310760	C03951	ko00944
Wasn004683	465.1	303.05	466.111	C21H22O12	[M-H]-	Protocatechuic acid 1-O-(Glucosylvanilloyl)	Phenolic acids	Phenolic acids	-	2	124634	146379	16437.2	100149	137658	129095	90256.7	93369.7	110252	132965	125716	90652.5	-	-
HJAP012	419.1	383.07	418.09	C20H18O10	[M+H]+	Luteolin-8-C-arabinoside	Flavonoids	Flavones	-	3	173445	125060	48345	65462.8	85641	116720	111715	166770	133400	100596	91700	131735	-	-
Wcsn009756	333.2	251.2	334.214	C20H30O4	[M-H]-	Epoxyeleganolactone	Others	Others	-	3	8491.16	9565.72	8207.19	7715.56	7023.69	8935.98	5455.68	5343.78	8153.93	7401.52	6333.82	9288.03	-	-
mws0467	165.06	119.05	166.063	C9H10O3	[M-H]-	3-(4-Hydroxyphenyl)-propionic acid	Phenolic acids	Phenolic acids	501-97-3	3	16675	5005	8832.3	7571.78	6741.87	6291.54	16651	10997.8	6222.22	5299.48	6236.45	7793.12	C01744	ko01100
MWS0274	165.06	119.05	166.063	C9H10O3	[M-H]-	DL-3-Phenyllactic acid	Organic acids	Organic acids	828-01-3	3	16675	5005	8832.3	7571.78	6741.87	6291.54	16651	10997.8	6222.22	5299.48	6236.45	7793.12	-	-
Wcdn000434	341.11	59.01	342.116	C12H22O11	[M-H]-	5-{[3,4-dihydroxy-2,5-bis(hydroxymethyl)oxolan-2-yl]oxy}-2-(hydroxymethyl)oxane-2,3,4-triol	Others	Saccharides	-	3	4.69466e+06	5.4323e+06	6.34874e+06	3.69831e+06	3.12755e+06	2.87733e+06	2.22985e+06	2.90571e+06	3.05483e+06	4.23864e+06	2.93117e+06	3.26171e+06	-	-
Cmsp004086	303.09	229.08	302.079	C16H14O6	[M+H]+	Dihydrokaempferide	Flavonoids	Flavanonols	137225-59-3	3	1.46784e+06	4257730	3882220	4675535	2.38179e+06	2.41049e+06	1583765	683305	619530	1.36441e+06	1.66971e+06	2.02515e+06	-	-
MW0139750	607.17	487.13	608.174	C28H32O15	[M-H]-	Spinosin	Flavonoids	Flavones	72063-39-9	3	7231.88	7858.87	13340	103013	93505.1	101129	8425.76	9455.05	6670	38103.9	45806.6	56405.9	C17834	-
Lmmp005125	271.1	167.03	270.089	C16H14O4	[M+H]+	Pinostrobin Chalcone	Flavonoids	Chalcones	18956-15-5	3	0	0	0	9660	21842.6	8947.41	5701.19	13493.5	11396.7	6561	9184.47	9654.85	-	-
Jmgn005927	287.06	125.03	288.063	C15H12O6	[M-H]-	2-hydroxynaringenin	Flavonoids	Flavanones	-	3	11478.5	19396.5	17685	9489.08	15259.6	22461.4	13065.1	16071.7	14333.8	16856.1	16423.5	11544	-	-
Zbsp003708	463.12	313.07	462.116	C22H22O11	[M+H]+	Chrysoeriol-6-C-glucoside (Isoscoparin)	Flavonoids	Flavones	20013-23-4	2	96655.7	132635	188465	88365	84530.4	77147.7	77885.1	68860.5	72017.6	103540	108137	73374.7	C05990	-
Wafn003633	391.2	161.05	392.205	C18H32O9	[M-H]-	1-O-Acetyl-Glucopyranose 6-Hydroxydecanoate	Others	Saccharides	-	1	315490	316031	317993	84263.2	114388	134688	249929	231807	155018	215727	297816	213164	-	-
Zmhn001793	341.09	179.03	342.095	C15H18O9	[M-H]-	6-O-Caffeoyl-D-glucose*	Phenolic acids	Phenolic acids	-	1	334669	374662	315926	513631	595015	547745	377683	434713	342227	485171	332915	478899	-	-
Zmpn003044	161.03	133.03	162.032	C9H6O3	[M-H]-	7-Hydroxycoumarin;Umbelliferone	Lignans and Coumarins	Coumarins	93-35-6	3	10864.6	13378.5	8408.61	9396.29	6936.65	8182.85	21306.3	22790.8	19309.5	12873.5	14864.5	9891.61	C09315	ko00999,ko01110
Lmbp002309	371.102	209.048	370.126	C17H22O9	[M+H]+	Sinapaldehyde-4-O-Glucoside	Phenolic acids	Phenolic acids	154461-65-1	3	192763	181726	241707	296727	280475	340751	164248	183289	90035	169934	213669	255103	-	-
Lagp002418	609.18	447.13	608.174	C28H32O15	[M+H]+	3'-Methoxydaidzin-4'-O-glucoside	Flavonoids	Isoflavones	-	3	186185	189166	151872	259857	144691	126722	138519	175683	144133	162071	208490	141734	-	-
Sakn003347	609.2	447.15	610.211	C25H38O17	[M-H]-	3,4-Dihydroxyphenylethanol-8-O-(β-D-apinosyl(1→3)-D-glucosyl(1→6)]-β-D-glucoside	Phenolic acids	Phenolic acids	-	3	19679.1	24360.6	31325.7	33331.8	21038.1	24006.3	15312	7859.3	23049.3	20358.4	15005	22538.8	-	-
Lmgn000242	177.04	113.02	178.048	C6H10O6	[M-H]-	4,5,6-Trihydroxy-2-oxohexanoic acid	Organic acids	Organic acids	56742-44-0	3	21910	14108	22720	30977.9	33475.8	24450.7	15898.6	20997.8	28906.9	19737.9	14809.6	13662.1	C01216	ko00052,ko01100
pme2890	269.06	136.04	268.055	C8H16N2O4S2	[M+H]+	L-Homocystine	Amino acids and derivatives	Amino acids and derivatives	626-72-2	3	32874.3	13886.8	36334.9	18869.4	26414.4	28255.7	9440.88	6592.64	11915.4	18774.8	27357.8	20755	C01817	ko00270
Zbpn005529	477.14	273.08	478.147	C23H26O11	[M-H]-	Phloretin-2'-O-(6''-O-acetyl)glucoside	Flavonoids	Chalcones	-	2	152074	400759	412202	438244	426560	326245	836678	739257	640818	329181	481191	477333	-	-
ZbWp000360	266.12	116.07	265.116	C10H19NO7	[M+H]+	N-(1-deoxy-1-xylosyl)valine	Amino acids and derivatives	Amino acids and derivatives	-	3	71262.7	79842.5	149814	52294.7	32622.6	36865.7	132806	85755.2	79801.8	90871.4	60156.9	79477	-	-
pmp001265	480.35	318.3	479.346	C24H49NO8	[M+H]+	2-Amino-4-dihydroxy octadecyl galactoside	Alkaloids	Alkaloids	-	2	18041.2	17172.8	16584	34325.6	18521.3	21400.2	36125.7	47043.6	39801.5	32856.2	21702.9	28825.9	-	-
Hmdp007537	243.1	211.07	242.094	C15H14O3	[M+H]+	4,7-Dihydroxy-2-methoxy-9,10-dihydrophenanthrene; Lusianthridin	Quinones	PhenAnthraquinones	87530-30-1	2	100075	101032	92013.4	64816.3	61716.5	78977.2	30904.7	41761.4	28188.3	67768.3	45130.2	54693.1	-	-
Lmdn004267	357.134	151.044	358.142	C20H22O6	[M-H]-	Epipinoresinol*	Lignans and Coumarins	Lignans	24404-50-0	3	30150.3	18093	28260	13990	13973.8	18915.7	22060.6	24340.3	18432.6	15183.6	17923.4	22658.7	-	-
pme0120	118.09	101.06	117.079	C5H11NO2	[M+H]+	5-Aminovaleric acid	Organic acids	Organic acids	660-88-8	3	25831.8	15655.7	19894.3	59731.1	58003.5	55937.1	84723.1	81387.2	100820	79215	52562.2	64805.6	C00431	ko00310,ko00330,ko00470,ko01100
Lhhp102913	251.16	159.12	250.157	C15H22O3	[M+H]+	Dihydroparthenolide(iso-02)	Terpenoids	Sesquiterpenoids	-	3	88365	68738.2	136735	223515	124296	69457.2	176780	315355	195140	130008	97488.8	147859	-	-
Qmdp090606	370.2	132.1	370.201	C22H28NO4+	[M]+	N-Methyltetrahydropalmatine	Alkaloids	Alkaloids	47528-98-3	2	53253.9	64031.7	71574.5	419417	241657	350757	48101.3	37156.9	26057.4	155142	111726	109323	-	-
Jmzn003632	521.2	329.14	522.21	C26H34O11	[M-H]-	Manglieside D	Lignans and Coumarins	Lignans	-	1	78487.7	140913	106309	49023.6	54326.2	31491	245828	544375	230129	77145	104277	117381	-	-
Hmqp000191	505.18	127.03	504.169	C18H32O16	[M+H]+	Planteose	Others	Saccharides	470-57-5	3	27991	27145.8	29438.3	11813.3	32645.8	13117.9	6779.39	6358.81	17791	9324.06	10188.4	13627.6	C03848	-
Wdtp002884	371.17	353.16	370.163	C18H26O8	[M+H]+	3-(4-methoxyphenyl)propyl methyl 4-O-methyl-alpha-d-glucopyranosiduronate	Phenolic acids	Phenolic acids	-	1	124781	67477.4	141350	65393.8	114409	119753	294267	103819	198094	174790	145085	114862	-	-
MWSmce221	193.05	91.05	192.042	C10H8O4	[M+H]+	5,7-Dihydroxy-4-methylcoumarin	Lignans and Coumarins	Coumarins	2107-76-8	3	363019	310510	368010	334875	447375	340410	410876	365007	506773	276124	373608	420836	-	-
WaYn002948	271.08	109.03	272.09	C12H16O7	[M-H]-	Pyrocatechol monoglucoside	Others	Others	2400-71-7	3	22884.3	24824.6	22844.5	12409.6	8429.8	14400.1	35262.4	37720.1	31341	21874.5	16914.8	25819.3	-	-
Lmhp010757	506.32	365.31	505.317	C25H48NO7P	[M+H]+	LysoPE 20:2	Lipids	LPE	-	2	29888.4	32321.2	31606	46845.5	52987.2	46675.8	37693.6	45274.8	38025.5	49421.9	35026.4	35100.1	-	-
pmp001054	422.17	225.08	404.132	C17H24O11	[M+NH4]+	Gardenoside	Terpenoids	Monoterpenoids	24512-62-7	2	7805.69	5615.12	3753	11628	12201.6	11618.8	23340	5648.36	6371.96	6377.62	5178.59	7871.37	C09779	-
mws0027	197.05	123.01	198.053	C9H10O5	[M-H]-	Syringic acid	Phenolic acids	Phenolic acids	530-57-4	3	14197	13117.4	6735.92	8744.91	18106	22210.9	11605.8	8882.96	15955.8	20943	20305.8	14000.4	C10833	-
Lhhp102921	417.18	167.1	416.183	C23H28O7	[M+H]+	Magnolin	Lignans and Coumarins	Lignans	31008-18-1	2	3.23481e+06	3.14179e+06	1.8552e+06	2.62852e+06	2.48967e+06	2.3525e+06	4.67593e+06	5.67679e+06	3.85074e+06	3.94623e+06	3.91767e+06	2.66255e+06	C06515	-
pmb0608	549.12	301.07	548.117	C25H24O14	[M+H]+	Chrysoeriol-7-O-(6''-malonyl)glucoside	Flavonoids	Flavones	-	3	223870	174319	205362	98848	71506.6	90204.4	80655.5	67597.7	86942	123789	83211.7	94183.4	-	-
Lhnp111726	251.13	163.11	250.12	C14H18O4	[M+H]+	13-Nor-desacylcynaropicrin	Terpenoids	Sesquiterpenoids	-	3	120137	177932	79284.6	131272	166713	91103	163975	117706	130067	131033	195037	148385	-	-
Cmsp003083	521.2	131.05	520.194	C26H32O11	[M+H]+	Dehydrodiconiferyl alcohol-4-O-glucoside*	Lignans and Coumarins	Lignans	107870-88-2	1	3.41265e+06	8816550	4.0506e+06	4.74009e+06	4.27416e+06	4.60707e+06	1.27124e+07	8.24444e+06	7.4149e+06	5.87729e+06	8.9906e+06	7.44285e+06	-	-
Lahp003147	219.15	131.05	218.142	C13H18N2O	[M+H]+	N,N-cinnamoylbutanediamine*	Alkaloids	Phenolamine	-	2	260693	299253	327320	453323	574477	512571	723946	577477	537716	564455	368137	472893	-	-
Lmsn000954	207.09	59.01	208.095	C8H16O6	[M-H]-	Dambonitol	Others	Saccharides	523-94-4	2	115358	123450	117710	153281	114327	148547	79129.7	60147.6	95396.1	81649.3	109029	125550	-	-
mws0677	219.11	160.08	218.106	C12H14N2O2	[M+H]+	N-Acetyl-5-hydroxytryptamine	Alkaloids	Plumerane	1210-83-9	2	87251.3	58699.6	61310.8	68355	144776	130864	119675	88532.5	81954.9	91051.3	107076	137425	C00978	ko00380,ko01100,ko01110
mws2523	421.08	241.01	422.082	C12H23O14P	[M-H]-	Trehalose 6-phosphate	Others	Saccharides	4484-88-2	3	535471	649396	694880	755333	575852	653182	244155	265242	458700	1.05265e+06	745028	741083	C00689	ko00500,ko01100,ko01110
mws0102	160.04	116.05	161.048	C9H7NO2	[M-H]-	Indole-5-carboxylic acid*	Alkaloids	Plumerane	1670-81-1	3	8298.15	10616.2	7887.13	24146.2	34094.5	29630.8	11755.4	12285.8	7152.6	12895.1	19876	16930.5	-	-
MWS1771	196.1	91.05	195.089	C10H13NO3	[M+H]+	L-Tyrosine methyl ester	Amino acids and derivatives	Amino acids and derivatives	1080-06-4	3	36236.5	22501.6	33832.4	55812.3	62312.9	47931	37548.1	42374.1	40205.9	43788.7	33015.4	29383.7	C03404	-
Wcgp010223	277.22	93.07	276.209	C18H28O2	[M+H]+	3-(Cyclohexen-1-yl)-2-hydroxy-4a,5-dimethyl-2,3,4,5,6,7,8,8a-octahydronaphthalen-1-one	Others	Others	-	3	906079	847707	1.86563e+06	3.9587e+06	3.20939e+06	4.24497e+06	2.15064e+06	1.88033e+06	2.07224e+06	2.07781e+06	2.9789e+06	2.12178e+06	-	-
Lmlp006175	435.13	273.09	434.121	C21H22O10	[M+H]+	Isosalipurposide (Phlorizin Chalcone)	Flavonoids	Chalcones	4547-85-7	3	59759	96018.3	109639	123830	128513	120402	111694	104404	48200.5	73771.5	100106	67943.5	C16406	ko00941
pme0256	151.03	108.02	152.033	C5H4N4O2	[M-H]-	Xanthine	Nucleotides and derivatives	Nucleotides and derivatives	69-89-6	3	20263.7	21531.1	24582.3	34052.2	36827	36136.2	19486.2	20016.1	17914.8	19380.5	23581.2	15318.4	C00385	ko00230,ko00232,ko01100,ko01110,ko01232
Zmjn001813	159.07	97.06	160.074	C7H12O4	[M-H]-	Pimelic acid*	Organic acids	Organic acids	111-16-0	3	32770.2	29256.1	28035.5	27307	31708.9	29758.9	23961.5	20681.2	15276.3	22489.5	18096.6	27784.3	C02656	ko00780,ko01100,ko01240
Lmqp002170	773.21	449.11	772.206	C33H40O21	[M+H]+	Kaempferol-3-O-sophorotrioside*	Flavonoids	Flavonols	80714-53-0	2	181442	130123	192294	73580.2	50380.8	59116.4	150408	147671	154483	115485	74903.1	103851	C12635	ko00944,ko01110
pmp000413	433.11	283.06	432.106	C21H20O10	[M+H]+	Genistein-8-C-glucoside	Flavonoids	Isoflavones	66026-80-0	3	32527265	35121460	46919055	1.19501e+07	2.5205e+07	1.22734e+07	1.78269e+07	1.98943e+07	38661075	1.2658e+07	1.56441e+07	1.01778e+07	C10420	-
MWSmce160	231.1	175.04	230.094	C14H14O3	[M+H]+	Demethylsuberosin	Lignans and Coumarins	Coumarins	21422-04-8	3	77385	60784.7	59786.9	38784.2	93101.2	95733.9	51823.9	43325.9	112361	54514.4	78477.1	83370.4	C18083	ko00999,ko01110
Lmgn000219	101.02	55.02	102.032	C4H6O3	[M-H]-	Succinic semialdehyde	Organic acids	Organic acids	692-29-5	3	12136.2	15655.8	11354.1	16046.5	24659	5005	7441.96	9724.07	10357.1	12139.8	15058.1	9787.9	C00232	ko00250,ko00350,ko00650,ko00750,ko00760,ko01100,ko01200
Zmsn002206	375.13	153.06	376.137	C16H24O10	[M-H]-	Cornusoside A	Others	Others	-	3	791288	1.14742e+06	851776	1.97765e+06	2.16452e+06	2.46698e+06	2.61545e+06	2.42354e+06	2.6058e+06	1.37903e+06	2.07151e+06	1.5645e+06	-	-
pmb2654	460.15	117.9	461.153	C19H27NO12	[M-H]-	Anthranilate-1-O-Sophoroside	Phenolic acids	Phenolic acids	-	3	125067	86053.3	143917	94435.8	109596	51861.1	115394	80868.1	64759.7	106278	119377	159490	-	-
Zmyp00400	142.12	100.08	141.115	C8H15NO	[M+H]+	(hexahydro-1H-pyrrolizin-1-yl)methanol	Alkaloids	Pyrrole alkaloids	28639-18-1	3	112534	78851.3	94153.9	54062.8	60143.6	57305.6	69330.8	77763	75442.8	83659.1	83216.5	55628.5	-	-
Hmcp002207	479.12	317.06	478.111	C22H22O12	[M+H]+	Isorhamnetin-7-O-glucoside (Brassicin)	Flavonoids	Flavonols	6743-96-0	3	778979	765695	1.27265e+06	962393	182375	1023670	186108	228972	229601	543548	842745	687153	-	-
Wasn001007	337.08	277.06	338.085	C12H18O11	[M-H]-	Isoascorbic acid 2-O-glucoside	Others	Vitamin	-	1	1.13072e+06	1.11814e+06	1.08795e+06	1.14826e+06	1.23026e+06	1.2982e+06	724255	532822	526613	674924	1.04914e+06	938901	-	-
Lmnp002584	625.18	463.13	624.169	C28H32O16	[M+H]+	Hispidulin-8-C-(2''-O-glucosyl)glucoside	Flavonoids	Flavones	-	2	573832	591086	650544	659030	691708	689506	534531	525975	491390	413904	564127	645712	-	-
mws0898	165.09	105.07	164.084	C10H12O2	[M+H]+	Isoeugenol	Phenolic acids	Phenolic acids	97-54-1	3	763431	419191	361364	382937	416727	586314	254794	459627	177662	407295	370640	552976	C10469	ko00940
Lmtp004044	597.14	303.04	596.138	C26H28O16	[M+H]+	Quercetin-3-O-apiosyl(1→2)galactoside*	Flavonoids	Flavonols	-	3	108380	152955	81195.1	31675	55557.4	26659.8	7811.3	31286.7	14867.4	29135.3	41680	29122.9	-	-
Zbsp005056	403.1	367.08	402.095	C20H18O9	[M+H]+	Apigenin-6-C-arabinoside*	Flavonoids	Flavones	-	2	9.99287e+06	1.31092e+07	1.08723e+07	9.78176e+06	56006525	44580150	8.66667e+06	7.37121e+06	8.67692e+06	8.16572e+06	1.23838e+07	1.21569e+07	-	-
Lmmp002334	773.21	303.05	772.206	C33H40O21	[M+H]+	Quercetin-3-O-rutinoside-7-O-glucoside*	Flavonoids	Flavonols	-	1	2.21968e+06	691690	1.91944e+06	4.22444e+06	9551815	6.60898e+06	1.69218e+06	2.47807e+06	2.17946e+06	5060020	3.59787e+06	3.47649e+06	-	-
mws0154	173.05	93.03	174.053	C7H10O5	[M-H]-	Shikimic acid	Organic acids	Organic acids	138-59-0	1	691565	928710	1.09404e+06	1.01171e+06	960695	975534	1.06298e+06	1.14929e+06	925030	788754	1.0207e+06	1.23085e+06	C00493	ko00400,ko00996,ko00999,ko01100,ko01110,ko01230,ko01240
Zmsp001834	169.05	65	168.042	C8H8O4	[M+H]+	2,6-Dimethoxy-1,4-benzoquinone*	Quinones	Quinones	530-55-2	1	2.30329e+06	2.53922e+06	3.00492e+06	3.01947e+06	2.54214e+06	2.36489e+06	5.48606e+06	4.08338e+06	4.94198e+06	2.20009e+06	2.87959e+06	1.88828e+06	C10331	-
mws1383	243.09	145.08	242.08	C12H10N4O2	[M+H]+	Lumichrome	Alkaloids	Alkaloids	1086-80-2	3	50252.6	50256	46435.8	64334.4	67069.4	73164.7	55577.4	72771.3	49275.8	76898.5	61675.4	49547.9	C01727	ko00740
Zmjp003463	565.16	433.11	564.148	C26H28O14	[M+H]+	Vitexin-2''-O-xyloside*	Flavonoids	Flavones	-	3	6.29329e+06	6486150	3545265	3.65349e+06	4.23656e+06	4.28979e+06	4522370	6.43923e+06	7.21943e+06	3488900	5.11226e+06	3651225	-	-
Zaxn007230	285.22	285.22	286.23	C20H30O	[M-H]-	Isopimaradieneone*	Terpenoids	Ditepenoids	-	3	81849.1	114025	84558.2	67480.4	91943.7	111047	96987.1	97079.4	89848	73219.4	65717.5	46861.4	-	-
Yaln002190	677.24	515.19	678.252	C33H42O15	[M-H]-	Capensolactone 1	Terpenoids	Triterpene	-	3	42239.4	30578.8	19369.5	39031.6	40279.2	33693.8	47542.7	43647.1	54102.4	44598.9	45644.4	29897.2	-	-
Wafn002081	285.06	153.02	286.069	C12H14O8	[M-H]-	Dihydroxybenzoyl xyloside	Phenolic acids	Phenolic acids	-	1	42998.6	48394.9	67178.7	101787	91866.1	113758	124323	139952	128566	68390.8	60623.6	91989.8	-	-
Wccp002543	295.13	120.08	294.122	C14H18N2O5	[M+H]+	γ-Glutamylphenylalanine	Amino acids and derivatives	Amino acids and derivatives	7432-24-8	1	26740.5	18121.2	19987	7283.64	16827.2	22426.7	11649.9	23730.7	20710.5	14244.7	21580.6	15964.1	-	-
Zmhp004034	465.1	303.05	464.096	C21H20O12	[M+H]+	Rhodiolgin	Flavonoids	Flavonols	94696-39-6	1	3793200	1.17984e+07	28409980	1.10018e+07	1.053e+07	1.02028e+07	2151130	1.51109e+06	1.15083e+06	6.2103e+06	4.27537e+06	6.67397e+06	-	-
Wdtp003420	357.12	177.05	356.111	C16H20O9	[M+H]+	3,4,5-Trihydroxy-6-[[3-(4-methoxyphenyl)oxiran-2-yl]methoxy]oxane-2-carboxylic acid	Phenolic acids	Phenolic acids	-	2	103455	44886.8	65423.1	115050	100409	72161	74983	102896	81776.4	61507.3	95603.5	74432.4	-	-
pme0490	124.04	78.03	123.032	C6H5NO2	[M+H]+	Nicotinic acid (Vitamin B3)	Others	Vitamin	59-67-6	2	2.02943e+06	1.18548e+06	1.32086e+06	1.98127e+06	1.63776e+06	1.58167e+06	1.66508e+06	1.79689e+06	1.60265e+06	2.12836e+06	2.71167e+06	1.73131e+06	C00253	ko00760,ko00960,ko01100,ko01110,ko01240
Wdgp004715	323.18	291.15	322.168	C20H22N2O2	[M+H]+	Strictamine	Alkaloids	Alkaloids	6475-05-4	2	3892495	2.69598e+06	1.67949e+06	1.63893e+06	3395000	3978145	3.77544e+06	5.07102e+06	3.47355e+06	3.04067e+06	1.93533e+06	2.40609e+06	-	-
Zbsp003249	581.15	443.1	580.143	C26H28O15	[M+H]+	Orientin-6-C-arabinoside	Flavonoids	Flavones	-	2	1.53853e+06	1.33014e+06	1.26031e+06	673141	580666	570698	1.00411e+06	729374	697932	1.19186e+06	863884	789265	-	-
mws1179	433.11	271.07	434.121	C21H22O10	[M-H]-	Naringenin-7-O-glucoside (Prunin)	Flavonoids	Flavanones	529-55-5	2	20308.9	23749	28036.5	19666.9	12194.9	10594.7	18824.5	9342.67	6933.19	18301	12630.6	12595.6	C09099	ko00941,ko01100
mws1189	193.04	72.99	194.043	C6H10O7	[M-H]-	D-Galacturonic acid*	Others	Saccharides	685-73-4	3	376225	433679	365025	345473	367570	391492	156993	176265	172599	253320	374644	263411	C00333	ko00040,ko00053,ko00520,ko01100,ko01240,ko01250,ko02010
Hmcn001884	463.09	301.03	464.096	C21H20O12	[M-H]-	6-Hydroxyluteolin 5-glucoside	Flavonoids	Flavones	-	2	79069.2	73191.3	104601	266890	465765	137456	107277	124610	210001	330390	248340	213776	-	-
pmb2653	649.22	145.05	650.227	C24H42O20	[M-H]-	DMelezitose O-rhamnoside	Others	Saccharides	-	3	17607.8	11285	17049.5	2574.46	1898.21	3288.26	3717.96	4183.88	1791.97	7265.02	10342	6985.38	-	-
Lmmp003109	305.1	139.04	304.095	C16H16O6	[M+H]+	3'-O-Methyl-epicatechin	Flavonoids	Flavanols	76549-34-3	3	157837	88470.5	117064	114936	158863	135992	65522	68355	23340	158469	99912.3	143699	-	-
mws0091	463.09	300.03	464.096	C21H20O12	[M-H]-	Quercetin-3-O-glucoside (Isoquercitrin)	Flavonoids	Flavonols	482-35-9	1	5.46474e+06	6.02468e+06	4.88672e+06	1.7199e+06	1.58821e+06	1.62903e+06	449238	327257	393618	2.87647e+06	2.04776e+06	1.92042e+06	C05623	ko00944,ko01100,ko01110
Lmhn002574	431.06	137.03	432.069	C20H16O11	[M-H]-	Caffeoyl(p-Hydroxybenzoyl)tartaric acid	Phenolic acids	Phenolic acids	-	3	89201.5	88562	100946	131417	148115	110469	144178	133326	169466	137132	93326.2	148640	-	-
Wbmn009236	347.22	315.2	348.23	C21H32O4	[M-H]-	Vitexlimolide C	Terpenoids	Ditepenoids	-	3	3474.21	5472.61	4582.86	16131.3	14696.6	13331.6	13926.3	11909.7	15936.2	11583.2	14373.4	8969.96	-	-
Zmzn002460	171.04	127.05	172.052	C11H8O2	[M-H]-	1-Naphthoic acid	Organic acids	Organic acids	86-55-5	3	26373.2	13989	23772.8	21918.1	27129.1	20734.9	19877.1	19091	14233.7	16508.5	13715.4	21654	C14091	-
Zmhn003257	299.06	284.04	300.063	C16H12O6	[M-H]-	5,7,2'-Trihydroxy-8-methoxyflavone	Flavonoids	Flavones	-	3	5848.58	7663.23	3080.04	22634.6	22208.7	24286.1	9482.68	10604.6	5312.04	11027.9	15995.1	17719.9	-	-
Lmbn001364	131.03	87.05	132.042	C5H8O4	[M-H]-	4-Hydroxy-2-Oxopentanoic Acid*	Organic acids	Organic acids	3318-73-8	3	56076.4	55722.2	53177.3	96855.7	100152	111837	50601.5	49245.6	44272.3	56042.1	85196.9	60554.5	C03589	ko00360,ko01100
Zjbn102530	375.12	360.1	376.131	C23H20O5	[M-H]-	Blefomin B	Others	Others	-	3	27204.1	26759.7	27985.7	31156.1	22037.5	33135.9	24262.6	28671	26454	25264.3	22948.9	15705.1	-	-
HJAP006	509.13	347.08	508.122	C23H24O13	[M+H]+	Syringetin-7-O-glucoside	Flavonoids	Flavonols	-	3	158911	148321	209769	127644	23569.2	43977	127765	98370	77076.7	98644.2	92783.1	140325	-	-
Zbbn005905	339.12	309.08	340.131	C20H20O5	[M-H]-	(2S)-Abyssinone II	Flavonoids	Flavanones	-	3	80686.8	151245	49263.1	194927	77135.7	94376.8	166555	80578.8	106120	209716	143362	231006	-	-
WaYn005746	339.12	309.08	340.131	C20H20O5	[M-H]-	(E)-3-[(2S,3S)-2-(4-hydroxy-3-methoxyphenyl)-7-methoxy-3-methyl-2,3-dihydro-1-benzofuran-5-yl]prop-2-enal	Phenolic acids	Phenolic acids	-	3	80686.8	151245	49263.1	194927	77135.7	94376.8	166555	80578.8	106120	209716	143362	231006	-	-
pmf0314	289.25	157.16	290.261	C20H34O	[M-H]-	cis-Abienol	Terpenoids	Ditepenoids	17990-16-8	3	6689.74	7093.62	4164.86	6605.24	6610.03	10534.1	3921.65	7037.63	3497.73	5728.72	8683.6	6093.74	-	-
Lagp003275	473.2	207.14	472.195	C22H32O11	[M+H]+	Malonyl roseoside	Others	Ketone compounds	-	2	14803.1	28340	10005	29753.5	39577.7	43734.8	43252.8	14803.1	15443.9	40010	24835.9	31675	-	-
pme3207	141.02	59.01	142.027	C6H6O4	[M-H]-	Muconic acid	Organic acids	Organic acids	1119-72-8	1	2.67547e+06	2.62219e+06	2.53824e+06	2.67466e+06	1.76645e+06	2.61134e+06	1.93229e+06	2.66491e+06	2.45307e+06	1.71981e+06	2.7592e+06	2.58677e+06	C02480	ko01100
Layp004192	433.13	185.08	432.127	C18H24O12	[M+H]+	3,4,5-Trimethoxyphenol-1-O-β-D-malonylglucoside	Phenolic acids	Phenolic acids	-	1	1.15282e+06	2.01545e+06	4329855	7768010	1.8669e+06	1.09953e+06	593376	2783615	4953020	1.48197e+06	1.17999e+06	1.89767e+06	-	-
mws1595	163.06	59.01	164.069	C6H12O5	[M-H]-	D-Fucose	Others	Saccharides	3615-37-0	3	41505.1	37493.4	41160	27305.2	19273.5	25105	16893.2	15885.2	18424.8	21063.8	33612.5	32200.5	C01018	-
Lhlp120611	167.11	91.05	166.099	C10H14O2	[M+H]+	Hydroxycarvine	Terpenoids	Monoterpenoids	-	2	281321	149346	286947	327386	280057	219466	365418	418470	396001	358944	304510	219938	-	-
Lmlp012720	279.158	149.023	278.152	C16H22O4	[M+H]+	Dibutyl phthalate*	Organic acids	Organic acids	84-74-2	3	1.98784e+07	1.71383e+07	1.31442e+07	1.41055e+07	1.54496e+07	1.51234e+07	1.78677e+07	1.4404e+07	1.67536e+07	2.10009e+07	1.28878e+07	1.72653e+07	C14214	-
Hmcn004128	339.11	159.04	340.116	C16H20O8	[M-H]-	P-Methoyxcinnamate glucoside	Phenolic acids	Phenolic acids	-	3	14329.2	4134.28	20005	40010	10697.1	17831.8	33845.2	23559.2	50015	17942.6	21613.6	13239.1	-	-
MWSmce184	219.06	173.03	218.058	C12H10O4	[M+H]+	Ethyl 3-coumarincarboxylate	Lignans and Coumarins	Coumarins	1846-76-0	3	68352.6	88455.5	44638.9	65562	35798.1	30918.2	114831	50196.7	32101.7	104029	68386	72329	-	-
pmb3075	319.08	145.03	320.09	C16H16O7	[M-H]-	3-O-p-Coumaroylshikimic acid	Phenolic acids	Phenolic acids	-	3	26675	2622.63	10005	30010	10005	12066.1	10377.7	5046.34	7051.9	12966.7	8035.74	10005	-	-
Hajp003546	437.14	139.04	436.137	C21H24O10	[M+H]+	catechin-3-O-α-L-rhamnopyranoside	Flavonoids	Flavanols	103630-03-1	2	75463.5	397225	123755	170035	125138	183450	62558.4	66956.3	95525.9	137127	156755	95513	-	-
Lazn005262	405.15	165.06	406.163	C21H26O8	[M-H]-	Erythro-Guaiacylglycerol-β-Sinapyl Ether	Lignans and Coumarins	Lignans	877875-96-2	2	69169.7	70084.9	103586	101355	96368.1	65685.5	63196.2	71360	90972.4	96798.8	92749.9	60055.3	-	-
pmb0666	801.22	639.1	800.216	C38H40O19	[M+H]+	Isovitexin-7-O-(6''-sinapoyl)glucoside	Flavonoids	Flavones	-	3	81893	68355	76921.3	181300	165116	126521	146385	193395	157837	178450	115785	124864	-	-
Lmtn002565	329.11	167.03	330.095	C14H18O9	[M-H]-	1-O-Vanilloyl-D-Glucose	Phenolic acids	Phenolic acids	-	1	70739.4	81277.3	77354.8	110655	111155	91559.2	122998	100872	122619	71527.1	81216.1	112548	C20470	-
mws0061	463.09	300.03	464.096	C21H20O12	[M-H]-	Quercetin-3-O-galactoside (Hyperin)	Flavonoids	Flavonols	482-36-0	1	13471.8	120055	51301.6	24964.5	28221.1	22806.5	12480.8	3371.74	14499.9	24142.6	36319.8	39425.7	C10073	-
Lmhp009802	504.31	363.29	503.301	C25H46NO7P	[M+H]+	LysoPE 20:3(2n isomer)*	Lipids	LPE	-	3	6243.07	7499.31	5926.2	10526.8	13372.4	9187.71	10416.5	6290.92	10044.9	7084.91	9674.51	6081.15	-	-
Qatp010618	343.15	105.03	342.147	C20H22O5	[M+H]+	Lignans Machilin F	Lignans and Coumarins	Lignans	-	1	597406	745443	520805	646324	403353	283587	464556	744524	551962	660741	707648	1.02111e+06	-	-
MWS00330g	116.07	70.07	115.063	C5H9NO2	[M+H]+	1-Amino-1-cyclobutane-carboxylic-acid	Amino acids and derivatives	Amino acids and derivatives	22264-50-2	3	6.089e+06	9.38373e+06	6.2376e+06	7.58011e+06	7.37647e+06	7.18129e+06	7.25078e+06	6.94695e+06	7.31485e+06	6.16719e+06	6.10511e+06	9.19138e+06	-	-
pme0006	116.07	70.07	115.063	C5H9NO2	[M+H]+	L-Proline	Amino acids and derivatives	Amino acids and derivatives	147-85-3	3	6.089e+06	9.38373e+06	6.2376e+06	7.58011e+06	7.37647e+06	7.18129e+06	7.25078e+06	6.94695e+06	7.31485e+06	6.16719e+06	6.10511e+06	9.19138e+06	C00148	ko00330,ko00332,ko00470,ko00970,ko01100,ko01110,ko01230,ko02010
MWStz040	116.07	70.07	115.063	C5H9NO2	[M+H]+	Pterolactam	Alkaloids	Pyrrole alkaloids	38072-88-7	3	6.089e+06	9.38373e+06	6.2376e+06	7.58011e+06	7.37647e+06	7.18129e+06	7.25078e+06	6.94695e+06	7.31485e+06	6.16719e+06	6.10511e+06	9.19138e+06	-	-
Lmyn006221	679.39	397.13	680.398	C33H60O14	[M-H]-	Gingerglycolipid C	Lipids	Glycerol ester	-	3	3440.62	1714.52	3505.64	4962.14	4414.52	4788.57	1660.76	3193.98	3148.32	4008.63	2476.99	2980.5	-	-
Zmcp102703	521.2	131.05	520.194	C26H32O11	[M+H]+	saikolignanoside D	Lignans and Coumarins	Lignans	-	1	317045	123529	179453	180897	167046	130611	210196	260218	431578	293436	269751	420625	-	-
Lhfp112926	343.15	163.08	342.147	C20H22O5	[M+H]+	Myricatomentogenin	Others	Others	-	3	825328	484221	598864	455578	568854	486505	594161	546227	343757	425243	689408	513093	-	-
Wdbn005328	417.16	181.05	418.163	C22H26O8	[M+H]+	3,3'-Bis(3,4-dihydro-4-hydroxy-6,8-dimethoxy-2H-1-benzopyran)	Others	Others	-	1	5.31953e+06	7.509e+06	6.41291e+06	5.46096e+06	4.3327e+06	3.19931e+06	9.27265e+06	6.1905e+06	9.72137e+06	6.30412e+06	7.95307e+06	4.78107e+06	-	-
Zmdp004112	519.11	271.06	518.106	C24H22O13	[M+H]+	Genistein-7-O-(6''-malonyl)glucoside	Flavonoids	Isoflavones	-	3	7717.47	33340	26937.5	7136.9	18340	11504.4	8340	13330.9	20005	14271.7	13340	8624.31	-	-
Lmmn003398	489.11	285.04	490.111	C23H22O12	[M-H]-	Kaempferol-3-O-(6''-O-acetyl)glucoside	Flavonoids	Flavonols	-	3	102479	112981	82878.5	12840.7	16379.7	15683.2	7700.62	3787.95	1670	27569.5	35478.2	21368.6	-	-
pme2527	133.1	116.07	132.09	C5H12N2O2	[M+H]+	L-Ornithine	Amino acids and derivatives	Amino acids and derivatives	70-26-8	3	51648.1	43691.5	46332.6	41204.6	43106.4	37857.7	16325.3	26453	28875.6	59526.5	35266	50006.7	C00077	ko00220,ko00330,ko00470,ko00480,ko01100,ko01110,ko01210,ko01230,ko02010
MWSHC20168	153.02	109.03	154.027	C7H6O4	[M-H]-	Methyl cumalate	Phenolic acids	Phenolic acids	6018-41-3	3	89238	69178.4	70367	87646.7	75014	76706.7	77028.8	49535.4	85641.3	75596.4	71907.9	45656.5	-	-
Lmdp004892	535.11	287.05	534.101	C24H22O14	[M+H]+	Kaempferol-3-O-(6''-malonyl)galactoside*	Flavonoids	Flavonols	-	3	61685	418481	389561	91173.6	131357	53350	103048	148411	33340	140836	126036	201493	-	-
Lmmp003817	535.11	287.05	534.101	C24H22O14	[M+H]+	Kaempferol-3-O-(6''-malonyl)glucoside*	Flavonoids	Flavonols	-	3	61685	418481	389561	91173.6	131357	53350	103048	148411	33340	140836	126036	201493	-	-
NK10253223	168.06	94.06	167.058	C8H9NO3	[M+H]+	2-Amino-3-methoxybenzoic acid	Phenolic acids	Phenolic acids	3177-80-8	3	41757.7	26751.2	63799.7	65546	58459.9	64493.2	66854.3	62675.6	52441	54367.5	44654.2	32039.9	C05831	ko00380
HJN078	549.16	255.06	550.169	C26H30O13	[M-H]-	Pinocembrin-7-O-(2''-O-arabinosyl)glucoside	Flavonoids	Flavanones	-	3	5319.7	4212.68	3770.01	8186.27	8080.98	6522.23	9356.56	11177.8	9618.47	10795.2	6781.28	7481.22	-	-
Zmyn002323	151.04	107.05	152.047	C8H8O3	[M-H]-	2-Hydroxyphenylacetic acid	Organic acids	Organic acids	614-75-5	3	4379.83	5909.9	6336.02	15537.8	21035.6	10192.9	17343.6	8340	17566.2	11773	8248.4	14031.7	C05852	ko00360,ko01100
mws0582	322.11	130.05	321.099	C11H19N3O6S	[M+H]+	S-(Methyl)glutathione	Amino acids and derivatives	Amino acids and derivatives	2922-56-7	2	83137.3	57617.7	35817.5	53940.8	54419.1	47942.5	68931.5	52569	89291	90390.3	59226.8	59494.9	C11347	-
mws0145	151.04	93.03	152.047	C8H8O3	[M-H]-	O-Anisic acid (2-Methoxybenzoic acid)*	Phenolic acids	Phenolic acids	529-75-9	2	13730	3340	41369.7	13684.6	20460.3	18978.2	277958	207337	91981.9	47797.5	60106.7	79686	-	-
MWS1846	151.04	93.03	152.047	C8H8O3	[M-H]-	Phenoxyacetic acid*	Phenolic acids	Phenolic acids	122-59-8	2	13730	3340	41369.7	13684.6	20460.3	18978.2	277958	207337	91981.9	47797.5	60106.7	79686	C02181	-
pmn001497	575.35	279.2	516.335	C33H44N2O3	[M+CH3COOH-H]-	Dendrocrepine*	Alkaloids	Alkaloids	51020-39-4	1	196215	178192	153995	74150.9	101515	70040.6	111283	161745	84246.2	175760	104137	137492	-	-
Zmdn003480	537.2	375.15	538.205	C26H34O12	[M-H]-	Cycloolivil-6-O-glucoside	Lignans and Coumarins	Lignans	-	2	117026	63475.8	141112	101815	139692	134501	203920	239352	260089	213546	137807	142360	-	-
pme1014	445.31	341.28	444.303	C31H40O2	[M+H]+	Menatetrenone (Vitamin K2)	Others	Vitamin	11032-49-8	3	401495	837609	214366	231134	590969	331651	353470	316427	272074	284876	486076	408043	-	-
Hmgp002033	623.2	163.03	622.19	C29H34O15	[M+H]+	Isocrenatoside	Phenolic acids	Phenolic acids	221895-09-6	3	28340	17522.1	13340	18340	12532.6	21062.1	18340	25314.2	18340	21675	23340	13851.9	-	-
pme2289	287.24	119.09	286.23	C20H30O	[M+H]+	Retinol (Vitamin A1)	Others	Vitamin	68-26-8	3	45323.5	29528.3	44204.7	60109.1	30549.7	68869.2	58470	45299	49434.8	32972.3	44704.3	26952.7	C00473	ko01100,ko01240
MWSmce498	579.17	271.07	578.164	C27H30O14	[M+H]+	Apigenin-7-O-neohesperidoside (Rhoifolin)*	Flavonoids	Flavones	17306-46-6	3	138007	120567	155621	112542	104205	87074.5	146256	121665	152778	104916	113476	67080.4	C12627	ko00944
Layp003558	347.13	185.08	346.126	C15H22O9	[M+H]+	3,4,5-Trimethoxyphenol-1-O-β-D-glucoside	Phenolic acids	Phenolic acids	-	3	137291	139084	298635	349992	318767	330255	602945	350435	391934	188465	321447	285872	-	-
Yajp003407	347.13	185.08	346.126	C15H22O9	[M+H]+	Deutzioside	Terpenoids	Monoterpenoids	-	3	137291	139084	298635	349992	318767	330255	602945	350435	391934	188465	321447	285872	-	-
pmb0672	771.21	463.1	770.206	C37H38O18	[M+H]+	Isovitexin-7-O-(6''-feruloyl)glucoside	Flavonoids	Flavones	-	3	51442.6	51680	53350	59900.8	21153.5	32843.3	11000.4	23340	11287.6	13347.3	18551.7	22835.9	-	-
Hahn001280	211.06	148.02	212.069	C10H12O5	[M-H]-	piscrocin C	Others	Others	-	3	17122.5	20660.9	26381	9898.4	12464.2	21675	30019.3	39773.4	21118	11124.4	18987.2	15086.4	-	-
Zjjp092623	565.32	205.19	564.315	C27H48O12	[M+H]+	Dendronobiloside A	Terpenoids	Sesquiterpenoids	-	3	171698	138283	169346	118864	116171	102989	35010	143888	106758	115286	160304	97098.8	-	-
pmn001672	547.17	223.1	548.174	C23H32O15	[M-H]-	Furanofructosyl-α-D-(3-mustard acyl)glucoside*	Phenolic acids	Phenolic acids	-	3	37089.9	49449.3	38515.7	47872.2	48399.7	25005	27109.7	29477.6	27580.7	31857	46498.4	28984.5	-	-
Zmyp00416	304.17	142.12	303.168	C14H25NO6	[M+H]+	(4S,5S,6R)-2-(((1S,7aR)-hexahydro-1H-pyrrolizin-1-yl)methoxy)-6-(hydroxymethyl)tetrahydro-2H-pyran-3,4,5-triol	Alkaloids	Pyrrole alkaloids	-	3	538160	621693	687867	422492	301108	300288	400626	215728	215670	334197	437405	568225	-	-
Zbfn005854	471.13	163.04	472.137	C24H24O10	[M-H]-	2,6-Di-(4-hydroxycinnamoyl)glucoside	Phenolic acids	Phenolic acids	-	3	42241.8	33393.2	33444.9	34156.4	49705.5	24850.4	19405	37259.6	29846	57471.6	40772.6	34946.6	-	-
MA10040889	154.01	123.01	155.022	C6H5NO4	[M-H]-	4-Nitrocatechol	Phenolic acids	Phenolic acids	3316-09-4	3	82585.1	63799.2	75779.8	41735.4	39875.9	49023.2	16385.4	24822.4	18719.9	29112.4	50255.2	43860.1	C02235	-
Walp004995	234.21	88.08	233.199	C12H27NO3	[M+H]+	2-Aminododecane-1,3,4-triol	Lipids	Sphingolipids	-	3	51851.6	46504	60671.4	86190.6	116899	94726.2	111439	26592	6670	28082.7	16551.5	26617.1	-	-
Lahp003422	459.09	139.04	458.085	C22H18O11	[M+H]+	3,5,3′,4′,5′-penta-hydroxyflavan-7-gallate	Flavonoids	Flavanols	-	3	10005	8340	12796.7	16675	11670	20005	40010	31675	16675	17509.6	14879.4	10104	-	-
MWSHY0060	459.09	139.04	458.085	C22H18O11	[M+H]+	Epigallocatechin-3-O-gallate*	Flavonoids	Flavanols	989-51-5	3	10005	8340	12796.7	16675	11670	20005	40010	31675	16675	17509.6	14879.4	10104	C09731	-
MWSHY0094	459.09	139.04	458.085	C22H18O11	[M+H]+	Gallocatechin gallate*	Flavonoids	Flavanols	4233-96-9	3	10005	8340	12796.7	16675	11670	20005	40010	31675	16675	17509.6	14879.4	10104	-	-
Yarn005295	579.21	417.15	580.216	C28H36O13	[M-H]-	Tortoside A	Lignans and Coumarins	Lignans	-	1	2.30368e+06	3.87778e+06	2.15379e+06	2.41747e+06	6482660	2.01372e+06	3.30124e+06	2.86874e+06	4.78813e+06	4.77643e+06	3.24279e+06	2.97388e+06	-	-
pmp000242	639.16	519.11	638.148	C28H30O17	[M+H]+	7-Methoxyluteolin-6-C-2''-glucuronylglucoside	Flavonoids	Flavones	-	3	14543.6	23531.8	38633.7	35394.3	18009.1	66419.1	21675	37341.2	55015	65908.7	78360	45183.7	-	-
Xmgp006913	341.14	137.06	340.131	C20H20O5	[M+H]+	2,4,2',4'-tetrahydroxy-3'-prenylchalcone	Flavonoids	Chalcones	-	3	1.05427e+06	714789	663721	1.22557e+06	1.10806e+06	1.21503e+06	1.35517e+06	989624	1.58131e+06	1.1768e+06	818227	720446	-	-
Zbfn003643	477.16	293.09	478.169	C20H30O13	[M-H]-	3,4,5-Trimethoxyphenol-β-D-apiofuranosyl-(1→6)-O-β-D-glucopyranoside	Others	Others	-	1	154900	149502	50135.2	130687	150859	89511.8	107847	96764.2	102621	121566	158464	92655.8	-	-
pmp000086	269.1	177.05	268.095	C13H16O6	[M+H]+	1-Feruloyl-sn-glycerol	Phenolic acids	Phenolic acids	-	3	31151.1	33029.9	50025.8	62275.5	73998.6	105045	51158.9	53687.8	36994	30497.7	29227.8	46057.8	-	-
Zbqp003125	279.17	86.1	278.163	C15H22N2O3	[M+H]+	Ile-Phe	Amino acids and derivatives	Amino acids and derivatives	-	3	19487.8	24032.5	24752.6	68209.2	71454.6	68170.3	20758.5	26629.2	35066.7	59045.5	39622.3	36992	-	-
Qmyp122002	401.25	203.18	400.246	C21H36O7	[M+H]+	Pterodontoside H	Terpenoids	Sesquiterpenoids	-	3	98370	66685	60020	87667.8	85721.2	94023.6	100997	120006	124218	102590	120866	69492.4	-	-
Wafn003182	409.21	161.05	350.194	C16H30O8	[M+CH3COOH-H]-	Glucopyranose 6-Hydroxydecanoate	Others	Saccharides	-	1	417801	756058	581689	104974	632263	493180	596854	543364	494114	423365	637361	402100	-	-
Lmgn013947	471.35	471.35	472.355	C30H48O4	[M-H]-	2α,3α-Dihydroxyolean-12-en-28-oic acid	Terpenoids	Triterpene	26563-68-8	2	17830	13997.6	12549	18347.4	16029.1	15155.2	12996.8	11388.7	8030.57	16174.6	11089.5	9908.08	-	-
Hmcp001919	683.18	521.12	682.174	C30H34O18	[M+H]+	Isorhamnetin-3-O-(6''-acetylglucosyl)(1→3)-glucoside	Flavonoids	Flavonols	-	3	162959	157679	145698	176868	65020	101569	156760	131410	252515	201201	168243	115063	-	-
mws0988	315.05	165.04	316.058	C16H12O7	[M-H]-	Rhamnetin; 3,5,3',4'-Tetrahydroxy-7-Methoxyflavone	Flavonoids	Flavonols	90-19-7	3	30401.3	15832.9	22815.4	14076.4	13761.3	15136.2	14895.8	26549.1	15932.7	13756.1	12781.9	20561.1	C10176	-
Cmcp003763	339.17	322.14	338.163	C20H22N2O3	[M+H]+	Lochrovicine	Alkaloids	Alkaloids	1359-08-6	3	14078.7	13572.9	24604.9	62709.8	20448.8	27716.1	7040.04	8543.18	33340	38865.6	28699.3	22728	-	-
Lmcn002982	197.05	167	198.053	C9H10O5	[M-H]-	Methyl 3-O-Methyl Gallate	Phenolic acids	Phenolic acids	3934-86-9	2	34956.4	35669.8	59821.6	64126.7	132405	93767	105473	61787.9	106861	112707	145451	83597	-	-
Hmpn005101	451.12	289.07	452.132	C21H24O11	[M-H]-	Sieboldin	Flavonoids	Chalcones	18777-73-6	3	109638	64242.8	61350.9	135432	99337.9	105709	112293	135635	99725.7	142771	129535	81723.6	-	-
pme3083	164.04	120.05	165.043	C8H7NO3	[M-H]-	2-(Formylamino)benzoic acid	Phenolic acids	Phenolic acids	3342-77-6	3	48345	25830.8	25005	34015.8	27373.2	23966.5	7868.15	9941.18	17707.4	23807.3	25484.8	14685.5	C05653	ko00380,ko01100
Zahp012750	607.29	607.29	606.284	C36H38N4O5	[M+H]+	Methyl pheophorbide a(iso)	Alkaloids	Alkaloids	-	3	4.71907e+06	3.18278e+06	3.22772e+06	3.4232e+06	4.3424e+06	4.18959e+06	4.40578e+06	4.96337e+06	4.92318e+06	46092.9	79071.6	76716.7	-	-
Lnrp102163	757.21	303.05	756.211	C33H40O20	[M+H]+	Quercetin-3-O-rutinoside-7-O-rhamnoside	Flavonoids	Flavonols	-	3	388304	1385040	242118	444030	125639	522630	91700	33340	25005	244916	249274	145939	-	-
mws1639	223.06	190.03	222.053	C11H10O5	[M+H]+	Isofraxidin	Lignans and Coumarins	Coumarins	486-21-5	3	58350	35570.2	22243	43345	45010	45010	36233	31205.6	44462.7	20337	35425.3	33028.9	C17480	-
Zbn009444	269.05	254.02	270.054	C15H10O5	[M-H]-	Anthragallol 2-Methyl Ether; 1,3-Dihydroxy-2-methoxyanthraquinone	Quinones	Anthraquinone	10383-63-8	2	10174.6	9186.72	30331.8	28135.9	21360.4	21176.4	19590	25516.5	10901	15278.7	20920.2	12200.1	-	-
Wcfp003437	325.14	175.07	324.136	C20H20O4	[M+H]+	3-Prenyl-4,2',4'-Trihydroxychalcone	Flavonoids	Chalcones	202815-28-9	1	0	0	0	1.0911e+06	1.1143e+06	1.06365e+06	597969	1.45244e+06	1.01377e+06	732679	1.25445e+06	911811	-	-
pmb0774	177.1	160.08	176.095	C10H12N2O	[M+H]+	N-Hydroxytryptamine	Alkaloids	Plumerane	-	3	73581.3	79017.6	49577.4	95709.6	103918	109588	57089.2	76365.4	74624.7	65988.3	60500	98653.9	C17203	ko00380,ko01100
Wahp004841	465.14	303.09	464.131	C22H24O11	[M+H]+	Homeriodictyol-7-O-β-O-glucoside	Flavonoids	Flavanones	-	2	8.37081e+06	7.47085e+06	8.2934e+06	0	0	0	834920	483733	375500	2.33786e+06	3154565	1.82514e+06	-	-
pmp001311	627.16	303.1	626.148	C27H30O17	[M+H]+	6-Hydroxykaempferol-7,6-O-Diglucoside	Flavonoids	Flavonols	-	1	1.49533e+07	1.95829e+07	1.29068e+07	2.68742e+07	2.07383e+07	1.94206e+07	7.24913e+06	4.83579e+06	5.20007e+06	9.59941e+06	1.50574e+07	1.69615e+07	-	-
Yshj000011	333.119	171.065	332.111	C14H20O9	[M+H]+	2,6-dimethoxy-4-hydroxyphenyl-1-O-beta-D-glucopyranoside	Phenolic acids	Phenolic acids	-	3	149328	334637	290028	237930	455848	383006	513962	268440	325989	378964	218154	282216	-	-
pmb0592	771.23	463.2	770.227	C34H42O20	[M+H]+	Chrysoeriol-7-O-rutinoside-5-O-glucoside	Flavonoids	Flavones	-	3	108380	67641.4	98370	39778.2	33738.8	21433.8	11424.4	10005	21560.9	43312	37496.2	24355.3	-	-
pmp000476	240.2	57.1	239.189	C14H25NO2	[M+H]+	N-Isobutyl-4,5-epoxy-2E-decaenamide	Alkaloids	Alkaloids	-	3	10093.7	7605.59	10270.5	28349.3	66611.8	32919.2	33271.5	5736.41	7523.64	9365.29	13822.7	8342.69	-	-
Lmtp002942	535.14	499.12	534.137	C25H26O13	[M+H]+	Apigenin-6,8-di-C-arabinoside*	Flavonoids	Flavones	-	1	15963280	15931675	8823635	2.45982e+07	2.45209e+07	2.06469e+07	1.94606e+07	1.51873e+07	1.48046e+07	24130250	13682855	22273550	-	-
Zmzn000078	168.99	78.96	169.998	C3H7O6P	[M-H]-	Dihydroxyacetone phosphate	Others	Saccharides	57-04-5	3	296398	183590	176772	303920	347956	328802	104589	169838	222867	336115	226989	202462	C00111	ko00010,ko00040,ko00051,ko00052,ko00561,ko00562,ko00564,ko00630,ko00640,ko00710,ko00760,ko01100,ko01110,ko01200,ko01230
mws1526	359.13	197.08	358.126	C16H22O9	[M+H]+	Sweroside	Terpenoids	Monoterpenoids	14215-86-2	2	1082435	498200	368420	3106865	2501790	2313650	1511315	1742265	946475	2125755	1457425	1267285	C17071	-
Lhjp111617	403.16	133.05	402.153	C18H26O10	[M+H]+	Methylgeniposide	Terpenoids	Monoterpenoids	-	2	42803.9	57264.3	56944.2	43430.9	39946.6	78418.7	73417.3	56148	52606	53337.2	71777.3	41043.1	-	-
Wchn004079	355.11	175.04	356.111	C16H20O9	[M-H]-	Juglanoside D	Others	Others	-	2	95698.3	73373.1	78138.5	178708	120467	130187	93992.7	33655.8	100195	143834	81581.1	134490	-	-
Hmcp001589	787.23	317.06	786.222	C34H42O21	[M+H]+	Isorhamnetin-3-O-rutinoside-4'-O-glucoside	Flavonoids	Flavonols	111393-97-6	2	474888	146801	231507	446378	126152	411868	69461.6	188897	192184	192688	251815	142366	-	-
Lmdp002969	481.1	319.06	480.09	C21H20O13	[M+H]+	Myricetin-3-O-galactoside*	Flavonoids	Flavonols	15648-86-9	3	1.06733e+06	1.24343e+06	1602300	444171	404827	370024	383855	778795	405580	1501210	1433855	852877	-	-
pme3968	166.07	149.05	165.065	C6H7N5O	[M+H]+	7-Methylguanine	Nucleotides and derivatives	Nucleotides and derivatives	578-76-7	3	29234.6	12800.5	19202.3	20047.1	23722.6	23007.1	14553.6	13317.3	8402.49	15202.6	23715.2	14717.5	C02242	-
Lakn004098	281.14	171.12	282.147	C15H22O5	[M-H]-	Dihydrophaseic acid	Terpenoids	Sesquiterpenoids	41756-77-8	2	17920.9	26638.8	25656.8	47366.8	38364.2	47547.9	33399.9	34495.7	28151.1	28576.5	29977.3	46418.8	C15971	ko00906
MWS20151	271.06	153.02	270.053	C15H10O5	[M+H]+	Apigenin; 4',5,7-Trihydroxyflavone	Flavonoids	Flavones	520-36-5	2	200818	108837	109226	108071	94721.1	113493	101710	127271	99423.5	84192.6	147816	108044	C01477	ko00941,ko00943,ko00944,ko01100,ko01110
Lhhp120807	329.16	167.1	328.152	C16H24O7	[M+H]+	Dehydroxyillicinolide A	Terpenoids	Sesquiterpenoids	-	2	276168	299739	298893	237331	485830	294572	387433	298329	339354	440685	296857	536010	-	-
pmn001587	431.12	269.07	432.127	C18H24O12	[M-H]-	Asperulosidic acid	Terpenoids	Monoterpenoids	25368-11-0	3	7222.28	7675.7	7998.95	16263.5	13542.7	19507.6	9029.83	8571.25	13112.5	8571.25	11739.2	6686.01	-	-
pmp000587	535.11	287.05	534.101	C24H22O14	[M+H]+	Luteolin-7-O-(6''-malonyl)glucoside	Flavonoids	Flavones	-	3	0	0	0	31675	36675	24429.2	66393.8	56555.8	24106.6	25061.3	23340	38345	C10103	-
Lmpp003930	579.15	271.06	578.142	C30H26O12	[M+H]+	Apigenin-7-O-(6''-p-Coumaryl)glucoside	Flavonoids	Flavones	-	3	129201	136271	123803	115382	96351.4	81362.8	154556	169079	129211	128748	76355.2	87068	-	-
MWStz104	182.08	124.05	181.074	C9H11NO3	[M+H]+	3,4-Dimethoxybenzamide	Alkaloids	Phenolamine	1521-41-1	3	25301.2	23340	20641.3	53853.6	40126.3	48692.5	18340	51680	31675	17537.8	31795.7	27127.7	-	-
Zmhp002640	773.21	303.05	772.206	C33H40O21	[M+H]+	6-Hydroxykaempferol-3-O-Rutinoside-6-O-glucoside*	Flavonoids	Flavonols	-	1	2.61056e+06	3.88594e+06	5.79206e+06	5.56675e+06	6.53579e+06	8.64994e+06	1.49107e+06	4324705	1.13168e+06	5.89515e+06	3.86811e+06	3.56226e+06	-	-
MWSmce663	153.06	120.02	154.063	C8H10O3	[M-H]-	Vanillyl alcohol	Phenolic acids	Phenolic acids	498-00-0	3	27089.5	22166.6	35680.2	26637.2	24854.3	18114.6	30369.7	26627.4	23488.6	18056.6	25307.8	32505.8	-	-
Hahn002315	579.21	417.16	580.216	C28H36O13	[M-H]-	syringaresinol-4-O-β-D-glucopyranoside*	Lignans and Coumarins	Lignans	-	1	1.62552e+06	3.02017e+06	1.68166e+06	3.19128e+06	893238	3.23886e+06	8.46349e+06	6.02109e+06	9.52936e+06	4.17857e+06	5.47121e+06	3.04833e+06	-	-
Lmnp102580	565.16	433.11	564.148	C26H28O14	[M+H]+	Apigenin-6-C-(2''-xylosyl)glucoside	Flavonoids	Flavones	-	3	6.59559e+06	2.06871e+06	3250010	3500850	3940455	4.16057e+06	3767530	6.72499e+06	6.08046e+06	3045565	5.37294e+06	5.22704e+06	-	-
Zbsp004707	609.18	301.07	608.174	C28H32O15	[M+H]+	Chrysoeriol-7-O-rutinoside	Flavonoids	Flavones	-	2	35134.2	176919	42474	0	0	0	33031.2	42260.5	40955.2	36557.3	30016.9	52091.9	-	-
Hmgn001278	461.17	315.1	462.174	C20H30O12	[M-H]-	Verbasoside	Phenolic acids	Phenolic acids	61548-34-3	3	19798.2	18301.9	15231.2	33452	24487.1	33459.8	17195	19798.2	19419.7	24280.3	16805.6	30463.7	-	-
pme2550	173.01	129.02	174.016	C6H6O6	[M-H]-	Cis-Aconitic acid	Organic acids	Organic acids	585-84-2	3	540223	639049	559683	624066	765738	593437	930940	776509	854122	1.218e+06	809231	725325	C00417	ko00020,ko00630,ko00660,ko01100,ko01110,ko01210
pmb2970	625.18	565.3	626.185	C28H34O16	[M-H]-	Hesperetin-5,7-di-O-glucoside	Flavonoids	Flavanones	-	2	14741.2	20375.5	18512.1	83987.3	68242.9	50101	33638.8	25699.2	32112.6	33936.6	43816.4	24273.6	-	-
Hmsn002598	301.09	139.04	302.1	C13H18O8	[M-H]-	Salirepin	Phenolic acids	Phenolic acids	26652-12-0	3	203523	352679	267931	623886	539405	628565	588315	572158	350200	305004	473589	557043	-	-
Wagp009552	295.13	175.04	294.126	C19H18O3	[M+H]+	3-(1-Phenyl-2-methylprop-1-yl)-4-hydroxycoumarin	Lignans and Coumarins	Coumarins	-	3	23351.6	11657.3	9494.53	65205.6	123612	133632	75312.4	16702.6	17544.5	36411.7	23514.5	21949	-	-
Lmmp003091	611.16	303.05	610.153	C27H30O16	[M+H]+	Quercetin-3-O-(4''-O-glucosyl)rhamnoside*	Flavonoids	Flavonols	59262-54-3	1	1.04457e+08	3.68323e+07	9.51357e+07	0	0	0	0	0	0	4.1005e+07	2.34078e+07	4.13321e+07	C17563	-
MWSHY0067	611.16	303.05	610.153	C27H30O16	[M+H]+	Quercetin-3-O-rutinoside (Rutin)*	Flavonoids	Flavonols	153-18-4	1	1.04457e+08	3.68323e+07	9.51357e+07	0	0	0	0	0	0	4.1005e+07	2.34078e+07	4.13321e+07	C05625	ko00944,ko01100,ko01110
mws0072	433.11	271.06	432.106	C21H20O10	[M+H]+	Apigenin-5-O-glucoside	Flavonoids	Flavones	28757-27-9	3	1.0296e+06	980030	1430485	659022	447140	2561165	286548	924296	919115	1.61754e+06	1.14792e+06	915458	-	-
Rfmb26201	621.22	417.16	622.226	C30H38O14	[M-H]-	Syringaresinol-4'-O-(6''-acetyl)glucoside	Lignans and Coumarins	Lignans	-	1	2.82729e+06	2.28792e+06	2.26969e+06	2.43246e+06	2.54776e+06	2.14827e+06	4.4729e+06	5.4923e+06	4.69469e+06	4.91902e+06	3.04214e+06	3.07146e+06	-	-
Wafn003070	371.1	209.05	372.106	C16H20O10	[M-H]-	Hydroxyferulic acid glucoside	Phenolic acids	Phenolic acids	-	2	50270.7	62949.1	42409.4	87617.4	62542.5	76909.1	56855.7	50126.2	48275.8	35299.4	65185.5	56313	-	-
MWSslk066	169.05	65.04	168.042	C8H8O4	[M+H]+	3-Hydroxy-4-methoxybenzoic acid; Isovanillic Acid	Phenolic acids	Phenolic acids	645-08-9	3	100307	356556	71690	137624	298966	64971.8	104777	200827	120094	255446	147403	173273	-	-
pmn001370	681.24	519.19	682.247	C32H42O16	[M-H]-	Pinoresinol-4,4'-O-diglucoside	Lignans and Coumarins	Lignans	63902-38-5	2	152037	229393	60889	110410	143408	147158	363087	211453	316552	127054	227742	164416	-	-
Lmrj002793	277.12	120.08	276.111	C14H16N2O4	[M+H]+	Cyclo(Phe-Glu)	Amino acids and derivatives	Amino acids and derivatives	-	3	43499.9	26676.5	43585.6	31806.1	18835.2	42201.2	27320.7	33099	8340	37649.2	27848.3	20771.3	-	-
Saln000499	683.22	341.11	684.226	C31H40O17	[M-H]-	7-O-(4''-O-glucosyl)coumaroyl-loganic acid	Terpenoids	Monoterpenoids	-	3	5.64115e+06	6.697e+06	6.92898e+06	8.17767e+06	4.32974e+06	4.04108e+06	1.20017e+06	2.86001e+06	3.51931e+06	4.01011e+06	2.73874e+06	5.06415e+06	-	-
Lcsn000341	487.18	145.06	488.174	C18H32O15	[M-H]-	3'-Fucosyllactose	Others	Saccharides	41312-47-4	2	2.27975e+06	1.42503e+06	1.11818e+06	339224	390446	347221	463937	217480	384382	805381	613719	1.10814e+06	-	-
pma1751	286.09	124.04	285.085	C12H15NO7	[M+H]+	N-(beta-D-Glucosyl)nicotinate	Others	Vitamin	-	3	7879.9	15187.8	15414.9	67505.2	60427	60120.7	25745.2	27213	13703.8	31851.9	17122.1	26366.2	-	-
Ymjm000154	285.1	123.05	286.105	C13H18O7	[M-H]-	Salicin	Phenolic acids	Phenolic acids	138-52-3	2	18703.8	10846	22844.1	10821.8	7107.87	12325.6	80946.6	84834.4	76263.3	28416.4	29463.6	46871.2	C01451	ko00010
Lasp003143	193.09	105.07	192.078	C11H12O3	[M+H]+	1,4-Benzodioxin-6-propanol	Others	Alcohol compounds	-	1	773770	344845	352686	274789	390933	291903	332685	426369	396369	374958	519285	688330	-	-
Lmhp002748	563.22	401.17	562.216	C27H34N2O11	[M+H]+	3β-Isodihydrocadambine 4-oxide	Alkaloids	Alkaloids	1092371-18-0	2	368982	374169	368330	332740	182195	178395	217020	63557.5	149515	284174	159612	285534	-	-
Lmhp008440	438.26	297.24	437.254	C20H40NO7P	[M+H]+	LysoPE 15:1	Lipids	LPE	-	3	12097.1	10840.4	14617.8	14138.6	31900.9	40065.5	10843.3	38214.8	13196.5	16014.9	8699.94	12101.5	-	-
Lmtp003544	1185.33	287.06	1185.33	C55H61O29+	[M]+	Cyanidin-3-O-glucoside-7,3'-Di-O-(6''-O-sinapyl)glucoside	Flavonoids	Anthocyanidins	-	3	1.15059e+06	1.11929e+06	1.21524e+06	1.89947e+06	1.23388e+06	2.05789e+06	1.90271e+06	1.79531e+06	1.84029e+06	877214	1.62152e+06	1.48531e+06	-	-
pma1840	250.14	147.04	250.144	C14H20NO3+	[M]+	4-Coumaroylcholine	Alkaloids	Phenolamine	-	3	73762.2	23429.6	41384.9	49172.5	89295.4	63051.5	195530	139599	181065	100886	66172.7	123630	-	-
Wbtp004961	303.05	229.05	302.043	C15H10O7	[M+H]+	1,2,4,5-tetrahydroxy-7-(hydroxymethyl)anthracene-9,10-dione	Flavonoids	Other Flavonoids	-	1	2.35304e+06	1.90143e+06	1.67464e+06	4043275	1.30613e+06	1.22034e+06	1112670	386805	1099230	1.22857e+06	1.29843e+06	2.05336e+06	-	-
Lhmp121010	419.17	205.09	418.163	C22H26O8	[M+H]+	Olivil Monoacetate	Lignans and Coumarins	Lignans	1016974-78-9	1	91478.4	82881.4	69072	121465	182600	165520	140893	196789	178570	107071	196132	144521	-	-
Zbqp002414	261.15	132.1	260.137	C11H20N2O5	[M+H]+	h-gamma-Glu-leu-oh	Amino acids and derivatives	Amino acids and derivatives	-	3	46548.8	69164.6	41903.3	20630.9	25727.8	18340	17561.9	28108.4	19624.7	27927.5	28814.3	15822.3	-	-
Cmsp007222	273.11	241.09	272.105	C16H16O4	[M+H]+	Erianthridin	Quinones	PhenAnthraquinones	101508-48-9	2	55483.9	55889.3	75790.2	64290.5	70665.5	92598.5	64821.8	69624	66966.1	45853.6	80140.4	53602.4	-	-
[truncated: 178 more rows]
