# Supplementary material for: Multidimensional evaluation of quality differences for Dendrobium officinale stems grown under different cultivation environments based on widely targeted metabolomics, network pharmacology, molecular docking, and cell experiments
Source: Front Plant Sci. 2025 Mar 28;16:1501545. doi: 10.3389/fpls.2025.1501545 (PMC11985527; doi:10.3389/fpls.2025.1501545)
Supplement: Supplementary Table 3 — Fold change of differential metabolites from D. officinale stems. [file Table3.xlsx]

## Sheet: Differential metabolites
Compounds	SEC_vs_GC				SEC_vs_TEC				Class I	Class II
	VIP	P-value	Fold_Change	Type	VIP	P-value	Fold_Change	Type
L-Carnitine	1.3206	0.000237665	2.35216	up	1.29667	4.30562e-05	2.24811	up	Alkaloids	Alkaloids
Hordenine	1.31899	0.000399804	3.75314	up	1.26768	0.000695934	2.11157	up	Alkaloids	Phenolamine
N1,N10-Bis(p-coumaroyl)spermidine	1.30931	0.00258196	83.5333	up	1.30424	0.00278419	39.1672	up	Alkaloids	Phenolamine
O-Phosphocholine	1.32353	0.000335695	2.40449	up	1.30167	6.73972e-06	2.27651	up	Alkaloids	Alkaloids
Pipecolic acid	1.31704	0.00419957	3.0101	up	1.30057	0.00530349	3.01316	up	Alkaloids	Piperidine alkaloids
Hercynine	1.31625	0.000510112	2.49895	up	1.27795	0.000366175	2.08467	up	Alkaloids	Alkaloids
N1-Caffeoyl-N10-Feruloylspermidine	1.31646	0.00429887	45.065	up	1.3003	0.00441482	20.3766	up	Alkaloids	Phenolamine
Dopamine	1.31944	0.00510746	4.54395	up	1.29179	0.00845921	2.35192	up	Alkaloids	Phenolamine
L-Glutamine	1.32224	0.00104973	3.68734	up	1.30382	0.000750264	4.76679	up	Amino acids and derivatives	Amino acids and derivatives
L-Lysine	1.32081	0.000759151	3.80864	up	1.30385	0.00101174	4.90034	up	Amino acids and derivatives	Amino acids and derivatives
L-Asparagine	1.30883	5.86521e-05	3.62251	up	1.27557	0.000471337	2.30221	up	Amino acids and derivatives	Amino acids and derivatives
Cycloleucine	1.31616	4.27717e-05	2.64298	up	1.30098	6.52313e-06	2.60901	up	Amino acids and derivatives	Amino acids and derivatives
γ-Glutamyl-L-valine	1.26493	0.00566616	2.76229	up	1.28122	0.00144524	2.21102	up	Amino acids and derivatives	Amino acids and derivatives
N-Methyl-L-proline	1.31818	0.000304992	2.98655	up	1.29284	0.001318	2.74199	up	Amino acids and derivatives	Amino acids and derivatives
(2S)-2-amino-4-methyl-4-pentenoic acid	1.31818	0.000304992	2.98655	up	1.29284	0.001318	2.74199	up	Amino acids and derivatives	Amino acids and derivatives
Kaempferol-3-O-(6''''-malonyl)sophorotrioside	1.3204	0.000480388	2.90816	up	1.29035	2.34295e-05	6.00873	up	Flavonoids	Flavonols
Dihydrocharcone-4'-O-glucoside	1.30484	0.000232306	2.64788	up	1.29975	0.00305145	2.31473	up	Flavonoids	Chalcones
6-C-MethylKaempferol-3-glucoside	1.24867	0.00236518	2.56618	up	1.27338	0.0016683	2.34532	up	Flavonoids	Flavones
Chrysoeriol-5-O-glucoside	1.31894	0.000622348	11.5464	up	1.30228	0.00155783	3.03318	up	Flavonoids	Flavones
Diosmetin-7-O-galactoside*	1.30848	0.0017255	2.55872	up	1.2901	0.0032102	2.20052	up	Flavonoids	Flavones
Diosmetin-7-O-glucoside*	1.30848	0.0017255	2.55872	up	1.2901	0.0032102	2.20052	up	Flavonoids	Flavones
Isorhamnetin-3-O-(6''-malonyl)glucoside-7-O-glucoside	1.31171	0.00461987	5.19131	up	1.2971	0.00537952	5.3126	up	Flavonoids	Flavonols
Quercetin-7-O-glucoside	1.31988	7.03401e-05	11.1016	up	1.30393	0.000226798	3.20787	up	Flavonoids	Flavonols
Isohyperoside*	1.16346	0.00254726	4.92265	up	1.19417	0.00543771	2.45436	up	Flavonoids	Flavonols
Diosmetin-8-C-(2''-O-arabinosyl)glucoside	1.31203	0.00689821	2.94563	up	1.26754	0.00229261	2.66251	up	Flavonoids	Flavones
Kaempferol-3-O-rutinoside(Nicotiflorin)	1.32252	0.00296422	56.4594	up	1.3043	0.00324365	15.8942	up	Flavonoids	Flavonols
Phloretin-4'-O-glucoside (Trilobatin)	1.28088	0.000524712	3.20784	up	1.28987	0.00145376	2.56922	up	Flavonoids	Chalcones
Hesperetin-5-O-glucoside	1.32265	0.0011412	13.5086	up	1.30305	0.00143813	3.78742	up	Flavonoids	Flavanones
Chrysoeriol-7-O-(6''-malonyl)glucoside	1.29238	0.00687369	2.56617	up	1.25466	0.00538575	2.31637	up	Flavonoids	Flavones
Quercetin-3-O-glucoside (Isoquercitrin)	1.31937	0.00383699	13.9953	up	1.29802	0.00672999	3.31692	up	Flavonoids	Flavonols
Kaempferol-3-O-(6''-O-acetyl)glucoside	1.27722	0.00673779	22.6726	up	1.2956	0.00988308	6.64399	up	Flavonoids	Flavonols
Homeriodictyol-7-O-β-O-glucoside	1.3041	0.00022401	14.2461	up	1.30557	0.00127867	#DIV/0!	up	Flavonoids	Flavanones
Myricetin-3-O-β-D-glucoside*	1.30453	0.00325938	3.74554	up	1.18683	0.00607746	2.04126	up	Flavonoids	Flavonols
Syringaresinol	1.30277	0.000771526	2.35951	up	1.29452	0.0035847	2.1565	up	Lignans and Coumarins	Lignans
Lirioresinol A	1.28731	0.00447547	2.2506	up	1.30466	7.45307e-05	2.13836	up	Lignans and Coumarins	Lignans
LysoPC 14:0	1.3144	3.53686e-05	2.88903	up	1.28751	0.000180921	2.00126	up	Lipids	LPC
LysoPC 15:0(2n isomer)*	1.3203	0.000111158	2.58022	up	1.30153	0.000233917	2.1249	up	Lipids	LPC
LysoPC 16:1(2n isomer)*	1.31774	0.00456609	4.37954	up	1.29116	0.00289095	3.46386	up	Lipids	LPC
LysoPC 18:2(2n isomer)	1.30004	0.000260237	2.34262	up	1.30082	0.00321165	2.25341	up	Lipids	LPC
1-(2,3-dihydroxypropoxy)-3-(((2-(dimethylamino)ethoxy)(hydroxy)phosphoryl)oxy)propan-2-yl (11Z,14Z)-octadeca-11,14-dienoate	1.31009	0.00385811	2.37912	up	1.29501	0.00730033	2.23846	up	Lipids	LPE
LysoPE 18:2(2n isomer)	1.29963	0.0047343	2.57023	up	1.24354	0.00356215	2.09822	up	Lipids	LPE
PI(18:2/0:0)	1.27383	0.00136707	2.93556	up	1.27386	0.0056886	2.09373	up	Lipids	Glycerol ester
1-Linoleoyl-2-Lysophosphatidic Acid Monobutylamine Ester	1.31366	0.000450741	3.20199	up	1.26287	0.00446692	2.65878	up	Lipids	Glycerol ester
2,6-Diaminooimelic acid	1.31531	0.00178094	2.82033	up	1.3039	0.00260325	5.24347	up	Organic acids	Organic acids
Keto-Deoxy-Nonulonic acid	1.31749	2.3697e-05	2.87033	up	1.30211	2.6372e-06	3.16314	up	Organic acids	Organic acids
3,5-Dimethoxy-3'-hydroxybibenzyl	1.27679	0.00151288	2.0074	up	1.29565	0.000223203	2.32371	up	Others	Others
Dendrocandin F	1.23535	0.00142763	3.4049	up	1.2852	0.00017891	4.73843	up	Others	Stilbene
1-[3-(4-methyl-6-oxocyclohex-1-en-1-yl)propyl]pyrrolidin-2-one	1.31375	0.000412953	5.19648	up	1.28632	0.00171343	3.54756	up	Others	Ketone compounds
3,5-dihydroxy-2'-methoxy-4-methylbibenzyl	1.28557	0.00127523	2.09211	up	1.27169	0.000825476	2.40517	up	Others	Stilbene
1-(9Z,12Z-Octadecadienoyl)-Sn-Glycero-3-Phosphocholine	1.3222	0.000347589	2.46269	up	1.29884	2.57223e-05	2.21748	up	Others	Others
3'-O-Methylbatatasin III (3-Hydroxy-3',5-dimethoxybibenzyl)	1.30717	0.000132884	2.17469	up	1.29298	5.68801e-05	2.33381	up	Others	Stilbene
Raffinose*	1.2845	0.000244087	3.69067	up	1.29291	5.33095e-05	5.594	up	Others	Saccharides
D-Melezitose	1.29593	0.00890754	4.39286	up	1.29031	0.00959641	6.37603	up	Others	Saccharides
Tababiphenyl C	1.31728	0.000364815	3.14521	up	1.26244	0.00093755	2.0267	up	Others	Chromone
D-Maltotetraose	1.22968	0.00550675	2.47289	up	1.24955	0.0046712	2.9333	up	Others	Saccharides
Mucic acid Dimethyl Ester	1.31829	0.00164649	2.75995	up	1.30079	0.00159046	3.06889	up	Phenolic acids	Phenolic acids
methylarbutin	1.30076	0.000271871	2.53944	up	1.30017	0.000275993	2.3712	up	Phenolic acids	Phenolic acids
Emodin	1.29346	0.00051798	8.67557	up	1.30142	0.00454899	3.43063	up	Quinones	Anthraquinone
Cannabisin F	1.27948	0.00115423	0.395676	down	1.22716	0.00316412	0.499648	down	Alkaloids	Phenolamine
1-(Hydroxymethyl)hexahydro-1h-pyrrolizin-2-ol	1.3196	0.00284731	0.144202	down	1.29875	1.45407e-05	0.286796	down	Alkaloids	Pyrrole alkaloids
cephalandole B	1.30217	0.00784837	0.466747	down	1.29775	0.00152598	0.375546	down	Alkaloids	Plumerane
4-[2-formyl-5-(hydroxymethyl)pyrrol-1-yl]butanoic acid	1.31126	0.0013729	0.44874	down	1.3012	2.00027e-05	0.369534	down	Alkaloids	Alkaloids
3-pyridine-methanol-O-β-D-glucopyranosyl	1.32094	0.00111034	0.472554	down	1.30424	0.000122155	0.469146	down	Alkaloids	Pyridine alkaloids
Lyciumamide A	1.30104	0.000143473	0.218599	down	1.2653	0.00381573	0.286977	down	Alkaloids	Phenolamine
7-Hydroxyflavanone	1.20956	0.00983548	0.415798	down	1.26546	0.00555295	0.215187	down	Flavonoids	Flavanones
Erythro-Guaiacylglycerol-β-threo-syringylglycerol Ether glucoside	1.3053	0.000323373	0.250758	down	1.24249	0.00522095	0.483653	down	Lignans and Coumarins	Lignans
9-Hydroxy-12-oxo-10(E),15(Z)-octadecadienoic acid	1.31776	3.22152e-05	0.457432	down	1.30324	2.89867e-06	0.309094	down	Lipids	Free fatty acids
9,12,13-TriHOME; 9(S),12(S),13(S)-Trihydroxy-10(E)-octadecenoic acid	1.30663	0.00389818	0.485339	down	1.30473	0.000798746	0.0846454	down	Lipids	Free fatty acids
9,10,11-Trihydroxy-12-octadecenoic acid	1.27794	0.0051453	0.428483	down	1.30152	1.74969e-06	0.0976314	down	Lipids	Free fatty acids
9-Hydroxy-12-oxo-15(Z)-octadecenoic acid	1.32329	5.94514e-06	0.117583	down	1.30331	0.000169011	0.27166	down	Lipids	Free fatty acids
4-Hydroxy-8-sphingenine	1.32246	1.6949e-06	0.259175	down	1.29925	0.00211927	0.359175	down	Lipids	Sphingolipids
5S,8R-DiHODE; (5S,8R,9Z,12Z)-5,8-Dihydroxyoctadeca-9,12-dienoate	1.32314	0.000878416	0.122725	down	1.30119	0.00360634	0.28671	down	Lipids	Free fatty acids
1-Stearidonoyl-Glycerol	1.31389	0.00759617	0.269452	down	1.30239	9.35043e-05	0.257813	down	Lipids	Glycerol ester
9-Oxo-10E,12Z-octadecadienoic acid	1.27101	0.00869561	0.444583	down	1.28478	0.0031912	0.309101	down	Lipids	Free fatty acids
2-Hydroxy-4-methyl-3-undecanoyloxypentanoic acid methyl ester	1.28373	0.00287145	0.427411	down	1.30114	0.0017891	0.094628	down	Lipids	Free fatty acids
Sanleng acid	1.28373	0.00287145	0.427411	down	1.30114	0.0017891	0.094628	down	Lipids	Free fatty acids
12-Oxo-phytodienoic acid	1.30486	0.000165334	0.336968	down	1.29077	9.19467e-05	0.277113	down	Lipids	Free fatty acids
Rabdosia acid A	1.31744	0.00351125	0.271899	down	1.301	0.00596793	0.162771	down	Lipids	Free fatty acids
Cytidine	1.31887	0.00255781	0.492995	down	1.30318	0.00307647	0.233801	down	Nucleotides and derivatives	Nucleotides and derivatives
8-Azaguanine	1.30329	0.000327963	0.249096	down	1.30391	0.00016456	0.0094174	down	Nucleotides and derivatives	Nucleotides and derivatives
Barbituric acid;Malonylurea;2,4,6-Pyrimidinetrione	1.32151	0.00247488	0.271108	down	1.30402	0.000768561	0.377314	down	Nucleotides and derivatives	Nucleotides and derivatives
Succinyladenosine	1.31384	0.00598181	0.493692	down	1.29863	0.00465012	0.462346	down	Nucleotides and derivatives	Nucleotides and derivatives
Cyclic 3',5'-Adenylic acid	1.30896	0.00598643	0.438235	down	1.30377	0.000759596	0.203532	down	Nucleotides and derivatives	Nucleotides and derivatives
Guanine	1.31574	0.00527326	0.244723	down	1.30513	0.00161415	0.0101268	down	Nucleotides and derivatives	Nucleotides and derivatives
Isoguanine	1.2442	0.00433212	0.459711	down	1.30063	6.22992e-05	0.0398454	down	Nucleotides and derivatives	Nucleotides and derivatives
Uracil	1.30188	0.000165392	0.318943	down	1.28034	0.000523769	0.363578	down	Nucleotides and derivatives	Nucleotides and derivatives
Cytosine	1.23684	0.00203601	0.370843	down	1.27242	6.63034e-05	0.192452	down	Nucleotides and derivatives	Nucleotides and derivatives
3-Methylmalic acid	1.31549	2.04306e-05	0.36259	down	1.29312	0.000447174	0.395443	down	Organic acids	Organic acids
L-Citramalic acid	1.32007	4.17152e-05	0.334093	down	1.29788	0.000477701	0.415008	down	Organic acids	Organic acids
2-Hydroxyglutaric Acid	1.31879	0.00115332	0.342218	down	1.29959	0.000350832	0.415356	down	Organic acids	Organic acids
Citric Acid	1.31765	0.00309262	0.360978	down	1.30267	3.57923e-06	0.436567	down	Organic acids	Organic acids
5-Aminovaleric acid	1.29486	0.00224311	0.229954	down	1.25903	0.00270337	0.353436	down	Organic acids	Organic acids
Terreic acid	1.32019	7.37101e-05	0.336181	down	1.29945	2.15287e-05	0.443327	down	Others	Ketone compounds
3-hydroxy-5,3'-dimethoxybibenzyl	1.31267	0.000545758	0.273115	down	1.29734	0.00481841	0.167736	down	Others	Stilbene
1,7-dihydroxy-2,5-dimethoxy-9,10-dihydrophenanthrene	1.30599	0.00822041	0.19654	down	1.29979	0.00124724	0.0877389	down	Others	Others
2-Dehydro-3-deoxy-L-arabinonate	1.31394	8.87664e-05	0.357788	down	1.29199	7.25258e-05	0.43256	down	Others	Saccharides
Cornusoside A	1.2909	0.000784508	0.365018	down	1.25055	0.00266258	0.422216	down	Others	Others
Glucosyringic acid	1.31883	0.00428599	0.349227	down	1.30482	0.000291886	0.288849	down	Phenolic acids	Phenolic acids
galloyl acetyl glucoside	1.30954	0.000433337	0.432176	down	1.29594	0.00649177	0.237784	down	Phenolic acids	Phenolic acids
1-O-(3,4,5-Trimethoxybenzoyl)-B-D-Glucopyranoside	1.31758	0.00129389	0.130139	down	1.2663	0.000626673	0.458675	down	Phenolic acids	Phenolic acids
10-hydroxymajoroside	1.31061	0.00913134	0.461568	down	1.29325	0.00977061	0.415653	down	Phenolic acids	Phenolic acids
Aloesaponarin I	1.32327	0.000272408	0.198372	down	1.30147	0.00534781	0.218276	down	Quinones	Anthraquinone
2,7-dihydroxy-3,4-dimethoxy-9,10-dihydrophenanthrene	1.30967	0.00875237	0.216674	down	1.30239	3.3692e-05	0.0975319	down	Quinones	PhenAnthraquinones
Cannabidihydrophenanthrene	1.30529	0.00113943	0.216625	down	1.29504	0.00282466	0.126882	down	Quinones	PhenAnthraquinones
(3R,4S,6R)-p-Menth-1-ene-3,6-diol-3-O-β-D-glucoside*	1.3201	0.000124551	0.43662	down	1.30137	0.000819267	0.332527	down	Terpenoids	Monoterpenoids
Negundoin A	1.31356	5.39172e-05	0.293077	down	1.30067	0.00372751	0.107541	down	Terpenoids	Ditepenoids
3-Acetoxy-9,13-epoxy-16-hydroxy-labda-15,16-olide	1.31088	0.00662193	0.361141	down	1.29474	0.00315331	0.397305	down	Terpenoids	Ditepenoids
Trijugin A	1.32161	0.000289574	0.199806	down	1.28135	0.00822349	0.450929	down	Terpenoids	Sesquiterpenoids
Dukunolide A	1.25368	0.00698908	0.187639	down	1.14939	0.00562382	0.369867	down	Terpenoids	Triterpene
Vitexlimolide C	1.2764	0.00583811	0.323891	down	1.26965	0.000829739	0.306383	down	Terpenoids	Ditepenoids
