# Supplementary material for: Multidimensional evaluation of quality differences for Dendrobium officinale stems grown under different cultivation environments based on widely targeted metabolomics, network pharmacology, molecular docking, and cell experiments
Source: Front Plant Sci. 2025 Mar 28;16:1501545. doi: 10.3389/fpls.2025.1501545 (PMC11985527; doi:10.3389/fpls.2025.1501545)
Supplement: Supplementary Table 4 — KEGG pathways and related targets. [file Table4.xlsx]

## Sheet: KEGG
Term	Genes
hsa04080:Neuroactive ligand-receptor interaction	HTR2B, HTR2C, ADRA1D, HTR2A, ADRA1A, LTB4R, GRM2, HTR6, ADORA3, ADORA1, PTGDR, PTGIR, OPRM1, ADRA2C, ADRA2B, TAAR1, ADRA2A, MTNR1A, ADORA2A, ADRB3, MTNR1B, GRIA1, PTGER4, OPRD1, GRIA2, PTGFR, PTGER1, CHRNA4, PTGER2, CHRNA7, PTAFR, PTGER3, LPAR1, LPAR2, LPAR3, ADRB1, ADRB2, LPAR4, GLRA1, GLRA2, CNR2, HRH3, CNR1, DRD1, DRD2, DRD3, DRD4, DRD5, GRIA4, P2RY10, HTR1B, OPRK1, TRPV1, LPAR6, NMUR2
hsa04020:Calcium signaling pathway	PTGFR, PTGER1, CHRNA7, PTGER3, PTAFR, HTR2B, HTR2C, PRKCA, ADRA1D, ADRB1, ADRB2, HTR2A, FGF1, FGF2, ADRA1A, VEGFA, HTR6, ADORA2A, ADRB3, CD38, DRD1, CALM1, DRD5
hsa04726:Serotonergic synapse	MAOB, MAOA, HTR2B, HTR1B, HTR2C, PRKCA, ALOX12, HTR3A, HTR2A, PTGS2, SLC6A4, PTGS1, HTR6, CYP2D6, ALOX5, SLC18A2
hsa05207:Chemical carcinogenesis - receptor activation	HSP90AA1, CHRNA4, SRC, EPHX2, CHRNA7, STAT3, PRKCA, ADRB1, ADRB2, FGF2, ESR1, CDC25A, ESR2, VEGFA, RPS6KA3, ADRB3, CYP1B1, PPARA
hsa04728:Dopaminergic synapse	GRIA1, GRIA2, MAOB, MAOA, PRKCA, SLC6A3, DRD1, CALM1, DRD2, DRD3, SLC18A2, DRD4, GRIA4, DRD5
hsa04750:Inflammatory mediator regulation of TRP channels	PTGER4, SRC, PTGER2, PRKCD, HTR2B, HTR2C, PRKCQ, PRKCA, ALOX12, TRPV1, HTR2A, CALM1
hsa05200:Pathways in cancer	PTGER4, PTGER1, PTGER2, PTGER3, LPAR1, LPAR2, LPAR3, LPAR4, FGF1, PLD1, PTGS2, FGF2, RPS6KA5, TERT, PIM1, HSP90AA1, STAT3, PRKCA, ESR1, IL2, ESR2, VEGFA, LPAR5, LPAR6, PPARG, CALM1, PPARD
hsa04024:cAMP signaling pathway	GRIA1, GRIA2, PTGER2, PTGER3, HTR1B, ADRB1, ADRB2, PLD1, HTR6, ADORA2A, ADORA1, DRD1, CALM1, DRD2, PPARA, GRIA4, DRD5
hsa05031:Amphetamine addiction	GRIA1, GRIA2, MAOB, MAOA, PRKCA, DRD1, CALM1, SLC6A3, SLC18A2, GRIA4
hsa04540:Gap junction	SRC, CDK1, HTR2B, LPAR1, HTR2C, ADRB1, PRKCA, DRD1, HTR2A, DRD2
hsa05030:Cocaine addiction	GRM2, GRIA2, MAOB, MAOA, DRD1, DRD2, SLC6A3, SLC18A2
hsa04022:cGMP-PKG signaling pathway	OPRD1, ADRA1D, ADRB1, ADRB2, ADRA2C, ADRA1A, ADRA2B, ADRA2A, ADRB3, ADORA3, ADORA1, PDE5A, CALM1
hsa04970:Salivary secretion	AMY2A, ADRB3, AMY1A, CD38, ADRA1D, ADRB1, PRKCA, ADRB2, CALM1, ADRA1A
hsa04015:Rap1 signaling pathway	SRC, LPAR1, LPAR2, PRKCA, LPAR3, LPAR4, FGF1, FGF2, VEGFA, LPAR5, ADORA2A, CNR1, CALM1, DRD2
hsa04924:Renin secretion	PTGER4, ACE, ADRB3, PTGER2, ADORA1, ADRB1, ADRB2, CALM1
hsa04923:Regulation of lipolysis in adipocytes	ADRB3, PTGER3, ADORA1, ADRB1, ADRB2, PTGS2, PTGS1
hsa00590:Arachidonic acid metabolism	CBR1, ALOX5, EPHX2, ALOX12, LTA4H, PTGS2, PTGS1
hsa04072:Phospholipase D signaling pathway	GRM2, PTGFR, LPAR5, LPAR6, LPAR1, LPAR2, PRKCA, LPAR3, LPAR4, PLD1
hsa04713:Circadian entrainment	GRIA1, GRIA2, MTNR1A, RPS6KA5, MTNR1B, PRKCA, CALM1, GRIA4
hsa04933:AGE-RAGE signaling pathway in diabetic complications	STAT3, PRKCD, SERPINE1, PIM1, NOX4, PRKCA, TNF, VEGFA
hsa00910:Nitrogen metabolism	CA12, CA2, CA4, CA7
hsa05033:Nicotine addiction	GRIA1, GRIA2, CHRNA4, CHRNA7, GRIA4
hsa05163:Human cytomegalovirus infection	PTGER4, PTGER1, SRC, PTGER2, PTGER3, STAT3, PRKCA, CALM1, PTGS2, TNF, VEGFA
hsa04270:Vascular smooth muscle contraction	PTGIR, ADORA2A, PRKCD, ADRA1D, PRKCQ, PRKCA, CALM1, ADRA1A
hsa04915:Estrogen signaling pathway	HSPA8, HSP90AA1, SRC, PRKCD, OPRM1, CALM1, ESR1, ESR2
hsa03320:PPAR signaling pathway	FABP1, FABP3, FABP5, PPARG, PPARA, PPARD
hsa04931:Insulin resistance	RPS6KA3, PTPN1, STAT3, PRKCD, PRKCQ, PPARA, TNF
hsa04913:Ovarian steroidogenesis	ALOX5, HSD17B1, CYP1B1, PTGS2, CYP19A1
hsa05034:Alcoholism	MAOB, ADORA2A, MAOA, DRD1, CALM1, DRD2, SLC29A1, SLC6A3, SLC18A2
hsa04261:Adrenergic signaling in cardiomyocytes	RPS6KA5, CACNA2D1, ADRA1D, ADRB1, PRKCA, ADRB2, CALM1, ADRA1A
hsa00140:Steroid hormone biosynthesis	HSD11B1, SRD5A2, HSD17B1, CYP1B1, CYP19A1
hsa04720:Long-term potentiation	GRIA1, RPS6KA3, GRIA2, PRKCA, CALM1
hsa05417:Lipid and atherosclerosis	SELP, HSPA8, HSP90AA1, SRC, STAT3, PRKCA, PPARG, CALM1, TNF
hsa04625:C-type lectin receptor signaling pathway	SRC, PRKCD, CALM1, PTGS2, TNF, IL2
hsa05208:Chemical carcinogenesis - reactive oxygen species	CBR1, PTPN1, SRC, EPHX2, PRKCD, CYP1B1, NOX4, PLD1, VEGFA
hsa04723:Retrograde endocannabinoid signaling	GRIA1, GRIA2, FAAH, CNR1, PRKCA, PTGS2, GRIA4
hsa04151:PI3K-Akt signaling pathway	HSP90AA1, LPAR5, LPAR6, LPAR1, LPAR2, PRKCA, LPAR3, LPAR4, FGF1, FGF2, IL2, VEGFA
hsa04721:Synaptic vesicle cycle	SLC6A12, SLC6A2, SLC6A3, SLC18A2, SLC6A4
hsa01521:EGFR tyrosine kinase inhibitor resistance	SRC, STAT3, PRKCA, FGF2, VEGFA
hsa04724:Glutamatergic synapse	GRIA1, GRM2, GRIA2, PRKCA, PLD1, GRIA4
hsa04071:Sphingolipid signaling pathway	OPRD1, ADORA3, ADORA1, PRKCA, PLD1, TNF
hsa05205:Proteoglycans in cancer	SRC, STAT3, PRKCA, HPSE, ESR1, TNF, FGF2, VEGFA
hsa04010:MAPK signaling pathway	HSPA8, RPS6KA3, RPS6KA5, CACNA2D1, PRKCA, FGF1, TNF, FGF2, CDC25B, VEGFA
hsa04912:GnRH signaling pathway	SRC, PRKCD, PRKCA, CALM1, PLD1
hsa04370:VEGF signaling pathway	SRC, PRKCA, PTGS2, VEGFA
hsa01100:Metabolic pathways	CDA, AMY2A, MAOB, MAOA, AKR1B1, ALOX12, PLD1, PTGS2, FHIT, CYP19A1, PTGS1, HSD11B1, PNP, CA2, HSD17B1, ALOX5, CA4, ENPP2, CA7, CD38, LTA4H, XDH, CA12, CBR1, SRD5A2, AMY1A, EPHX2, TYR, ACLY, SQLE, PDE5A, HPSE, FBP1, ADA
hsa01523:Antifolate resistance	ALOX12, TNF, ABCG2
hsa04914:Progesterone-mediated oocyte maturation	RPS6KA3, HSP90AA1, CDK1, CDC25A, CDC25B
hsa04972:Pancreatic secretion	AMY2A, AMY1A, CA2, CD38, PRKCA
hsa05321:Inflammatory bowel disease	STAT3, RORC, TNF, IL2
